# Supplementary material for: Chaperone activation and client binding of a 2-cysteine peroxiredoxin
Source: Nat Commun. 2019 Feb 8;10:659. doi: 10.1038/s41467-019-08565-8 (PMC6368585; doi:10.1038/s41467-019-08565-8)
Supplement: Supplementary file 4 — Supplementary Data 1 [file 41467_2019_8565_MOESM4_ESM.xlsx]

## Sheet: ALL PSMs for Prx(red)+Luc 42C
Crosslinker	In-Gel	Scan Number	Ret Time	Obs Mass	Charge	PSM Mass	PPM Error	Score	dScore	Pep. Diff.	Peptide #1	Link #1	Protein #1	Peptide #2	Link #2	Protein #2	Linker Mass	Target/Decoy ID	Population Type	Unique Score ID
DSA	Dimer	203	2.9011	2690.45	3	2690.47	4.1332	0.085	0.085	0	DKTIALIMNSSGSTGLPK[128.07]GVALPHR	-1	Firefly_Luciferase;	-	-1	-	0	Target	single	Unique
DSA	Dimer	408	5.8056	1914.84	4	1914.83	-5.1825	0.555	0.01	0.245	GKYDNM[15.99]NIDK	2	decoy_mTXNPx(163);	MEDAK	1	Firefly_Luciferase(1);	110.036	Decoy	inter	Unique
DSA	Dimer	410	5.8385	1914.84	3	1914.83	-4.6284	0.3	0.3	0.135	GKYDNM[15.99]NIDK	2	decoy_mTXNPx(163);	MEDAK	1	Firefly_Luciferase(1);	110.036	Decoy	inter	Ambiguous (1)
DSA	Dimer	410	5.8385	1914.84	3	1914.83	-4.6284	0.3	0.01	0.135	DINMNDYKGK	8	mTXNPx(42);	M[15.99]EDAK	1	Firefly_Luciferase(1);	110.036	Target	inter	Ambiguous (2)
DSA	Dimer	411	5.8528	1798.04	4	1798.05	7.4551	0.48	0.035	0.165	AKKGGKIAV	6	Firefly_Luciferase(547);	KMAEALR	1	decoy_Firefly_Luciferase(483);	110.036	Decoy	inter	Unique
DSA	Dimer	413	5.8751	1647.73	3	1647.73	5.1936	0.125	0.125	0	n[134.09]GSHMNLDYQMYR	-1	mTXNPx;	-	-1	-	0	Target	single	Unique
DSA	Dimer	422	6.0028	4931.77	3	4931.82	8.9801	0.68	0.005	0.21	EILIK[135.07]AKKGGK	7	Firefly_Luciferase(543);	GTLGKPVEDVFVVGGRLKKATTVQSAVYDVIEK	5	decoy_Firefly_Luciferase(27);	110.036	Decoy	inter	Unique
DSA	Dimer	423	6.0162	4682.67	3	4682.64	-6.2669	0.515	0.515	0.24	KGPAPFYPLEDGTAGEQLHK[134.09]AMK[134.09]R	1	Firefly_Luciferase(9);	KQVNLIK[134.09]QLGK[128.07]K	1	decoy_Firefly_Luciferase(410);	116.056	Decoy	inter	Unique
DSA	Dimer	426	6.0448	4512.3	4	4512.29	-2.0182	0.415	0.005	0.2	GGLGEM[15.99]HIPVLADKSM[15.99]EIAR	14	mTXNPx(115);	TMTEKEIVDYVASQVTTAKK	5	Firefly_Luciferase(496);	116.056	Target	inter	Unique
DSA	Dimer	427	6.0591	4835.7	3	4835.72	5.4593	0.3	0.3	0.115	ILNVQKK[134.09]LPIIQKIIIMDSK	6	Firefly_Luciferase(141);	TM[15.99]TEKEIVDYVASQVTTAKK	19	Firefly_Luciferase(510);	110.036	Target	intra	Unique
DSA	Dimer	428	6.0711	4207.51	4	4207.49	-5.5665	0.395	0.065	0.185	AK[129.05]ILIERIKR	9	decoy_Firefly_Luciferase(17);	IK[135.07]RADLK[135.07]GTLGKPVEDVFVVGGR	12	decoy_Firefly_Luciferase(27);	116.056	Decoy	inter	Unique
DSA	Dimer	431	6.1142	4845.77	3	4845.72	-9.8215	0.67	0.11	0.255	K[135.07]GPAPFYPLEDGTAGEQLHKAM[15.99]K	20	Firefly_Luciferase(28);	QIIPLK[134.09]KQVNLIKQLGK	13	decoy_Firefly_Luciferase(416);	116.056	Decoy	inter	Unique
DSA	Dimer	434	6.1388	5595.04	3	5595.04	-0.3296	0.685	0.005	0.29	IK[128.07]RADLKGTLGK[135.07]PVEDVFVVGGR	7	decoy_Firefly_Luciferase(22);	KM[15.99]AK[134.09]HLQEGATGDELPYFPAPGKK	23	decoy_Firefly_Luciferase(542);	116.056	Decoy	intra	Ambiguous (1)
DSA	Dimer	434	6.1388	5595.04	3	5595.04	-0.3296	0.685	0.005	0.29	IK[128.07]RADLKGTLGK[135.07]PVEDVFVVGGR	7	decoy_Firefly_Luciferase(22);	K[134.09]M[15.99]AKHLQEGATGDELPYFPAPGKK	23	decoy_Firefly_Luciferase(542);	116.056	Decoy	intra	Ambiguous (2)
DSA	Dimer	434	6.1388	5596.05	3	5596.02	-3.6067	0.685	0	0.29	IK[129.05]RADLKGTLGK[135.07]PVEDVFVVGGR	7	decoy_Firefly_Luciferase(22);	KM[15.99]AK[134.09]HLQEGATGDELPYFPAPGKK	23	decoy_Firefly_Luciferase(542);	116.056	Decoy	intra	Ambiguous (3)
DSA	Dimer	434	6.1388	5596.05	3	5596.02	-3.6067	0.685	0	0.29	IK[129.05]RADLKGTLGK[135.07]PVEDVFVVGGR	7	decoy_Firefly_Luciferase(22);	K[134.09]M[15.99]AKHLQEGATGDELPYFPAPGKK	23	decoy_Firefly_Luciferase(542);	116.056	Decoy	intra	Ambiguous (4)
DSA	Dimer	435	6.1464	7913.78	5	7913.74	-5.6474	0.495	0.005	0.19	n[129.05]MEDAKNIKK[129.05]GPAPFYPLEDGTAGEQLHK	8	Firefly_Luciferase(8);	VLEAFQYADENGDAIPCGWKPGQPTLDTTKAGEFFEK[129.05]NM[15.99]	20	mTXNPx(185);	110.036	Target	inter	Ambiguous (1)
DSA	Dimer	435	6.1464	7913.78	5	7913.74	-5.6474	0.495	0.005	0.19	n[129.05]MEDAKNIK[129.05]KGPAPFYPLEDGTAGEQLHK	9	Firefly_Luciferase(9);	VLEAFQYADENGDAIPCGWKPGQPTLDTTKAGEFFEK[129.05]NM[15.99]	20	mTXNPx(185);	110.036	Target	inter	Ambiguous (2)
DSA	Dimer	436	6.1562	5286.89	3	5286.92	6.2862	0.48	0.055	0.18	EDAKNIKKGPAPFYPLEDGTAGEQLHK	1	Firefly_Luciferase(2);	GLQKILNVQK[129.05]K[135.07]LPIIQK	4	Firefly_Luciferase(135);	110.036	Target	intra	Ambiguous (1)
DSA	Dimer	436	6.1562	5286.89	3	5286.92	6.2862	0.48	0.055	0.18	EDAKNIKKGPAPFYPLEDGTAGEQLHK	1	Firefly_Luciferase(2);	GLQKILNVQK[135.07]K[129.05]LPIIQK	4	Firefly_Luciferase(135);	110.036	Target	intra	Ambiguous (2)
DSA	Dimer	437	6.1648	4114.42	3	4114.41	-1.3014	0.455	0.09	0.155	K[134.09]QVNLIK[128.07]QLGKK	11	decoy_Firefly_Luciferase(420);	RADLK[128.07]GTLGKPVEDVFVVGGR	10	decoy_Firefly_Luciferase(27);	116.056	Decoy	intra	Ambiguous (1)
DSA	Dimer	437	6.1648	4114.42	3	4114.41	-1.3014	0.455	0.09	0.155	K[128.07]QVNLIK[134.09]QLGKK	11	decoy_Firefly_Luciferase(420);	RADLK[128.07]GTLGKPVEDVFVVGGR	10	decoy_Firefly_Luciferase(27);	116.056	Decoy	intra	Ambiguous (2)
DSA	Dimer	440	6.1986	3385.88	2	3385.88	0.6992	0.405	0.405	0.155	KAVAEGVEK	1	decoy_Firefly_Luciferase(222);	RADLK[128.07]GTLGKPVEDVFVVGGR	10	decoy_Firefly_Luciferase(27);	116.056	Decoy	intra	Unique
DSA	Dimer	441	6.2101	7293.57	4	7293.64	9.2311	0.955	0.215	0.275	DKTIALIM[15.99]NSSGSTGLPKGVALPHR	2	Firefly_Luciferase(190);	n[128.07]NKEFFEGAK[129.05]TTDLTPQGPKWGCPIADGNEDAYQFAELVR	19	decoy_mTXNPx(20);	116.056	Decoy	inter	Ambiguous (1)
DSA	Dimer	441	6.2101	7293.57	4	7293.64	9.2311	0.955	0.215	0.275	DKTIALIM[15.99]NSSGSTGLPKGVALPHR	2	Firefly_Luciferase(190);	NK[128.07]EFFEGAK[129.05]TTDLTPQGPKWGCPIADGNEDAYQFAELVR	19	decoy_mTXNPx(20);	116.056	Decoy	inter	Ambiguous (2)
DSA	Dimer	442	6.2171	4418.35	3	4418.39	9.0366	0.525	0.005	0.22	GPAPFYPLEDGTAGEQLHKAM[15.99]K[135.07]R	19	Firefly_Luciferase(28);	KLPIIQKIIIMDSK	1	Firefly_Luciferase(142);	116.056	Target	intra	Unique
DSA	Dimer	443	6.2261	7019.56	4	7019.61	7.0436	0.61	0.61	0.28	AHSFRVCATRHPLAVGK[135.07]PLGTSGSSNMILAITKDR	33	decoy_Firefly_Luciferase(361);	MEDAKNIKKGPAPFYPLEDGTAGEQLHK	1	Firefly_Luciferase(1);	110.036	Decoy	inter	Unique
DSA	Dimer	444	6.2334	5292.95	3	5292.95	0.8917	0.52	0.055	0.21	GGKK[128.07]AK[128.07]ILIER	3	decoy_Firefly_Luciferase(7);	KAVAEGVEK[134.09]SLPAGGSAIEHLNSLDYK[135.07]DILTSK	1	decoy_Firefly_Luciferase(222);	116.056	Decoy	intra	Ambiguous (1)
DSA	Dimer	444	6.2334	5292.95	3	5292.95	0.8917	0.52	0.055	0.21	GGK[128.07]KAK[128.07]ILIER	4	decoy_Firefly_Luciferase(8);	KAVAEGVEK[134.09]SLPAGGSAIEHLNSLDYK[135.07]DILTSK	1	decoy_Firefly_Luciferase(222);	116.056	Decoy	intra	Ambiguous (2)
DSA	Dimer	444	6.2334	5292.95	3	5292.95	0.8917	0.52	0.055	0.21	GGKK[134.09]AK[128.07]ILIER	3	decoy_Firefly_Luciferase(7);	KAVAEGVEK[134.09]SLPAGGSAIEHLNSLDYK[135.07]DILTSK	1	decoy_Firefly_Luciferase(222);	110.036	Decoy	intra	Ambiguous (3)
DSA	Dimer	444	6.2334	5292.95	3	5292.95	0.8917	0.52	0.055	0.21	GGK[134.09]KAK[128.07]ILIER	4	decoy_Firefly_Luciferase(8);	KAVAEGVEK[134.09]SLPAGGSAIEHLNSLDYK[135.07]DILTSK	1	decoy_Firefly_Luciferase(222);	110.036	Decoy	intra	Ambiguous (4)
DSA	Dimer	445	6.2416	2531.16	2	2531.18	7.1907	0.33	0.33	0.165	MNKEFFEGAK	1	decoy_mTXNPx(1);	M[15.99]NKEFFEGAK	3	decoy_mTXNPx(3);	116.056	Decoy	inter	Ambiguous (1)
DSA	Dimer	445	6.2416	2531.16	2	2531.18	7.1907	0.33	0.33	0.165	MNKEFFEGAK	1	decoy_mTXNPx(1);	M[15.99]NKEFFEGAK	1	decoy_mTXNPx(1);	116.056	Decoy	inter	Ambiguous (2)
DSA	Dimer	445	6.2416	2531.16	2	2531.18	7.1907	0.33	0.33	0.165	MNKEFFEGAK	3	decoy_mTXNPx(3);	M[15.99]NKEFFEGAK	3	decoy_mTXNPx(3);	116.056	Decoy	inter	Ambiguous (3)
DSA	Dimer	445	6.2416	2531.16	2	2531.18	7.1907	0.33	0.33	0.165	MNKEFFEGAK	3	decoy_mTXNPx(3);	M[15.99]NKEFFEGAK	1	decoy_mTXNPx(1);	116.056	Decoy	inter	Ambiguous (4)
DSA	Dimer	450	6.2935	9319.82	6	9319.82	0.6148	0.54	0.015	0.145	GK[128.07]YIVLFFYPM[15.99]DFTFVCPTEIIAFSDRHADFEKLNTQVVAVSCDSVYSHLAWVNTPR	33	mTXNPx(75);	SDM[15.99]IIIKQIIPLKK[129.05]QVNLIK	7	decoy_Firefly_Luciferase(403);	110.036	Decoy	inter	Unique
DSA	Dimer	454	6.3322	5461.19	3	5461.19	-0.002	0.315	0.005	0.11	DYGVLIEESGIALRGLFIIDKK[129.05]GILR	21	mTXNPx(142);	SDMIIIKQIIPLKKQVNLIK	7	decoy_Firefly_Luciferase(403);	110.036	Decoy	inter	Ambiguous (1)
DSA	Dimer	454	6.3322	5460.19	3	5460.2	3.354	0.315	0.005	0.11	DYGVLIEESGIALRGLFIIDKK[128.07]GILR	21	mTXNPx(142);	SDMIIIKQIIPLKKQVNLIK	7	decoy_Firefly_Luciferase(403);	110.036	Decoy	inter	Ambiguous (2)
DSA	Dimer	459	6.386	8363.37	5	8363.44	8.1799	0.85	0.035	0.25	IQSALLVPTLFSFFAK[134.09]STLIDK[134.09]YDLSNLHEIASGGAPLSKEVGEAVAK	40	Firefly_Luciferase(321);	KGPAPFYPLEDGTAGEQLHK[135.07]AMK[129.05]R	1	Firefly_Luciferase(9);	116.056	Target	intra	Unique
DSA	Dimer	460	6.3931	7776.77	7	7776.84	8.8295	0.68	0.68	0.115	GLTGKLDARK	5	Firefly_Luciferase(529);	TDYQGFQSMYTFVTSHLPPGFNEYDFVPESFDRDK[128.07]TIALIM[15.99]NSSGSTGLPKGVALPHR	51	Firefly_Luciferase(206);	110.036	Target	intra	Unique
DSA	Dimer	464	6.4503	6135.98	4	6136.01	4.6904	0.035	0.02	0	EAAPQFSGQAVVNGAIK[128.07]DINMNDYK[128.07]GKYIVLFFYPMDFTFVCPTEIIAFSDR	-1	mTXNPx;	-	-1	-	0	Target	single	Ambiguous (1)
DSA	Dimer	464	6.4503	6135.98	4	6136.01	4.6904	0.035	0.02	0	EAAPQFSGQAVVNGAIK[128.07]DINMNDYKGK[128.07]YIVLFFYPMDFTFVCPTEIIAFSDR	-1	mTXNPx;	-	-1	-	0	Target	single	Ambiguous (2)
DSA	Dimer	464	6.4503	6136.99	4	6137	1.5391	0.035	0.02	0	EAAPQFSGQAVVNGAIK[129.05]DINMNDYK[128.07]GKYIVLFFYPMDFTFVCPTEIIAFSDR	-1	mTXNPx;	-	-1	-	0	Target	single	Ambiguous (3)
DSA	Dimer	468	6.4862	5784.78	3	5784.8	2.9044	0.46	0.005	0.155	n[135.07]EDAK[134.09]NIKK	7	Firefly_Luciferase(8);	VLEAFQYADENGDAIPCGWKPGQPTLDTTK[128.07]AGEFFEKNM[15.99]	37	mTXNPx(202);	110.036	Target	inter	Ambiguous (1)
DSA	Dimer	468	6.4862	5784.78	3	5784.8	2.9044	0.46	0.005	0.155	n[134.09]EDAK[135.07]NIKK	7	Firefly_Luciferase(8);	VLEAFQYADENGDAIPCGWKPGQPTLDTTK[128.07]AGEFFEKNM[15.99]	37	mTXNPx(202);	110.036	Target	inter	Ambiguous (2)
DSA	Dimer	471	6.5188	5588.89	3	5588.88	-1.068	0.47	0.265	0.23	EFDAHRDSFAIIETPCVFTFDM[15.99]PYFFLVIYKGK	31	decoy_mTXNPx(161);	SDMIIIKQIIPLK	7	decoy_Firefly_Luciferase(403);	116.056	Decoy	inter	Ambiguous (1)
DSA	Dimer	471	6.5188	5588.89	3	5588.88	-1.068	0.47	0.265	0.23	GKYIVLFFYPM[15.99]DFTFVCPTEIIAFSDRHADFEK	2	mTXNPx(44);	SDMIIIKQIIPLK	7	decoy_Firefly_Luciferase(403);	116.056	Decoy	inter	Ambiguous (2)
DSA	Dimer	473	6.5431	3044.63	2	3044.64	3.848	0.52	0.44	0.245	KGGKIAV	4	Firefly_Luciferase(547);	TM[15.99]TEKEIVDYVASQVTTAKK	5	Firefly_Luciferase(496);	116.056	Target	intra	Unique
DSA	Dimer	475	6.5655	4609.75	3	4609.71	-9.0698	0.485	0.04	0.2	QVNLIKQLGK[135.07]K[134.09]SVFVVTPQSIGMSNLLER	6	decoy_Firefly_Luciferase(416);	VAIKGGKKAK	1	decoy_Firefly_Luciferase(1);	116.056	Decoy	intra	Unique
DSA	Dimer	476	6.5753	4871.62	3	4871.59	-7.4334	0.29	0.005	0.125	GTLGK[128.07]PVEDVFVVGGRLKK	18	decoy_Firefly_Luciferase(40);	K[129.05]GPAPFYPLEDGTAGEQLHKAM[15.99]K	20	Firefly_Luciferase(28);	116.056	Decoy	inter	Ambiguous (1)
DSA	Dimer	476	6.5753	4871.62	3	4871.59	-7.4334	0.29	0.005	0.125	K[129.05]GPAPFYPLEDGTAGEQLHKAM[15.99]K	20	Firefly_Luciferase(28);	KLRGGVVFVDEVPK[134.09]GLTGK	1	Firefly_Luciferase(511);	110.036	Target	intra	Ambiguous (2)
DSA	Dimer	477	6.5862	7885.33	5	7885.33	0.4406	0.63	0.63	0.205	ADLKGTLGK[134.09]PVEDVFVVGGRLK	4	decoy_Firefly_Luciferase(22);	AVAEGVEK[128.07]SLPAGGSAIEHLNSLDYK[135.07]DILTSKAFFSFLTPVLLASQIK	32	decoy_Firefly_Luciferase(254);	116.056	Decoy	intra	Unique
DSA	Dimer	478	6.5981	2823.63	2	2823.61	-4.0656	0.35	0.005	0.115	KAVAEGVEK	1	decoy_Firefly_Luciferase(222);	SDM[15.99]IIIKQIIPLK[129.05]K	7	decoy_Firefly_Luciferase(403);	110.036	Decoy	intra	Ambiguous (1)
DSA	Dimer	478	6.5981	2822.62	2	2822.63	2.783	0.35	0.005	0.115	KAVAEGVEK	1	decoy_Firefly_Luciferase(222);	SDM[15.99]IIIKQIIPLK[128.07]K	7	decoy_Firefly_Luciferase(403);	110.036	Decoy	intra	Ambiguous (2)
DSA	Dimer	478	6.5981	4235.32	3	4235.28	-9.318	0.35	0.005	0.16	AIKGGK[129.05]K[129.05]AK	1	decoy_Firefly_Luciferase(2);	MAKHLQEGATGDELPYFPAPGK[128.07]KINK	3	decoy_Firefly_Luciferase(523);	110.036	Decoy	intra	Ambiguous (3)
DSA	Dimer	478	6.5981	4235.32	3	4235.28	-9.318	0.35	0.005	0.16	AIKGGK[129.05]K[129.05]AK	1	decoy_Firefly_Luciferase(2);	MAKHLQEGATGDELPYFPAPGKK[128.07]INK	3	decoy_Firefly_Luciferase(523);	110.036	Decoy	intra	Ambiguous (4)
DSA	Dimer	478	6.5981	4235.32	3	4235.28	-9.318	0.35	0.005	0.16	AIKGGK[129.05]K[129.05]AK	1	decoy_Firefly_Luciferase(2);	MAK[128.07]HLQEGATGDELPYFPAPGKKINK	22	decoy_Firefly_Luciferase(542);	110.036	Decoy	intra	Ambiguous (5)
DSA	Dimer	478	6.5981	4235.32	3	4235.28	-9.318	0.35	0.005	0.16	AIKGGK[129.05]K[129.05]AK	1	decoy_Firefly_Luciferase(2);	MAK[128.07]HLQEGATGDELPYFPAPGKKINK	23	decoy_Firefly_Luciferase(543);	110.036	Decoy	intra	Ambiguous (6)
DSA	Dimer	483	6.6641	4801.46	3	4801.49	4.8169	0.915	0.915	0.31	ATTVQSAVYDVIEKETM[15.99]TK	14	decoy_Firefly_Luciferase(55);	DKTIALIMNSSGSTGLPKGVALPHR	2	Firefly_Luciferase(190);	110.036	Decoy	inter	Unique
DSA	Dimer	484	6.6742	3543.19	2	3543.16	-8.3689	0.34	0.01	0.16	K[129.05]GLQKILNVQK[128.07]K	5	Firefly_Luciferase(135);	KLPIIQK[135.07]IIIMDSK	1	Firefly_Luciferase(142);	116.056	Target	inter	Ambiguous (1)
DSA	Dimer	484	6.6742	3543.19	2	3543.16	-8.3689	0.34	0.01	0.16	K[135.07]GLQKILNVQK[128.07]K	5	Firefly_Luciferase(135);	KLPIIQK[135.07]IIIMDSK	1	Firefly_Luciferase(142);	110.036	Target	inter	Ambiguous (2)
DSA	Dimer	492	6.7767	3543.77	2	3543.78	3.3158	0.365	0.365	0	TATVREAAPQFSGQAVVNGAIK[135.07]DINM[15.99]NDYKGK	-1	mTXNPx;	-	-1	-	0	Target	single	Unique
DSA	Dimer	495	6.8056	5387.92	3	5387.87	-9.3104	0.39	0.39	0.185	LK[129.05]K[134.09]ATTVQSAVYDVIEKETMTK	17	decoy_Firefly_Luciferase(55);	TM[15.99]TEKEIVDYVASQVTTAKKLR	19	Firefly_Luciferase(510);	116.056	Decoy	inter	Ambiguous (1)
DSA	Dimer	495	6.8056	5387.92	3	5387.87	-9.3104	0.39	0.39	0.185	LK[128.07]K[135.07]ATTVQSAVYDVIEKETMTK	17	decoy_Firefly_Luciferase(55);	TM[15.99]TEKEIVDYVASQVTTAKKLR	19	Firefly_Luciferase(510);	116.056	Decoy	inter	Ambiguous (2)
DSA	Dimer	495	6.8056	5387.92	3	5387.87	-9.3104	0.39	0.39	0.185	LK[135.07]K[128.07]ATTVQSAVYDVIEKETMTK	17	decoy_Firefly_Luciferase(55);	TM[15.99]TEKEIVDYVASQVTTAKKLR	19	Firefly_Luciferase(510);	116.056	Decoy	inter	Ambiguous (3)
DSA	Dimer	495	6.8056	5387.92	3	5387.87	-9.3104	0.39	0.39	0.185	LK[134.09]K[129.05]ATTVQSAVYDVIEKETMTK	17	decoy_Firefly_Luciferase(55);	TM[15.99]TEKEIVDYVASQVTTAKKLR	19	Firefly_Luciferase(510);	116.056	Decoy	inter	Ambiguous (4)
DSA	Dimer	495	6.8056	5387.92	3	5387.87	-9.3104	0.39	0.39	0.185	LK[129.05]K[134.09]ATTVQSAVYDVIEKETMTK	17	decoy_Firefly_Luciferase(55);	TM[15.99]TEKEIVDYVASQVTTAKKLR	20	Firefly_Luciferase(511);	116.056	Decoy	inter	Ambiguous (5)
DSA	Dimer	495	6.8056	5387.92	3	5387.87	-9.3104	0.39	0.39	0.185	LK[128.07]K[135.07]ATTVQSAVYDVIEKETMTK	17	decoy_Firefly_Luciferase(55);	TM[15.99]TEKEIVDYVASQVTTAKKLR	20	Firefly_Luciferase(511);	116.056	Decoy	inter	Ambiguous (6)
DSA	Dimer	495	6.8056	5387.92	3	5387.87	-9.3104	0.39	0.39	0.185	LK[135.07]K[128.07]ATTVQSAVYDVIEKETMTK	17	decoy_Firefly_Luciferase(55);	TM[15.99]TEKEIVDYVASQVTTAKKLR	20	Firefly_Luciferase(511);	116.056	Decoy	inter	Ambiguous (7)
DSA	Dimer	495	6.8056	5387.92	3	5387.87	-9.3104	0.39	0.39	0.185	LK[134.09]K[129.05]ATTVQSAVYDVIEKETMTK	17	decoy_Firefly_Luciferase(55);	TM[15.99]TEKEIVDYVASQVTTAKKLR	20	Firefly_Luciferase(511);	116.056	Decoy	inter	Ambiguous (8)
DSA	Dimer	496	6.8143	5673.03	3	5673.01	-4.2015	0.415	0	0.17	KMAK[135.07]HLQEGATGDELPYFPAPGK[135.07]K	1	decoy_Firefly_Luciferase(520);	QLGK[128.07]KSVFVVTPQSIGM[15.99]SNLLER	5	decoy_Firefly_Luciferase(421);	116.056	Decoy	intra	Ambiguous (1)
DSA	Dimer	496	6.8143	5673.03	3	5673.01	-4.2015	0.415	0	0.17	K[135.07]MAKHLQEGATGDELPYFPAPGK[135.07]K	4	decoy_Firefly_Luciferase(523);	QLGK[134.09]KSVFVVTPQSIGM[15.99]SNLLER	5	decoy_Firefly_Luciferase(421);	110.036	Decoy	intra	Ambiguous (10)
DSA	Dimer	496	6.8143	5672.03	3	5672.02	-0.9681	0.415	0	0.17	K[134.09]MAKHLQEGATGDELPYFPAPGK[135.07]K	4	decoy_Firefly_Luciferase(523);	QLGK[134.09]KSVFVVTPQSIGM[15.99]SNLLER	5	decoy_Firefly_Luciferase(421);	110.036	Decoy	intra	Ambiguous (11)
DSA	Dimer	496	6.8143	5672.03	3	5672.02	-0.9681	0.415	0	0.17	KMAK[134.09]HLQEGATGDELPYFPAPGK[135.07]K	1	decoy_Firefly_Luciferase(520);	QLGK[134.09]KSVFVVTPQSIGM[15.99]SNLLER	5	decoy_Firefly_Luciferase(421);	110.036	Decoy	intra	Ambiguous (12)
DSA	Dimer	496	6.8143	5673.03	3	5673.01	-4.2015	0.415	0	0.17	K[129.05]MAKHLQEGATGDELPYFPAPGK[135.07]K	4	decoy_Firefly_Luciferase(523);	QLGK[134.09]KSVFVVTPQSIGM[15.99]SNLLER	5	decoy_Firefly_Luciferase(421);	116.056	Decoy	intra	Ambiguous (13)
DSA	Dimer	496	6.8143	5673.03	3	5673.01	-4.2015	0.415	0	0.17	KMAK[129.05]HLQEGATGDELPYFPAPGK[135.07]K	1	decoy_Firefly_Luciferase(520);	QLGK[134.09]KSVFVVTPQSIGM[15.99]SNLLER	5	decoy_Firefly_Luciferase(421);	116.056	Decoy	intra	Ambiguous (14)
DSA	Dimer	496	6.8143	5672.03	3	5672.02	-0.9681	0.415	0	0.17	K[128.07]MAKHLQEGATGDELPYFPAPGK[135.07]K	4	decoy_Firefly_Luciferase(523);	QLGK[134.09]KSVFVVTPQSIGM[15.99]SNLLER	5	decoy_Firefly_Luciferase(421);	116.056	Decoy	intra	Ambiguous (15)
DSA	Dimer	496	6.8143	5672.03	3	5672.02	-0.9681	0.415	0	0.17	KMAK[128.07]HLQEGATGDELPYFPAPGK[135.07]K	1	decoy_Firefly_Luciferase(520);	QLGK[134.09]KSVFVVTPQSIGM[15.99]SNLLER	5	decoy_Firefly_Luciferase(421);	116.056	Decoy	intra	Ambiguous (16)
DSA	Dimer	496	6.8143	5673.03	3	5673.01	-4.2015	0.415	0	0.17	KMAK[135.07]HLQEGATGDELPYFPAPGK[135.07]K	1	decoy_Firefly_Luciferase(520);	QLGKK[134.09]SVFVVTPQSIGM[15.99]SNLLER	4	decoy_Firefly_Luciferase(420);	110.036	Decoy	intra	Ambiguous (17)
DSA	Dimer	496	6.8143	5673.03	3	5673.01	-4.2015	0.415	0	0.17	K[135.07]MAKHLQEGATGDELPYFPAPGK[135.07]K	4	decoy_Firefly_Luciferase(523);	QLGKK[134.09]SVFVVTPQSIGM[15.99]SNLLER	4	decoy_Firefly_Luciferase(420);	110.036	Decoy	intra	Ambiguous (18)
DSA	Dimer	496	6.8143	5672.03	3	5672.02	-0.9681	0.415	0	0.17	K[134.09]MAKHLQEGATGDELPYFPAPGK[135.07]K	4	decoy_Firefly_Luciferase(523);	QLGKK[134.09]SVFVVTPQSIGM[15.99]SNLLER	4	decoy_Firefly_Luciferase(420);	110.036	Decoy	intra	Ambiguous (19)
DSA	Dimer	496	6.8143	5673.03	3	5673.01	-4.2015	0.415	0	0.17	K[135.07]MAKHLQEGATGDELPYFPAPGK[135.07]K	4	decoy_Firefly_Luciferase(523);	QLGK[128.07]KSVFVVTPQSIGM[15.99]SNLLER	5	decoy_Firefly_Luciferase(421);	116.056	Decoy	intra	Ambiguous (2)
DSA	Dimer	496	6.8143	5672.03	3	5672.02	-0.9681	0.415	0	0.17	KMAK[134.09]HLQEGATGDELPYFPAPGK[135.07]K	1	decoy_Firefly_Luciferase(520);	QLGKK[134.09]SVFVVTPQSIGM[15.99]SNLLER	4	decoy_Firefly_Luciferase(420);	110.036	Decoy	intra	Ambiguous (20)
DSA	Dimer	496	6.8143	5672.03	3	5672.02	-0.9681	0.415	0	0.17	K[134.09]MAKHLQEGATGDELPYFPAPGK[135.07]K	4	decoy_Firefly_Luciferase(523);	QLGK[128.07]KSVFVVTPQSIGM[15.99]SNLLER	5	decoy_Firefly_Luciferase(421);	116.056	Decoy	intra	Ambiguous (3)
DSA	Dimer	496	6.8143	5672.03	3	5672.02	-0.9681	0.415	0	0.17	KMAK[134.09]HLQEGATGDELPYFPAPGK[135.07]K	1	decoy_Firefly_Luciferase(520);	QLGK[128.07]KSVFVVTPQSIGM[15.99]SNLLER	5	decoy_Firefly_Luciferase(421);	116.056	Decoy	intra	Ambiguous (4)
DSA	Dimer	496	6.8143	5674.03	3	5673.99	-7.4337	0.415	0	0.17	KMAK[135.07]HLQEGATGDELPYFPAPGK[135.07]K	1	decoy_Firefly_Luciferase(520);	QLGK[129.05]KSVFVVTPQSIGM[15.99]SNLLER	5	decoy_Firefly_Luciferase(421);	116.056	Decoy	intra	Ambiguous (5)
DSA	Dimer	496	6.8143	5674.03	3	5673.99	-7.4337	0.415	0	0.17	K[135.07]MAKHLQEGATGDELPYFPAPGK[135.07]K	4	decoy_Firefly_Luciferase(523);	QLGK[129.05]KSVFVVTPQSIGM[15.99]SNLLER	5	decoy_Firefly_Luciferase(421);	116.056	Decoy	intra	Ambiguous (6)
DSA	Dimer	496	6.8143	5673.03	3	5673.01	-4.2015	0.415	0	0.17	K[134.09]MAKHLQEGATGDELPYFPAPGK[135.07]K	4	decoy_Firefly_Luciferase(523);	QLGK[129.05]KSVFVVTPQSIGM[15.99]SNLLER	5	decoy_Firefly_Luciferase(421);	116.056	Decoy	intra	Ambiguous (7)
DSA	Dimer	496	6.8143	5673.03	3	5673.01	-4.2015	0.415	0	0.17	KMAK[134.09]HLQEGATGDELPYFPAPGK[135.07]K	1	decoy_Firefly_Luciferase(520);	QLGK[129.05]KSVFVVTPQSIGM[15.99]SNLLER	5	decoy_Firefly_Luciferase(421);	116.056	Decoy	intra	Ambiguous (8)
DSA	Dimer	496	6.8143	5673.03	3	5673.01	-4.2015	0.415	0	0.17	KMAK[135.07]HLQEGATGDELPYFPAPGK[135.07]K	1	decoy_Firefly_Luciferase(520);	QLGK[134.09]KSVFVVTPQSIGM[15.99]SNLLER	5	decoy_Firefly_Luciferase(421);	110.036	Decoy	intra	Ambiguous (9)
DSA	Dimer	499	6.8573	4560.27	3	4560.3	6.2304	0.615	0.155	0.11	M[15.99]EDAK[135.07]NIK	1	Firefly_Luciferase(1);	MEDAKNIK[134.09]K[128.07]GPAPFYPLEDGTAGEQLHK	1	Firefly_Luciferase(1);	116.056	Target	inter	Unique
DSA	Dimer	500	6.8693	5690.01	3	5690.04	4.5159	0.7	0.265	0.315	ADLK[128.07]GTLGK[128.07]PVEDVFVVGGRLKK	22	decoy_Firefly_Luciferase(40);	KGPAPFYPLEDGTAGEQLHK[129.05]AMK[129.05]R	1	Firefly_Luciferase(9);	110.036	Decoy	inter	Unique
DSA	Dimer	502	6.8895	4911.93	3	4911.88	-9.8164	0.345	0.345	0.155	GLQKILNVQK[135.07]K[134.09]LPIIQK	4	Firefly_Luciferase(135);	KGILRHSTINDLPVGRNVDEALR	1	mTXNPx(143);	110.036	Target	inter	Ambiguous (1)
DSA	Dimer	502	6.8895	4911.93	3	4911.88	-9.8164	0.345	0.345	0.155	GLQKILNVQK[134.09]K[135.07]LPIIQK	4	Firefly_Luciferase(135);	KGILRHSTINDLPVGRNVDEALR	1	mTXNPx(143);	110.036	Target	inter	Ambiguous (2)
DSA	Dimer	503	6.8999	4286.48	3	4286.51	6.905	0.32	0.32	0.11	GLTGK[134.09]LDARKIR	10	Firefly_Luciferase(534);	IK[128.07]RADLK[134.09]GTLGKPVEDVFVVGGR	12	decoy_Firefly_Luciferase(27);	110.036	Decoy	inter	Ambiguous (1)
DSA	Dimer	503	6.8999	4286.48	3	4286.51	6.905	0.32	0.32	0.11	GLTGK[134.09]LDARKIR	10	Firefly_Luciferase(534);	IK[134.09]RADLK[128.07]GTLGKPVEDVFVVGGR	12	decoy_Firefly_Luciferase(27);	110.036	Decoy	inter	Ambiguous (2)
DSA	Dimer	510	6.9946	4763.87	3	4763.88	1.8315	0.635	0.08	0.265	ADLK[128.07]GTLGKPVEDVFVVGGRLKK	22	decoy_Firefly_Luciferase(40);	QIIPLKK[134.09]QVNLIKQLGK	13	decoy_Firefly_Luciferase(416);	116.056	Decoy	intra	Unique
DSA	Dimer	515	7.0651	4729.28	3	4729.25	-6.5301	0.305	0.305	0	MNK[128.07]EFFEGAKTTDLTPQGPK[128.07]WGCPIADGNEDAYQFAELVR	-1	decoy_mTXNPx;	-	-1	-	0	Decoy	single	Ambiguous (1)
DSA	Dimer	515	7.0651	4729.28	3	4729.25	-6.5301	0.305	0.305	0	n[128.07]MNKEFFEGAKTTDLTPQGPK[128.07]WGCPIADGNEDAYQFAELVR	-1	decoy_mTXNPx;	-	-1	-	0	Decoy	single	Ambiguous (2)
DSA	Dimer	516	7.0763	4753.54	3	4753.49	-9.5536	0.305	0.305	0.135	KGGLGEMHIPVLADKSMEIAR	1	mTXNPx(101);	KGGLGEMHIPVLADK[135.07]SMEIAR	1	mTXNPx(101);	116.056	Target	inter	Unique
DSA	Dimer	517	7.0869	5166.51	3	5166.49	-2.4594	0.17	0.17	0	EFFEGAK[135.07]TTDLTPQGPK[134.09]WGCPIADGNEDAYQFAELVRLAEDVNR	-1	decoy_mTXNPx;	-	-1	-	0	Decoy	single	Unique
DSA	Dimer	518	7.0996	4661.83	3	4661.86	7.3062	0.265	0.005	0.11	GLQK[129.05]ILNVQKKLPIIQK	11	Firefly_Luciferase(142);	ILNVQKK[128.07]LPIIQKIIIMDSK	13	Firefly_Luciferase(148);	110.036	Target	inter	Ambiguous (1)
DSA	Dimer	518	7.0996	4661.83	3	4661.86	7.3062	0.265	0.005	0.11	GLQK[129.05]ILNVQKKLPIIQK	10	Firefly_Luciferase(141);	ILNVQKK[128.07]LPIIQKIIIMDSK	13	Firefly_Luciferase(148);	110.036	Target	inter	Ambiguous (2)
DSA	Dimer	519	7.111	5740.96	3	5741.01	9.8464	0.405	0.015	0.185	MAKHLQEGATGDELPYFPAPGK	3	decoy_Firefly_Luciferase(523);	QNVGLTK[128.07]GTDLDVVK[134.09]AEFFPVVKGVAGPK	23	decoy_Firefly_Luciferase(187);	110.036	Decoy	intra	Unique
DSA	Dimer	520	7.1223	5144.7	3	5144.71	1.7773	0.46	0.005	0.22	AIEM[15.99]SK[128.07]DALVPIHMEGLGGKK	20	decoy_mTXNPx(104);	TM[15.99]TEKEIVDYVASQVTTAK[135.07]KLR	20	Firefly_Luciferase(511);	116.056	Decoy	inter	Ambiguous (1)
DSA	Dimer	520	7.1223	5144.7	3	5144.71	1.7773	0.46	0.005	0.22	AIEM[15.99]SK[128.07]DALVPIHMEGLGGKK	20	decoy_mTXNPx(104);	TM[15.99]TEKEIVDYVASQVTTAKK[135.07]LR	19	Firefly_Luciferase(510);	116.056	Decoy	inter	Ambiguous (2)
DSA	Dimer	520	7.1223	5143.7	3	5143.72	5.3357	0.46	0.005	0.22	AIEM[15.99]SK[128.07]DALVPIHMEGLGGKK	20	decoy_mTXNPx(104);	TM[15.99]TEKEIVDYVASQVTTAK[134.09]KLR	20	Firefly_Luciferase(511);	116.056	Decoy	inter	Ambiguous (3)
DSA	Dimer	520	7.1223	5143.7	3	5143.72	5.3357	0.46	0.005	0.22	AIEM[15.99]SK[128.07]DALVPIHMEGLGGKK	20	decoy_mTXNPx(104);	TM[15.99]TEKEIVDYVASQVTTAKK[134.09]LR	19	Firefly_Luciferase(510);	116.056	Decoy	inter	Ambiguous (4)
DSA	Dimer	523	7.1643	4899.52	3	4899.52	1.4418	0.66	0.11	0.25	KATTVQSAVYDVIEK[134.09]ETM[15.99]TK	1	decoy_Firefly_Luciferase(41);	KATTVQSAVYDVIEK[135.07]ETM[15.99]TK	1	decoy_Firefly_Luciferase(41);	116.056	Decoy	inter	Unique
DSA	Dimer	527	7.2183	5450.93	3	5450.95	3.6599	0.415	0.03	0.165	K[134.09]MAK[134.09]HLQEGATGDELPYFPAPGKK	23	decoy_Firefly_Luciferase(542);	LRGGVVFVDEVPK[135.07]GLTGKLDAR	18	Firefly_Luciferase(529);	110.036	Decoy	inter	Unique
DSA	Dimer	529	7.247	2990.72	3	2990.7	-6.8651	0.24	0.24	0.115	KLPIIQKIIIM[15.99]DSK	7	Firefly_Luciferase(148);	M[15.99]EDAK[128.07]NIKK	8	Firefly_Luciferase(8);	116.056	Target	intra	Unique
DSA	Dimer	532	7.2911	6255.16	4	6255.17	2.5446	0.59	0.005	0.285	DKTIALIM[15.99]NSSGSTGLPK[128.07]GVALPHRTACVR	2	Firefly_Luciferase(190);	GKYDNM[15.99]NIDKIAGNVVAQGSFQPAAER	2	decoy_mTXNPx(163);	110.036	Decoy	inter	Unique
DSA	Dimer	533	7.3055	2698.54	2	2698.54	-2.0123	0.465	0	0.23	LIGK[129.05]KDIIFLGR	5	decoy_mTXNPx(63);	MEDAK[134.09]NIK	1	Firefly_Luciferase(1);	116.056	Decoy	inter	Unique
DSA	Dimer	546	7.4909	6941.47	4	6941.51	6.4029	0.585	0.03	0.205	DGWLHSGDIAYWDEDEHFFIVDRLK[134.09]SLIKYK	29	Firefly_Luciferase(443);	KGPAPFYPLEDGTAGEQLHK[128.07]AMK[134.09]R	1	Firefly_Luciferase(9);	110.036	Target	intra	Ambiguous (1)
DSA	Dimer	546	7.4909	6941.47	4	6941.51	6.4029	0.585	0.03	0.205	DGWLHSGDIAYWDEDEHFFIVDRLK[134.09]SLIKYK	29	Firefly_Luciferase(443);	KGPAPFYPLEDGTAGEQLHK[134.09]AMK[128.07]R	1	Firefly_Luciferase(9);	110.036	Target	intra	Ambiguous (2)
DSA	Dimer	547	7.5053	2979.71	2	2979.72	3.5549	0.23	0.005	0.11	KGLQKILNVQK[135.07]K	5	Firefly_Luciferase(135);	MEDAK[128.07]NIK[129.05]K	1	Firefly_Luciferase(1);	116.056	Target	intra	Ambiguous (1)
DSA	Dimer	547	7.5053	2979.71	2	2979.72	3.5549	0.23	0.005	0.11	KGLQKILNVQK[135.07]K	5	Firefly_Luciferase(135);	MEDAK[129.05]NIK[128.07]K	1	Firefly_Luciferase(1);	116.056	Target	intra	Ambiguous (2)
DSA	Dimer	552	7.5781	4252.2	3	4252.22	6.2727	0.46	0.46	0.215	AKK[128.07]GGK[128.07]IAV	2	Firefly_Luciferase(543);	EAAPQFSGQAVVNGAIK[135.07]DINM[15.99]NDYKGK	25	mTXNPx(42);	110.036	Target	inter	Unique
DSA	Dimer	553	7.5925	5129.72	3	5129.7	-3.4806	0.21	0.21	0.105	AIEM[15.99]SKDALVPIHMEGLGGKK	6	decoy_mTXNPx(90);	TMTEKEIVDYVASQVTTAK[129.05]K[135.07]LR	5	Firefly_Luciferase(496);	116.056	Decoy	inter	Ambiguous (1)
DSA	Dimer	553	7.5925	5129.72	3	5129.7	-3.4806	0.21	0.21	0.105	AIEM[15.99]SKDALVPIHMEGLGGKK	6	decoy_mTXNPx(90);	TMTEKEIVDYVASQVTTAK[135.07]K[129.05]LR	5	Firefly_Luciferase(496);	116.056	Decoy	inter	Ambiguous (2)
DSA	Dimer	555	7.6211	4713.6	4	4713.6	0.1006	0.44	0.135	0.2	GGVVFVDEVPK[128.07]GLTGKLDARK	16	Firefly_Luciferase(529);	HPLAVGKPLGTSGSSNMILAITK	7	decoy_Firefly_Luciferase(345);	110.036	Decoy	inter	Unique
DSA	Dimer	559	7.6746	3741.07	3	3741.05	-6.5059	0.02	0.02	0	GTLGK[128.07]PVEDVFVVGGRLKKATTVQSAVYDVIEK	18	decoy_Firefly_Luciferase(40);	-	19	-	110.036	Decoy	loop	Unique
DSA	Dimer	561	7.7009	5372.15	3	5372.11	-7.0274	0.295	0.005	0.105	KLPIIQK[134.09]IIIMDSK	1	Firefly_Luciferase(142);	QVNLIK[134.09]QLGK[129.05]KSVFVVTPQSIGMSNLLER	11	decoy_Firefly_Luciferase(421);	110.036	Decoy	inter	Ambiguous (1)
DSA	Dimer	561	7.7009	5372.15	3	5372.11	-7.0274	0.295	0.005	0.105	ILNVQKK[129.05]LPIIQK[134.09]IIIMDSK	6	Firefly_Luciferase(141);	QLGK[128.07]KSVFVVTPQSIGMSNLLER	5	decoy_Firefly_Luciferase(421);	116.056	Decoy	inter	Ambiguous (10)
DSA	Dimer	561	7.7009	5372.15	3	5372.11	-7.0274	0.295	0.005	0.105	ILNVQK[134.09]KLPIIQK[134.09]IIIMDSK	7	Firefly_Luciferase(142);	QLGK[129.05]KSVFVVTPQSIGMSNLLER	5	decoy_Firefly_Luciferase(421);	110.036	Decoy	inter	Ambiguous (11)
DSA	Dimer	561	7.7009	5372.15	3	5372.11	-7.0274	0.295	0.005	0.105	ILNVQK[135.07]KLPIIQK[134.09]IIIMDSK	7	Firefly_Luciferase(142);	QLGK[128.07]KSVFVVTPQSIGMSNLLER	5	decoy_Firefly_Luciferase(421);	110.036	Decoy	inter	Ambiguous (12)
DSA	Dimer	561	7.7009	5372.15	3	5372.11	-7.0274	0.295	0.005	0.105	KLPIIQK[134.09]IIIMDSK	1	Firefly_Luciferase(142);	QVNLIKQLGK[129.05]K[134.09]SVFVVTPQSIGMSNLLER	6	decoy_Firefly_Luciferase(416);	110.036	Decoy	inter	Ambiguous (2)
DSA	Dimer	561	7.7009	5372.15	3	5372.11	-7.0274	0.295	0.005	0.105	KLPIIQK[134.09]IIIMDSK	1	Firefly_Luciferase(142);	QVNLIK[135.07]QLGK[128.07]KSVFVVTPQSIGMSNLLER	11	decoy_Firefly_Luciferase(421);	110.036	Decoy	inter	Ambiguous (3)
DSA	Dimer	561	7.7009	5372.15	3	5372.11	-7.0274	0.295	0.005	0.105	KLPIIQK[134.09]IIIMDSK	1	Firefly_Luciferase(142);	QVNLIKQLGK[128.07]K[135.07]SVFVVTPQSIGMSNLLER	6	decoy_Firefly_Luciferase(416);	110.036	Decoy	inter	Ambiguous (4)
DSA	Dimer	561	7.7009	5372.15	3	5372.11	-7.0274	0.295	0.005	0.105	ILNVQKK[128.07]LPIIQK[134.09]IIIMDSK	6	Firefly_Luciferase(141);	QLGK[135.07]KSVFVVTPQSIGMSNLLER	5	decoy_Firefly_Luciferase(421);	110.036	Decoy	inter	Ambiguous (5)
DSA	Dimer	561	7.7009	5372.15	3	5372.11	-7.0274	0.295	0.005	0.105	ILNVQKK[128.07]LPIIQK[134.09]IIIMDSK	6	Firefly_Luciferase(141);	QLGKK[135.07]SVFVVTPQSIGMSNLLER	4	decoy_Firefly_Luciferase(420);	110.036	Decoy	inter	Ambiguous (6)
DSA	Dimer	561	7.7009	5372.15	3	5372.11	-7.0274	0.295	0.005	0.105	ILNVQKK[128.07]LPIIQK[134.09]IIIMDSK	6	Firefly_Luciferase(141);	QLGK[129.05]KSVFVVTPQSIGMSNLLER	5	decoy_Firefly_Luciferase(421);	116.056	Decoy	inter	Ambiguous (7)
DSA	Dimer	561	7.7009	5372.15	3	5372.11	-7.0274	0.295	0.005	0.105	ILNVQKK[129.05]LPIIQK[134.09]IIIMDSK	6	Firefly_Luciferase(141);	QLGKK[134.09]SVFVVTPQSIGMSNLLER	4	decoy_Firefly_Luciferase(420);	110.036	Decoy	inter	Ambiguous (8)
DSA	Dimer	561	7.7009	5372.15	3	5372.11	-7.0274	0.295	0.005	0.105	ILNVQKK[129.05]LPIIQK[134.09]IIIMDSK	6	Firefly_Luciferase(141);	QLGK[134.09]KSVFVVTPQSIGMSNLLER	5	decoy_Firefly_Luciferase(421);	110.036	Decoy	inter	Ambiguous (9)
DSA	Dimer	563	7.7295	5271.05	3	5271.07	3.4563	0.35	0.35	0.1	K[129.05]QVNLIKQLGK[134.09]K	7	decoy_Firefly_Luciferase(416);	QVNLIK[135.07]QLGKK[135.07]SVFVVTPQSIGMSNLLER	10	decoy_Firefly_Luciferase(420);	116.056	Decoy	inter	Ambiguous (1)
DSA	Dimer	563	7.7295	5272.05	3	5272.05	-0.0183	0.35	0.35	0.1	K[129.05]QVNLIK[135.07]QLGKK	11	decoy_Firefly_Luciferase(420);	QVNLIK[135.07]QLGKK[135.07]SVFVVTPQSIGMSNLLER	10	decoy_Firefly_Luciferase(420);	116.056	Decoy	inter	Ambiguous (10)
DSA	Dimer	563	7.7295	5271.05	3	5271.07	3.4563	0.35	0.35	0.1	K[129.05]QVNLIK[135.07]QLGKK	11	decoy_Firefly_Luciferase(420);	QVNLIK[135.07]QLGKK[134.09]SVFVVTPQSIGMSNLLER	10	decoy_Firefly_Luciferase(420);	116.056	Decoy	inter	Ambiguous (11)
DSA	Dimer	563	7.7295	5271.05	3	5271.07	3.4563	0.35	0.35	0.1	K[129.05]QVNLIK[135.07]QLGKK	11	decoy_Firefly_Luciferase(420);	QVNLIK[135.07]QLGK[134.09]KSVFVVTPQSIGMSNLLER	11	decoy_Firefly_Luciferase(421);	116.056	Decoy	inter	Ambiguous (12)
DSA	Dimer	563	7.7295	5272.05	3	5272.05	-0.0183	0.35	0.35	0.1	K[129.05]QVNLIKQLGK[135.07]K	7	decoy_Firefly_Luciferase(416);	QVNLIK[135.07]QLGK[135.07]KSVFVVTPQSIGMSNLLER	11	decoy_Firefly_Luciferase(421);	116.056	Decoy	inter	Ambiguous (13)
DSA	Dimer	563	7.7295	5272.05	3	5272.05	-0.0183	0.35	0.35	0.1	K[129.05]QVNLIKQLGK[135.07]K	7	decoy_Firefly_Luciferase(416);	QVNLIK[135.07]QLGKK[135.07]SVFVVTPQSIGMSNLLER	10	decoy_Firefly_Luciferase(420);	116.056	Decoy	inter	Ambiguous (14)
DSA	Dimer	563	7.7295	5271.05	3	5271.07	3.4563	0.35	0.35	0.1	K[129.05]QVNLIKQLGK[135.07]K	7	decoy_Firefly_Luciferase(416);	QVNLIK[135.07]QLGKK[134.09]SVFVVTPQSIGMSNLLER	10	decoy_Firefly_Luciferase(420);	116.056	Decoy	inter	Ambiguous (15)
DSA	Dimer	563	7.7295	5271.05	3	5271.07	3.4563	0.35	0.35	0.1	K[129.05]QVNLIKQLGK[135.07]K	7	decoy_Firefly_Luciferase(416);	QVNLIK[135.07]QLGK[134.09]KSVFVVTPQSIGMSNLLER	11	decoy_Firefly_Luciferase(421);	116.056	Decoy	inter	Ambiguous (16)
DSA	Dimer	563	7.7295	5271.05	3	5271.07	3.4563	0.35	0.35	0.1	K[129.05]QVNLIKQLGK[134.09]K	7	decoy_Firefly_Luciferase(416);	QVNLIK[135.07]QLGK[135.07]KSVFVVTPQSIGMSNLLER	11	decoy_Firefly_Luciferase(421);	116.056	Decoy	inter	Ambiguous (2)
DSA	Dimer	563	7.7295	5270.05	3	5270.09	6.9323	0.35	0.35	0.1	K[129.05]QVNLIKQLGK[134.09]K	7	decoy_Firefly_Luciferase(416);	QVNLIK[135.07]QLGKK[134.09]SVFVVTPQSIGMSNLLER	10	decoy_Firefly_Luciferase(420);	116.056	Decoy	inter	Ambiguous (3)
DSA	Dimer	563	7.7295	5270.05	3	5270.09	6.9323	0.35	0.35	0.1	K[129.05]QVNLIKQLGK[134.09]K	7	decoy_Firefly_Luciferase(416);	QVNLIK[135.07]QLGK[134.09]KSVFVVTPQSIGMSNLLER	11	decoy_Firefly_Luciferase(421);	116.056	Decoy	inter	Ambiguous (4)
DSA	Dimer	563	7.7295	5271.05	3	5271.07	3.4563	0.35	0.35	0.1	K[129.05]QVNLIK[134.09]QLGKK	11	decoy_Firefly_Luciferase(420);	QVNLIK[135.07]QLGKK[135.07]SVFVVTPQSIGMSNLLER	10	decoy_Firefly_Luciferase(420);	116.056	Decoy	inter	Ambiguous (5)
DSA	Dimer	563	7.7295	5271.05	3	5271.07	3.4563	0.35	0.35	0.1	K[129.05]QVNLIK[134.09]QLGKK	11	decoy_Firefly_Luciferase(420);	QVNLIK[135.07]QLGK[135.07]KSVFVVTPQSIGMSNLLER	11	decoy_Firefly_Luciferase(421);	116.056	Decoy	inter	Ambiguous (6)
DSA	Dimer	563	7.7295	5270.05	3	5270.09	6.9323	0.35	0.35	0.1	K[129.05]QVNLIK[134.09]QLGKK	11	decoy_Firefly_Luciferase(420);	QVNLIK[135.07]QLGKK[134.09]SVFVVTPQSIGMSNLLER	10	decoy_Firefly_Luciferase(420);	116.056	Decoy	inter	Ambiguous (7)
DSA	Dimer	563	7.7295	5270.05	3	5270.09	6.9323	0.35	0.35	0.1	K[129.05]QVNLIK[134.09]QLGKK	11	decoy_Firefly_Luciferase(420);	QVNLIK[135.07]QLGK[134.09]KSVFVVTPQSIGMSNLLER	11	decoy_Firefly_Luciferase(421);	116.056	Decoy	inter	Ambiguous (8)
DSA	Dimer	563	7.7295	5272.05	3	5272.05	-0.0183	0.35	0.35	0.1	K[129.05]QVNLIK[135.07]QLGKK	11	decoy_Firefly_Luciferase(420);	QVNLIK[135.07]QLGK[135.07]KSVFVVTPQSIGMSNLLER	11	decoy_Firefly_Luciferase(421);	116.056	Decoy	inter	Ambiguous (9)
DSA	Dimer	573	7.8762	4949.41	3	4949.42	2.8491	0.285	0.285	0.105	GSHM[15.99]NLDYQMYRTATVR	1	mTXNPx(1);	KGPAPFYPLEDGTAGEQLHK[135.07]AMKR	1	Firefly_Luciferase(9);	116.056	Target	inter	Ambiguous (1)
DSA	Dimer	573	7.8762	4949.41	3	4949.42	2.8491	0.285	0.285	0.105	GSHM[15.99]NLDYQMYRTATVR	1	mTXNPx(1);	KGPAPFYPLEDGTAGEQLHKAMK[135.07]R	1	Firefly_Luciferase(9);	116.056	Target	inter	Ambiguous (2)
DSA	Dimer	582	8.0075	5031.72	3	5031.7	-3.5703	0.32	0.11	0.1	ADLKGTLGKPVEDVFVVGGRLK	4	decoy_Firefly_Luciferase(22);	MAK[134.09]HLQEGATGDELPYFPAPGKK	22	decoy_Firefly_Luciferase(542);	116.056	Decoy	intra	Ambiguous (1)
DSA	Dimer	582	8.0075	5030.72	3	5030.67	-9.9659	0.32	0.115	0.1	ELLNSM[15.99]GISQPTVVFVSKKGLQK	19	Firefly_Luciferase(131);	K[135.07]GGLGEMHIPVLADKSM[15.99]EIAR	15	mTXNPx(115);	110.036	Target	inter	Ambiguous (2)
DSA	Dimer	583	8.0218	6315.22	5	6315.26	7.4854	0.335	0.045	0.115	MAKHLQEGATGDELPYFPAPGK[128.07]K[134.09]INK	3	decoy_Firefly_Luciferase(523);	NIK[129.05]KGPAPFYPLEDGTAGEQLHK[135.07]AMK	4	Firefly_Luciferase(9);	110.036	Decoy	inter	Ambiguous (1)
DSA	Dimer	583	8.0218	6315.22	5	6315.26	7.4854	0.335	0.045	0.115	MAKHLQEGATGDELPYFPAPGK[128.07]K[134.09]INK	3	decoy_Firefly_Luciferase(523);	NIKK[129.05]GPAPFYPLEDGTAGEQLHK[135.07]AMK	3	Firefly_Luciferase(8);	110.036	Decoy	inter	Ambiguous (2)
DSA	Dimer	583	8.0218	6315.22	5	6315.26	7.4854	0.335	0.045	0.115	MAKHLQEGATGDELPYFPAPGK[134.09]K[128.07]INK	3	decoy_Firefly_Luciferase(523);	NIK[129.05]KGPAPFYPLEDGTAGEQLHK[135.07]AMK	4	Firefly_Luciferase(9);	110.036	Decoy	inter	Ambiguous (3)
DSA	Dimer	583	8.0218	6315.22	5	6315.26	7.4854	0.335	0.045	0.115	MAKHLQEGATGDELPYFPAPGK[134.09]K[128.07]INK	3	decoy_Firefly_Luciferase(523);	NIKK[129.05]GPAPFYPLEDGTAGEQLHK[135.07]AMK	3	Firefly_Luciferase(8);	110.036	Decoy	inter	Ambiguous (4)
DSA	Dimer	584	8.0362	4551.55	3	4551.53	-3.8965	0.425	0.07	0.115	K[134.09]IREILIKAK	8	Firefly_Luciferase(541);	MAKHLQEGATGDELPYFPAPGK[129.05]K[128.07]INK	3	decoy_Firefly_Luciferase(523);	110.036	Decoy	inter	Unique
DSA	Dimer	585	8.0505	2588.6	2	2588.61	4.0926	0.21	0.005	0.095	K[135.07]GLQKILNVQK[135.07]K	5	Firefly_Luciferase(135);	VAIK[135.07]GGK	1	decoy_Firefly_Luciferase(1);	116.056	Decoy	inter	Unique
DSA	Dimer	591	8.1336	2765.59	2	2765.61	4.528	0.44	0.03	0.18	EDAK[135.07]NIK[128.07]K	1	Firefly_Luciferase(2);	EILIK[135.07]AKK[129.05]GGK	7	Firefly_Luciferase(543);	110.036	Target	intra	Ambiguous (1)
DSA	Dimer	591	8.1336	2765.59	2	2765.61	4.528	0.44	0.03	0.18	EDAK[135.07]NIK[128.07]K	1	Firefly_Luciferase(2);	EILIK[135.07]AK[129.05]KGGK	8	Firefly_Luciferase(544);	110.036	Target	intra	Ambiguous (2)
DSA	Dimer	600	8.2627	4081.12	3	4081.11	-3.2559	0.48	0.165	0.125	INKADEM	3	decoy_Firefly_Luciferase(546);	SM[15.99]EIARDYGVLIEESGIALRGLFIIDKK	27	mTXNPx(142);	110.036	Decoy	inter	Unique
DSA	Dimer	603	8.3056	5261.6	3	5261.59	-1.3613	0.215	0.215	0.09	AIK[134.09]GGKK	1	decoy_Firefly_Luciferase(2);	VLEAFQYADENGDAIPCGWKPGQPTLDTTKAGEFFEKNM	37	mTXNPx(202);	110.036	Decoy	inter	Ambiguous (1)
DSA	Dimer	603	8.3056	5261.6	3	5261.59	-1.3613	0.215	0.215	0.09	AIKGGK[134.09]K	1	decoy_Firefly_Luciferase(2);	VLEAFQYADENGDAIPCGWKPGQPTLDTTKAGEFFEKNM	37	mTXNPx(202);	110.036	Decoy	inter	Ambiguous (2)
DSA	Dimer	610	8.4088	4928.68	3	4928.7	4.9748	0.38	0.01	0.185	GPAPFYPLEDGTAGEQLHKAMK	19	Firefly_Luciferase(28);	ILNVQK[128.07]KLPIIQKIIIMDSK	7	Firefly_Luciferase(142);	110.036	Target	intra	Unique
DSA	Dimer	611	8.4244	4907.53	4	4907.5	-5.752	0.37	0.005	0.185	HLQEGATGDELPYFPAPGKK	19	decoy_Firefly_Luciferase(542);	HLQEGATGDELPYFPAPGKK[134.09]INK	19	decoy_Firefly_Luciferase(542);	110.036	Decoy	inter	Ambiguous (1)
DSA	Dimer	611	8.4244	4907.53	4	4907.5	-5.752	0.37	0.005	0.185	HLQEGATGDELPYFPAPGKK	19	decoy_Firefly_Luciferase(542);	HLQEGATGDELPYFPAPGKK[128.07]INK	19	decoy_Firefly_Luciferase(542);	116.056	Decoy	inter	Ambiguous (2)
DSA	Dimer	613	8.4521	1330.69	3	1330.69	-5.2021	0.245	0.245	0	n[128.07]NK[134.09]EFFEGAK	-1	decoy_mTXNPx;	-	-1	-	0	Decoy	single	Unique
DSA	Dimer	625	8.6261	4873.62	3	4873.64	4.4224	0.26	0.015	0.015	AHSFRVCATRHPLAVGKPLGTSGSSNM[15.99]ILAITKDR	33	decoy_Firefly_Luciferase(361);	VAIK[129.05]GGK[128.07]K	1	decoy_Firefly_Luciferase(1);	110.036	Decoy	intra	Ambiguous (1)
DSA	Dimer	625	8.6261	4873.62	3	4873.64	4.4224	0.26	0.015	0.015	AHSFRVCATRHPLAVGKPLGTSGSSNM[15.99]ILAITKDR	33	decoy_Firefly_Luciferase(361);	VAIK[128.07]GGK[129.05]K	1	decoy_Firefly_Luciferase(1);	110.036	Decoy	intra	Ambiguous (2)
DSA	Dimer	629	8.684	3871.19	3	3871.16	-5.6427	0.305	0.06	0.095	HPLAVGKPLGTSGSSNMILAITK[129.05]DR	7	decoy_Firefly_Luciferase(345);	VAIK[129.05]GGK[135.07]K	1	decoy_Firefly_Luciferase(1);	116.056	Decoy	intra	Ambiguous (1)
DSA	Dimer	629	8.684	3871.19	3	3871.16	-5.6427	0.305	0.06	0.095	HPLAVGKPLGTSGSSNMILAITK[129.05]DR	7	decoy_Firefly_Luciferase(345);	VAIK[135.07]GGK[129.05]K	1	decoy_Firefly_Luciferase(1);	116.056	Decoy	intra	Ambiguous (2)
DSA	Dimer	634	8.7578	4157.42	3	4157.41	-4.3969	0.48	0.48	0.235	AIEM[15.99]SK[134.09]DALVPIHMEGLGGKK	20	decoy_mTXNPx(104);	QIIPLKK[134.09]QVNLIK	6	decoy_Firefly_Luciferase(409);	116.056	Decoy	inter	Ambiguous (1)
DSA	Dimer	634	8.7578	4157.42	3	4157.41	-4.3969	0.48	0.48	0.235	AIEM[15.99]SK[134.09]DALVPIHMEGLGGKK	20	decoy_mTXNPx(104);	QIIPLK[134.09]KQVNLIK	7	decoy_Firefly_Luciferase(410);	116.056	Decoy	inter	Ambiguous (2)
DSA	Dimer	634	8.7578	4158.43	3	4158.39	-8.8359	0.48	0.48	0.235	AIEM[15.99]SK[134.09]DALVPIHMEGLGGKK	20	decoy_mTXNPx(104);	QIIPLK[135.07]KQVNLIK	7	decoy_Firefly_Luciferase(410);	116.056	Decoy	inter	Ambiguous (3)
DSA	Dimer	634	8.7578	4158.43	3	4158.39	-8.8359	0.48	0.48	0.235	AIEM[15.99]SK[134.09]DALVPIHMEGLGGKK	20	decoy_mTXNPx(104);	QIIPLKK[135.07]QVNLIK	6	decoy_Firefly_Luciferase(409);	116.056	Decoy	inter	Ambiguous (4)
DSA	Dimer	637	8.7985	4964.79	3	4964.78	-3.4429	0.465	0.13	0.225	SDMIIIK[128.07]QIIPLKKQVNLIK	14	decoy_Firefly_Luciferase(410);	TM[15.99]TEKEIVDYVASQVTTAK[129.05]K	5	Firefly_Luciferase(496);	116.056	Decoy	inter	Unique
DSA	Dimer	642	8.8713	4853.76	3	4853.76	-0.5329	0.29	0.29	0.08	GGK[128.07]KAK[129.05]ILIER	4	decoy_Firefly_Luciferase(8);	QNVGLTK[128.07]GTDLDVVK[134.09]AEFFPVVKGVAGPK	23	decoy_Firefly_Luciferase(187);	110.036	Decoy	intra	Ambiguous (1)
DSA	Dimer	642	8.8713	4853.76	3	4853.76	-0.5329	0.29	0.29	0.08	GGK[128.07]KAK[129.05]ILIER	4	decoy_Firefly_Luciferase(8);	QNVGLTK[134.09]GTDLDVVK[128.07]AEFFPVVKGVAGPK	23	decoy_Firefly_Luciferase(187);	110.036	Decoy	intra	Ambiguous (2)
DSA	Dimer	642	8.8713	4853.76	3	4853.76	-0.5329	0.29	0.29	0.08	GGKK[128.07]AK[129.05]ILIER	3	decoy_Firefly_Luciferase(7);	QNVGLTK[128.07]GTDLDVVK[134.09]AEFFPVVKGVAGPK	23	decoy_Firefly_Luciferase(187);	110.036	Decoy	intra	Ambiguous (3)
DSA	Dimer	642	8.8713	4853.76	3	4853.76	-0.5329	0.29	0.29	0.08	GGKK[128.07]AK[129.05]ILIER	3	decoy_Firefly_Luciferase(7);	QNVGLTK[134.09]GTDLDVVK[128.07]AEFFPVVKGVAGPK	23	decoy_Firefly_Luciferase(187);	110.036	Decoy	intra	Ambiguous (4)
DSA	Dimer	643	8.8857	4281.37	3	4281.4	8.0372	0.405	0.115	0.165	KLPIIQKIIIM[15.99]DSK	7	Firefly_Luciferase(148);	TMTEKEIVDYVASQVTTAKKLR	19	Firefly_Luciferase(510);	116.056	Target	intra	Ambiguous (1)
DSA	Dimer	643	8.8857	4281.37	3	4281.4	8.0372	0.405	0.115	0.165	KLPIIQKIIIM[15.99]DSK	7	Firefly_Luciferase(148);	TMTEKEIVDYVASQVTTAKKLR	20	Firefly_Luciferase(511);	116.056	Target	intra	Ambiguous (2)
DSA	Dimer	647	8.9431	2265.22	2	2265.23	4.6519	0.305	0.08	0.115	n[15.99]MEDAKNIK	5	Firefly_Luciferase(5);	VAIK[128.07]GGK[129.05]K	1	decoy_Firefly_Luciferase(1);	116.056	Decoy	inter	Ambiguous (1)
DSA	Dimer	647	8.9431	2265.22	2	2265.23	4.6519	0.305	0.08	0.115	n[15.99]MEDAKNIK	5	Firefly_Luciferase(5);	VAIK[129.05]GGK[128.07]K	1	decoy_Firefly_Luciferase(1);	116.056	Decoy	inter	Ambiguous (2)
DSA	Dimer	650	8.9872	3952.46	4	3952.46	1.2186	0.41	0.41	0.17	AK[128.07]ILIERIKR	9	decoy_Firefly_Luciferase(17);	ILNVQK[135.07]KLPIIQKIIIMDSK	7	Firefly_Luciferase(142);	116.056	Decoy	inter	Ambiguous (1)
DSA	Dimer	650	8.9872	3952.46	4	3952.46	1.2186	0.41	0.41	0.17	AK[128.07]ILIERIKR	9	decoy_Firefly_Luciferase(17);	ILNVQKK[135.07]LPIIQKIIIMDSK	6	Firefly_Luciferase(141);	116.056	Decoy	inter	Ambiguous (2)
DSA	Dimer	650	8.9872	3951.46	4	3951.48	6.112	0.41	0.06	0.17	AK[128.07]ILIERIKR	9	decoy_Firefly_Luciferase(17);	ILNVQKK[134.09]LPIIQKIIIMDSK	6	Firefly_Luciferase(141);	116.056	Decoy	inter	Ambiguous (3)
DSA	Dimer	650	8.9872	3951.46	4	3951.48	6.112	0.41	0.06	0.17	AK[128.07]ILIERIKR	9	decoy_Firefly_Luciferase(17);	ILNVQK[134.09]KLPIIQKIIIMDSK	7	Firefly_Luciferase(142);	116.056	Decoy	inter	Ambiguous (4)
DSA	Dimer	655	9.0626	5057.95	3	5057.9	-9.2783	0.335	0.005	0.095	AIKGGK[135.07]K[135.07]AK	1	decoy_Firefly_Luciferase(2);	GTLGKPVEDVFVVGGRLK[135.07]K[134.09]ATTVQSAVYDVIEK	5	decoy_Firefly_Luciferase(27);	116.056	Decoy	intra	Ambiguous (1)
DSA	Dimer	655	9.0626	5057.95	3	5057.9	-9.2783	0.335	0.005	0.095	AIKGGK[135.07]K[135.07]AK	1	decoy_Firefly_Luciferase(2);	GTLGKPVEDVFVVGGRLK[134.09]K[135.07]ATTVQSAVYDVIEK	5	decoy_Firefly_Luciferase(27);	116.056	Decoy	intra	Ambiguous (2)
DSA	Dimer	655	9.0626	5057.95	3	5057.9	-9.2783	0.335	0.005	0.095	AIK[135.07]GGK[135.07]KAK	1	decoy_Firefly_Luciferase(2);	GTLGKPVEDVFVVGGRLK[135.07]K[134.09]ATTVQSAVYDVIEK	5	decoy_Firefly_Luciferase(27);	116.056	Decoy	intra	Ambiguous (3)
DSA	Dimer	655	9.0626	5057.95	3	5057.9	-9.2783	0.335	0.005	0.095	AIK[135.07]GGK[135.07]KAK	1	decoy_Firefly_Luciferase(2);	GTLGKPVEDVFVVGGRLK[134.09]K[135.07]ATTVQSAVYDVIEK	5	decoy_Firefly_Luciferase(27);	116.056	Decoy	intra	Ambiguous (4)
DSA	Dimer	655	9.0626	5057.95	3	5057.9	-9.2783	0.335	0.005	0.095	AIK[135.07]GGKK[135.07]AK	1	decoy_Firefly_Luciferase(2);	GTLGKPVEDVFVVGGRLK[135.07]K[134.09]ATTVQSAVYDVIEK	5	decoy_Firefly_Luciferase(27);	116.056	Decoy	intra	Ambiguous (5)
DSA	Dimer	655	9.0626	5057.95	3	5057.9	-9.2783	0.335	0.005	0.095	AIK[135.07]GGKK[135.07]AK	1	decoy_Firefly_Luciferase(2);	GTLGKPVEDVFVVGGRLK[134.09]K[135.07]ATTVQSAVYDVIEK	5	decoy_Firefly_Luciferase(27);	116.056	Decoy	intra	Ambiguous (6)
DSA	Dimer	658	9.1056	3653.03	3	3653.03	-0.3251	0.275	0.005	0.075	AIK[129.05]GGK[129.05]KAK	1	decoy_Firefly_Luciferase(2);	KKGGLGEMHIPVLADKSMEIAR	1	mTXNPx(100);	116.056	Decoy	inter	Ambiguous (1)
DSA	Dimer	658	9.1056	3653.03	3	3653.03	-0.3251	0.275	0.005	0.075	AIK[129.05]GGK[129.05]KAK	1	decoy_Firefly_Luciferase(2);	KKGGLGEMHIPVLADKSMEIAR	2	mTXNPx(101);	116.056	Decoy	inter	Ambiguous (2)
DSA	Dimer	658	9.1056	3653.03	3	3653.03	-0.3251	0.275	0.005	0.075	AIK[129.05]GGKK[129.05]AK	1	decoy_Firefly_Luciferase(2);	KKGGLGEMHIPVLADKSMEIAR	1	mTXNPx(100);	116.056	Decoy	inter	Ambiguous (3)
DSA	Dimer	658	9.1056	3653.03	3	3653.03	-0.3251	0.275	0.005	0.075	AIK[129.05]GGKK[129.05]AK	1	decoy_Firefly_Luciferase(2);	KKGGLGEMHIPVLADKSMEIAR	2	mTXNPx(101);	116.056	Decoy	inter	Ambiguous (4)
DSA	Dimer	666	9.2257	2572.53	2	2572.51	-6.1749	0.295	0.18	0.085	n[128.07]EDAK[128.07]NIKK	7	Firefly_Luciferase(8);	n[128.07]VAIK[129.05]GGKKAK	8	decoy_Firefly_Luciferase(8);	116.056	Decoy	inter	Ambiguous (1)
DSA	Dimer	666	9.2257	2572.53	2	2572.51	-6.1749	0.295	0.18	0.085	n[128.07]EDAK[128.07]NIKK	7	Firefly_Luciferase(8);	n[128.07]VAIK[129.05]GGKKAK	7	decoy_Firefly_Luciferase(7);	116.056	Decoy	inter	Ambiguous (2)
DSA	Dimer	666	9.2257	2572.53	2	2572.51	-6.1749	0.295	0.18	0.085	n[128.07]EDAK[128.07]NIKK	7	Firefly_Luciferase(8);	n[129.05]VAIK[128.07]GGKKAK	7	decoy_Firefly_Luciferase(7);	116.056	Decoy	inter	Ambiguous (3)
DSA	Dimer	666	9.2257	2572.53	2	2572.51	-6.1749	0.295	0.18	0.085	n[128.07]EDAK[128.07]NIKK	7	Firefly_Luciferase(8);	n[129.05]VAIK[128.07]GGKKAK	8	decoy_Firefly_Luciferase(8);	116.056	Decoy	inter	Ambiguous (4)
DSA	Dimer	671	9.2985	3027.65	3	3027.63	-6.352	0.295	0.005	0.12	KKGGLGEM[15.99]HIPVLADK	2	mTXNPx(101);	n[128.07]MEDAKNIKK	8	Firefly_Luciferase(8);	116.056	Target	inter	Ambiguous (1)
DSA	Dimer	671	9.2985	3027.65	3	3027.63	-6.352	0.295	0.005	0.12	KKGGLGEM[15.99]HIPVLADK	2	mTXNPx(101);	MEDAK[128.07]NIKK	8	Firefly_Luciferase(8);	116.056	Target	inter	Ambiguous (2)
DSA	Dimer	685	9.5028	5599.06	5	5599.1	6.8401	0.77	0.29	0.185	IK[134.09]RADLKGTLGK[129.05]PVEDVFVVGGR	7	decoy_Firefly_Luciferase(22);	TMTEKEIVDYVASQVTTAK[134.09]K[128.07]LR	5	Firefly_Luciferase(496);	110.036	Decoy	inter	Ambiguous (1)
DSA	Dimer	685	9.5028	5599.06	5	5599.1	6.8401	0.77	0.29	0.185	IK[134.09]RADLKGTLGK[129.05]PVEDVFVVGGR	7	decoy_Firefly_Luciferase(22);	TMTEKEIVDYVASQVTTAK[128.07]K[134.09]LR	5	Firefly_Luciferase(496);	110.036	Decoy	inter	Ambiguous (2)
DSA	Dimer	686	9.5194	4906.41	3	4906.45	8.1317	0.345	0.345	0.11	GSHM[15.99]NLDYQMYRTATVR	1	mTXNPx(1);	LK[128.07]K[128.07]ATTVQSAVYDVIEKETMTK	17	decoy_Firefly_Luciferase(55);	110.036	Decoy	inter	Unique
DSA	Dimer	695	9.6516	3276.75	3	3276.75	-0.5413	0.16	0.16	0	VCLEGRQNVGLTKGTDLDVVKAEFFPVVK	13	decoy_Firefly_Luciferase(171);	-	21	-	116.056	Decoy	loop	Unique
DSA	Dimer	696	9.6682	4574.71	3	4574.67	-7.7046	0.345	0.345	0.095	AK[134.09]K[128.07]GGKIAV	6	Firefly_Luciferase(547);	ELLNSMGISQPTVVFVSKK[134.09]GLQKILNVQK	23	Firefly_Luciferase(135);	110.036	Target	intra	Ambiguous (1)
DSA	Dimer	696	9.6682	4574.71	3	4574.67	-7.7046	0.345	0.345	0.095	AK[134.09]K[128.07]GGKIAV	6	Firefly_Luciferase(547);	ELLNSMGISQPTVVFVSKKGLQK[128.07]ILNVQK	19	Firefly_Luciferase(131);	116.056	Target	intra	Ambiguous (2)
DSA	Dimer	696	9.6682	4574.71	3	4574.67	-7.7046	0.345	0.345	0.095	AK[134.09]K[128.07]GGKIAV	6	Firefly_Luciferase(547);	ELLNSMGISQPTVVFVSKK[128.07]GLQKILNVQK	23	Firefly_Luciferase(135);	116.056	Target	intra	Ambiguous (3)
DSA	Dimer	696	9.6682	4574.71	3	4574.67	-7.7046	0.345	0.345	0.095	AK[128.07]K[134.09]GGKIAV	6	Firefly_Luciferase(547);	ELLNSMGISQPTVVFVSKK[134.09]GLQKILNVQK	23	Firefly_Luciferase(135);	110.036	Target	intra	Ambiguous (4)
DSA	Dimer	696	9.6682	4574.71	3	4574.67	-7.7046	0.345	0.345	0.095	AK[128.07]K[134.09]GGKIAV	6	Firefly_Luciferase(547);	ELLNSMGISQPTVVFVSKKGLQK[128.07]ILNVQK	19	Firefly_Luciferase(131);	116.056	Target	intra	Ambiguous (5)
DSA	Dimer	696	9.6682	4574.71	3	4574.67	-7.7046	0.345	0.345	0.095	AK[128.07]K[134.09]GGKIAV	6	Firefly_Luciferase(547);	ELLNSMGISQPTVVFVSKK[128.07]GLQKILNVQK	23	Firefly_Luciferase(135);	116.056	Target	intra	Ambiguous (6)
DSA	Dimer	701	9.7381	4914.62	3	4914.62	-0.3596	0.21	0.04	0.095	GTDLDVVK[135.07]AEFFPVVKGVAGPK	16	decoy_Firefly_Luciferase(187);	TM[15.99]TEK[134.09]EIVDYVASQVTTAKK	19	Firefly_Luciferase(510);	116.056	Decoy	inter	Unique
DSA	Dimer	710	9.8682	3596.75	3	3596.77	3.2293	0.335	0.005	0.09	K[128.07]INKADEM[15.99]	4	decoy_Firefly_Luciferase(546);	n[15.99]MNKEFFEGAKTTDLTPQGPK	3	decoy_mTXNPx(3);	116.056	Decoy	inter	Unique
DSA	Dimer	715	9.9413	2921.36	3	2921.37	2.3672	0.39	0.16	0.105	MEDAK[128.07]NIK[129.05]K	1	Firefly_Luciferase(1);	SHM[15.99]NLDYQMYR	1	mTXNPx(2);	116.056	Target	inter	Ambiguous (1)
DSA	Dimer	715	9.9413	2921.36	3	2921.37	2.3672	0.39	0.16	0.105	MEDAK[129.05]NIK[128.07]K	1	Firefly_Luciferase(1);	SHM[15.99]NLDYQMYR	1	mTXNPx(2);	116.056	Target	inter	Ambiguous (2)
DSA	Dimer	720	10.0154	3052.53	3	3052.55	3.7722	0.12	0.12	0.02	AIK[129.05]GGK[128.07]K	1	decoy_Firefly_Luciferase(2);	SHMNLDYQMYRTATVR	1	mTXNPx(2);	110.036	Decoy	inter	Ambiguous (1)
DSA	Dimer	720	10.0154	3052.53	3	3052.55	3.7722	0.12	0.12	0.02	AIK[128.07]GGK[129.05]K	1	decoy_Firefly_Luciferase(2);	SHMNLDYQMYRTATVR	1	mTXNPx(2);	110.036	Decoy	inter	Ambiguous (2)
DSA	Dimer	725	10.0895	4976.58	3	4976.53	-8.6962	0.345	0.345	0.1	K[135.07]GPAPFYPLEDGTAGEQLHKAMK	20	Firefly_Luciferase(28);	TMTEKEIVDYVASQVTTAKK	5	Firefly_Luciferase(496);	116.056	Target	intra	Unique
DSA	Dimer	732	10.1923	4426.38	3	4426.39	2.0703	0.12	0.12	0	SLPAGGSAIEHLNSLDYKDILTSK[135.07]AFFSFLTPVLLASQIK	-1	decoy_Firefly_Luciferase;	-	-1	-	0	Decoy	single	Unique
DSA	Dimer	737	10.2664	4073.97	3	4073.99	2.5854	0.085	0.085	0	EFDAHRDSFAIIETPCVFTFDMPYFFLVIYK[128.07]GK	-1	decoy_mTXNPx;	-	-1	-	0	Decoy	single	Unique
DSA	Dimer	738	10.2807	3472.84	3	3472.81	-7.526	0.17	0.17	0.08	EDAK[135.07]NIK	1	Firefly_Luciferase(2);	KKGGLGEM[15.99]HIPVLADKSM[15.99]EIAR	1	mTXNPx(100);	110.036	Target	inter	Ambiguous (1)
DSA	Dimer	738	10.2807	3472.84	3	3472.81	-7.526	0.17	0.17	0.08	EDAK[135.07]NIK	1	Firefly_Luciferase(2);	KKGGLGEM[15.99]HIPVLADKSM[15.99]EIAR	2	mTXNPx(101);	110.036	Target	inter	Ambiguous (2)
DSA	Dimer	741	10.3249	4886.5	4	4886.54	9.5423	0.34	0.34	0.095	K[134.09]GGLGEM[15.99]HIPVLADKSMEIAR	15	mTXNPx(115);	NK[134.09]EFFEGAK[134.09]TTDLTPQGPK	1	decoy_mTXNPx(2);	110.036	Decoy	inter	Unique
DSA	Dimer	743	10.3536	3827.37	3	3827.36	-1.1179	0.485	0.005	0.24	AKILIERIKR	2	decoy_Firefly_Luciferase(10);	ILNVQK[128.07]KLPIIQKIIIM[15.99]DSK	13	Firefly_Luciferase(148);	110.036	Decoy	inter	Ambiguous (1)
DSA	Dimer	743	10.3536	3827.37	3	3827.36	-1.1179	0.485	0.005	0.24	AKILIERIKR	2	decoy_Firefly_Luciferase(10);	ILNVQKK[128.07]LPIIQKIIIM[15.99]DSK	13	Firefly_Luciferase(148);	110.036	Decoy	inter	Ambiguous (2)
DSA	Dimer	743	10.3536	3828.37	3	3828.35	-5.9341	0.485	0.005	0.24	AKILIERIKR	2	decoy_Firefly_Luciferase(10);	ILNVQKK[129.05]LPIIQKIIIM[15.99]DSK	13	Firefly_Luciferase(148);	110.036	Decoy	inter	Ambiguous (3)
DSA	Dimer	743	10.3536	3828.37	3	3828.35	-5.9341	0.485	0.005	0.24	AKILIERIKR	2	decoy_Firefly_Luciferase(10);	ILNVQK[129.05]KLPIIQKIIIM[15.99]DSK	13	Firefly_Luciferase(148);	110.036	Decoy	inter	Ambiguous (4)
DSA	Dimer	746	10.3981	4639.46	3	4639.43	-6.0115	0.34	0.095	0.095	GTDLDVVKAEFFPVVKGVAGPK	8	decoy_Firefly_Luciferase(179);	KATTVQSAVYDVIEKETM[15.99]TK	1	decoy_Firefly_Luciferase(41);	110.036	Decoy	intra	Unique
DSA	Dimer	748	10.428	1800.07	3	1800.06	-8.2962	0.295	0.04	0.095	n[135.07]AIKGGK[129.05]KAK	7	decoy_Firefly_Luciferase(8);	AM[15.99]KR	3	Firefly_Luciferase(31);	116.056	Decoy	inter	Ambiguous (1)
DSA	Dimer	748	10.428	1800.07	3	1800.06	-8.2962	0.295	0.04	0.095	AIK[135.07]GGK[129.05]KAK	7	decoy_Firefly_Luciferase(8);	AM[15.99]KR	3	Firefly_Luciferase(31);	116.056	Decoy	inter	Ambiguous (2)
DSA	Dimer	751	10.4756	1341.59	3	1341.6	3.702	0.11	0.11	0	GK[129.05]YDNM[15.99]NIDK	-1	decoy_mTXNPx;	-	-1	-	0	Decoy	single	Unique
DSA	Dimer	760	10.6085	3805.17	3	3805.21	9.4549	0.355	0.355	0.125	n[134.09]MEDAK[135.07]NIKK	8	Firefly_Luciferase(8);	SDM[15.99]IIIKQIIPLKKQVNLIK	14	decoy_Firefly_Luciferase(410);	110.036	Decoy	inter	Ambiguous (1)
DSA	Dimer	760	10.6085	3805.17	3	3805.21	9.4549	0.355	0.355	0.125	n[135.07]MEDAK[134.09]NIKK	8	Firefly_Luciferase(8);	SDM[15.99]IIIKQIIPLKKQVNLIK	14	decoy_Firefly_Luciferase(410);	110.036	Decoy	inter	Ambiguous (2)
DSA	Dimer	765	10.6811	1320.69	3	1320.68	-8.2817	0.095	0.025	0	MEDAKNIK[129.05]K	1	Firefly_Luciferase(1);	-	5	-	116.056	Target	loop	Unique
DSA	Dimer	768	10.7257	4031.89	3	4031.89	0.0025	0.185	0.185	0.075	GSHM[15.99]NLDYQM[15.99]YR	1	mTXNPx(1);	n[135.07]NKEFFEGAK[128.07]TTDLTPQGPK	2	decoy_mTXNPx(3);	116.056	Decoy	inter	Ambiguous (1)
DSA	Dimer	768	10.7257	4030.89	3	4030.91	4.5825	0.185	0.185	0.075	GSHM[15.99]NLDYQM[15.99]YR	1	mTXNPx(1);	n[134.09]NKEFFEGAK[128.07]TTDLTPQGPK	2	decoy_mTXNPx(3);	116.056	Decoy	inter	Ambiguous (2)
DSA	Dimer	773	10.799	2144.11	4	2144.09	-6.2654	0.535	0.05	0.21	EDAK[135.07]NIK	1	Firefly_Luciferase(2);	K[129.05]INKADEM	4	decoy_Firefly_Luciferase(546);	116.056	Decoy	inter	Unique
DSA	Dimer	778	10.8766	2145.12	3	2145.13	7.3591	0.655	0.01	0.215	AIKGGKK	3	decoy_Firefly_Luciferase(4);	n[129.05]MNKEFFEGAK	3	decoy_mTXNPx(3);	116.056	Decoy	inter	Unique
DSA	Dimer	783	10.9483	3998.23	4	3998.2	-6.5908	0.4	0.115	0.17	LK[129.05]KATTVQSAVYDVIEK[129.05]ETMTK	3	decoy_Firefly_Luciferase(41);	YK[128.07]ILSKLR	6	decoy_Firefly_Luciferase(112);	110.036	Decoy	intra	Unique
DSA	Dimer	784	10.9638	2143.2	3	2143.2	0.3021	0.405	0.045	0.16	EILIKAKK	5	Firefly_Luciferase(541);	n[15.99]MEDAKNIK	5	Firefly_Luciferase(5);	110.036	Target	intra	Unique
DSA	Dimer	787	11.011	2144.11	3	2144.13	6.7745	0.31	0.005	0.075	AIK[128.07]GGK	1	decoy_Firefly_Luciferase(2);	MNK[134.09]EFFEGAK	1	decoy_mTXNPx(1);	110.036	Decoy	inter	Ambiguous (1)
DSA	Dimer	787	11.011	2144.11	3	2144.13	6.7745	0.31	0.005	0.075	AIK[128.07]GGK	1	decoy_Firefly_Luciferase(2);	MNK[128.07]EFFEGAK	1	decoy_mTXNPx(1);	116.056	Decoy	inter	Ambiguous (2)
DSA	Dimer	789	11.038	4932.6	3	4932.65	9.6553	0.33	0.33	0.125	EIVDYVASQVTTAK[134.09]KLR	15	Firefly_Luciferase(511);	TMTEKEIVDYVASQVTTAK[129.05]K[129.05]LR	5	Firefly_Luciferase(496);	110.036	Target	inter	Unique
DSA	Dimer	794	11.1132	4064.52	4	4064.54	5.2281	0.39	0.005	0.105	GGK[134.09]KAK[134.09]ILIER	4	decoy_Firefly_Luciferase(8);	ILNVQKK[134.09]LPIIQKIIIMDSK	6	Firefly_Luciferase(141);	116.056	Decoy	inter	Unique
DSA	Dimer	798	11.1719	3022.7	3	3022.73	9.8791	0.16	0.16	0	LIGK[135.07]KDIIFLGRLAIGSEEILVGYDR	-1	decoy_mTXNPx;	-	-1	-	0	Decoy	single	Ambiguous (1)
DSA	Dimer	798	11.1719	3022.7	3	3022.73	9.8791	0.16	0.16	0	LIGKK[135.07]DIIFLGRLAIGSEEILVGYDR	-1	decoy_mTXNPx;	-	-1	-	0	Decoy	single	Ambiguous (2)
DSA	Dimer	800	11.2006	3766.11	3	3766.12	2.731	0.305	0.24	0.105	KKGGLGEM[15.99]HIPVLADK[129.05]SMEIAR	2	mTXNPx(101);	LK[134.09]SLIKYK	6	Firefly_Luciferase(443);	116.056	Target	inter	Ambiguous (1)
DSA	Dimer	800	11.2006	3766.11	3	3766.12	2.731	0.305	0.24	0.105	KKGGLGEM[15.99]HIPVLADK[129.05]SMEIAR	1	mTXNPx(100);	LK[134.09]SLIKYK	6	Firefly_Luciferase(443);	116.056	Target	inter	Ambiguous (2)
DSA	Dimer	830	11.6435	817.444	2	817.448	4.2257	0.12	0.12	0	KMAEALR	-1	decoy_Firefly_Luciferase;	-	-1	-	0	Decoy	single	Ambiguous (1)
DSA	Dimer	830	11.6435	817.444	2	817.448	4.2257	0.12	0.12	0	LAEAMKR	-1	Firefly_Luciferase;	-	-1	-	0	Target	single	Ambiguous (2)
DSA	Dimer	831	11.6621	2144.1	4	2144.12	9.6967	0.55	0.02	0.26	KAVAEGVEK	1	decoy_Firefly_Luciferase(222);	M[15.99]EDAK[135.07]NIK	1	Firefly_Luciferase(1);	116.056	Decoy	inter	Unique
DSA	Dimer	841	11.8053	5606.08	5	5606.1	3.3285	0.84	0.005	0.365	IK[134.09]RADLK[134.09]GTLGKPVEDVFVVGGR	12	decoy_Firefly_Luciferase(27);	TMTEK[135.07]EIVDYVASQVTTAKK[129.05]LR	19	Firefly_Luciferase(510);	110.036	Decoy	inter	Ambiguous (1)
DSA	Dimer	841	11.8053	5605.08	5	5605.12	6.7786	0.84	0.005	0.365	IK[134.09]RADLK[134.09]GTLGKPVEDVFVVGGR	12	decoy_Firefly_Luciferase(27);	TMTEK[135.07]EIVDYVASQVTTAKK[128.07]LR	19	Firefly_Luciferase(510);	110.036	Decoy	inter	Ambiguous (2)
DSA	Dimer	841	11.8053	5606.08	5	5606.1	3.3285	0.84	0.005	0.365	IK[134.09]RADLK[135.07]GTLGKPVEDVFVVGGR	12	decoy_Firefly_Luciferase(27);	TMTEK[135.07]EIVDYVASQVTTAKK[128.07]LR	19	Firefly_Luciferase(510);	110.036	Decoy	inter	Ambiguous (3)
DSA	Dimer	841	11.8053	5606.08	5	5606.1	3.3285	0.84	0.005	0.365	IK[134.09]RADLKGTLGK[135.07]PVEDVFVVGGR	7	decoy_Firefly_Luciferase(22);	TMTEK[135.07]EIVDYVASQVTTAKK[128.07]LR	19	Firefly_Luciferase(510);	110.036	Decoy	inter	Ambiguous (4)
DSA	Dimer	865	12.1616	2370.19	3	2370.21	8.6613	0.08	0.08	0	K[129.05]ATTVQSAVYDVIEKETMTK	-1	decoy_Firefly_Luciferase;	-	-1	-	0	Decoy	single	Unique
DSA	Dimer	877	12.3446	4003.27	4	4003.24	-9.569	0.54	0.005	0.245	AKK[135.07]GGK[135.07]IAV	2	Firefly_Luciferase(543);	LKK[135.07]ATTVQSAVYDVIEK[129.05]ETMTK	2	decoy_Firefly_Luciferase(40);	116.056	Decoy	inter	Unique
DSA	Dimer	882	12.4186	3915.16	3	3915.2	9.3015	0.23	0.23	0.055	AIEMSK[135.07]DALVPIHMEGLGGKK	20	decoy_mTXNPx(104);	EILIK[129.05]AKK[128.07]GGK	7	Firefly_Luciferase(543);	116.056	Decoy	inter	Ambiguous (1)
DSA	Dimer	882	12.4186	3915.16	3	3915.2	9.3015	0.23	0.23	0.055	AIEMSK[135.07]DALVPIHMEGLGGKK	20	decoy_mTXNPx(104);	EILIK[129.05]AK[128.07]KGGK	8	Firefly_Luciferase(544);	116.056	Decoy	inter	Ambiguous (2)
DSA	Dimer	882	12.4186	3915.16	3	3915.2	9.3015	0.23	0.23	0.055	AIEMSK[135.07]DALVPIHMEGLGGKK	20	decoy_mTXNPx(104);	EILIK[129.05]AKK[134.09]GGK	7	Firefly_Luciferase(543);	110.036	Decoy	inter	Ambiguous (3)
DSA	Dimer	882	12.4186	3915.16	3	3915.2	9.3015	0.23	0.23	0.055	AIEMSK[135.07]DALVPIHMEGLGGKK	20	decoy_mTXNPx(104);	EILIK[129.05]AK[134.09]KGGK	8	Firefly_Luciferase(544);	110.036	Decoy	inter	Ambiguous (4)
DSA	Dimer	884	12.4476	2145.11	3	2145.11	-2.0297	0.595	0.08	0.14	AIK[129.05]GGK	1	decoy_Firefly_Luciferase(2);	n[134.09]MNKEFFEGAK	3	decoy_mTXNPx(3);	110.036	Decoy	inter	Unique
DSA	Dimer	885	12.4663	3787.84	3	3787.86	5.4469	0.01	0.01	0	n[135.07]SHMNLDYQMYRTATVREAAPQFSGQAVVNGAIK	-1	mTXNPx;	-	-1	-	0	Target	single	Unique
DSA	Dimer	887	12.4927	2278.14	2	2278.12	-9.1597	0.235	0.005	0.08	LAEAMKR	6	Firefly_Luciferase(68);	M[15.99]NK[129.05]EFFEGAK	1	decoy_mTXNPx(1);	116.056	Decoy	inter	Ambiguous (1)
DSA	Dimer	887	12.4927	2278.14	2	2278.12	-9.1597	0.235	0.005	0.08	LAEAM[15.99]KR	6	Firefly_Luciferase(68);	n[135.07]MNKEFFEGAK	3	decoy_mTXNPx(3);	110.036	Decoy	inter	Ambiguous (2)
DSA	Dimer	887	12.4927	2278.14	2	2278.12	-9.1597	0.235	0.005	0.08	LAEAM[15.99]KR	6	Firefly_Luciferase(68);	MNK[129.05]EFFEGAK	1	decoy_mTXNPx(1);	116.056	Decoy	inter	Ambiguous (3)
DSA	Dimer	887	12.4927	2278.14	2	2278.12	-9.1597	0.235	0.005	0.08	LAEAM[15.99]KR	6	Firefly_Luciferase(68);	n[129.05]MNKEFFEGAK	3	decoy_mTXNPx(3);	116.056	Decoy	inter	Ambiguous (4)
DSA	Dimer	898	12.6383	1200.68	3	1200.67	-9.5121	0.705	0.705	0	n[128.07]EDAK[128.07]NIKK	-1	Firefly_Luciferase;	-	-1	-	0	Target	single	Unique
DSA	Dimer	901	12.6748	2143.17	3	2143.18	5.2749	0.255	0.005	0.115	KINKADEM[15.99]	4	decoy_Firefly_Luciferase(546);	n[135.07]VAIKGGK[129.05]K	4	decoy_Firefly_Luciferase(4);	116.056	Decoy	intra	Ambiguous (1)
DSA	Dimer	901	12.6748	2143.17	3	2143.18	5.2749	0.255	0.005	0.115	KINKADEM[15.99]	4	decoy_Firefly_Luciferase(546);	n[135.07]VAIK[129.05]GGKK	7	decoy_Firefly_Luciferase(7);	116.056	Decoy	intra	Ambiguous (2)
DSA	Dimer	905	12.729	2144.11	4	2144.13	6.1399	0.375	0.025	0.14	AIK[134.09]GGK	1	decoy_Firefly_Luciferase(2);	n[128.07]MNKEFFEGAK	3	decoy_mTXNPx(3);	110.036	Decoy	inter	Unique
DSA	Dimer	914	12.8541	4351.32	3	4351.3	-5.7389	0.205	0.205	0.095	GLTGKLDARK[129.05]IR	5	Firefly_Luciferase(529);	K[129.05]GPAPFYPLEDGTAGEQLHKAM[15.99]KR	23	Firefly_Luciferase(31);	110.036	Target	intra	Ambiguous (1)
DSA	Dimer	914	12.8541	4351.32	3	4351.3	-5.7389	0.205	0.205	0.095	GLTGKLDARK[129.05]IR	5	Firefly_Luciferase(529);	K[129.05]GPAPFYPLEDGTAGEQLHKAM[15.99]KR	20	Firefly_Luciferase(28);	110.036	Target	intra	Ambiguous (2)
DSA	Dimer	916	12.8831	4451.58	3	4451.6	4.7424	0.28	0.28	0.11	ADLKGTLGK[128.07]PVEDVFVVGGRLK[128.07]K	4	decoy_Firefly_Luciferase(22);	KQVNLIK[135.07]QLGK[129.05]K	1	decoy_Firefly_Luciferase(410);	110.036	Decoy	intra	Ambiguous (1)
DSA	Dimer	916	12.8831	4451.58	3	4451.6	4.7424	0.28	0.28	0.11	ADLKGTLGK[128.07]PVEDVFVVGGRLK[128.07]K	4	decoy_Firefly_Luciferase(22);	KQVNLIK[129.05]QLGK[135.07]K	1	decoy_Firefly_Luciferase(410);	110.036	Decoy	intra	Ambiguous (2)
DSA	Dimer	921	12.9566	3859.2	3	3859.18	-5.982	0.49	0.005	0.24	KAK[135.07]ILIER	1	decoy_Firefly_Luciferase(8);	TMTEKEIVDYVASQVTTAKK[134.09]LR	19	Firefly_Luciferase(510);	110.036	Decoy	inter	Ambiguous (1)
DSA	Dimer	921	12.9566	3859.2	3	3859.18	-5.982	0.49	0.005	0.24	KAK[135.07]ILIER	1	decoy_Firefly_Luciferase(8);	TMTEKEIVDYVASQVTTAKK[128.07]LR	19	Firefly_Luciferase(510);	116.056	Decoy	inter	Ambiguous (2)
DSA	Dimer	921	12.9566	3859.2	3	3859.18	-5.982	0.49	0.08	0.24	KAK[135.07]ILIER	1	decoy_Firefly_Luciferase(8);	TMTEKEIVDYVASQVTTAK[128.07]KLR	20	Firefly_Luciferase(511);	116.056	Decoy	inter	Ambiguous (3)
DSA	Dimer	928	13.0616	2144.12	3	2144.12	1.1003	0.4	0.4	0.125	KAVAEGVEK	1	decoy_Firefly_Luciferase(222);	M[15.99]EDAK[135.07]NIK	1	Firefly_Luciferase(1);	116.056	Decoy	inter	Unique
DSA	Dimer	930	13.088	2494.34	3	2494.35	5.1	0.455	0.09	0.215	n[129.05]AIKGGK[134.09]KAK	7	decoy_Firefly_Luciferase(8);	M[15.99]NKEFFEGAK	1	decoy_mTXNPx(1);	116.056	Decoy	inter	Ambiguous (1)
DSA	Dimer	930	13.088	2494.34	3	2494.35	5.1	0.455	0.09	0.215	n[129.05]AIKGGKK[134.09]AK	6	decoy_Firefly_Luciferase(7);	M[15.99]NKEFFEGAK	1	decoy_mTXNPx(1);	116.056	Decoy	inter	Ambiguous (2)
DSA	Dimer	930	13.088	2494.34	3	2494.35	5.1	0.455	0.09	0.215	AIK[129.05]GGK[134.09]KAK	7	decoy_Firefly_Luciferase(8);	M[15.99]NKEFFEGAK	1	decoy_mTXNPx(1);	116.056	Decoy	inter	Ambiguous (3)
DSA	Dimer	930	13.088	2494.34	3	2494.35	5.1	0.455	0.09	0.215	AIK[129.05]GGKK[134.09]AK	6	decoy_Firefly_Luciferase(7);	M[15.99]NKEFFEGAK	1	decoy_mTXNPx(1);	116.056	Decoy	inter	Ambiguous (4)
DSA	Dimer	936	13.1755	1800.07	4	1800.06	-7.9646	0.49	0.105	0.12	n[135.07]AIKGGK[135.07]KAK	7	decoy_Firefly_Luciferase(8);	AM[15.99]KR	3	Firefly_Luciferase(31);	110.036	Decoy	inter	Unique
DSA	Dimer	952	13.4163	4293.69	3	4293.69	0.0315	0.08	0.005	0.08	GLQKILNVQK[128.07]KLPIIQK	11	Firefly_Luciferase(142);	GLQKILNVQK[135.07]KLPIIQK	11	Firefly_Luciferase(142);	110.036	Target	inter	Ambiguous (1)
DSA	Dimer	952	13.4163	4293.69	3	4293.69	0.0315	0.08	0.005	0.08	GLQKILNVQKK[128.07]LPIIQK	10	Firefly_Luciferase(141);	GLQKILNVQKK[129.05]LPIIQK	10	Firefly_Luciferase(141);	116.056	Target	inter	Ambiguous (10)
DSA	Dimer	952	13.4163	4292.69	3	4292.71	4.2771	0.08	0.005	0.08	GLQKILNVQKK[128.07]LPIIQK	10	Firefly_Luciferase(141);	GLQKILNVQKK[128.07]LPIIQK	10	Firefly_Luciferase(141);	116.056	Target	inter	Ambiguous (11)
DSA	Dimer	952	13.4163	4294.7	3	4294.68	-4.2121	0.08	0.005	0.08	GLQKILNVQK[129.05]KLPIIQK	11	Firefly_Luciferase(142);	GLQKILNVQK[135.07]KLPIIQK	11	Firefly_Luciferase(142);	110.036	Target	inter	Ambiguous (12)
DSA	Dimer	952	13.4163	4293.69	3	4293.69	0.0315	0.08	0.005	0.08	GLQKILNVQK[129.05]KLPIIQK	11	Firefly_Luciferase(142);	GLQKILNVQK[134.09]KLPIIQK	11	Firefly_Luciferase(142);	110.036	Target	inter	Ambiguous (13)
DSA	Dimer	952	13.4163	4294.7	3	4294.68	-4.2121	0.08	0.005	0.08	GLQKILNVQK[129.05]KLPIIQK	11	Firefly_Luciferase(142);	GLQKILNVQKK[129.05]LPIIQK	10	Firefly_Luciferase(141);	116.056	Target	inter	Ambiguous (14)
DSA	Dimer	952	13.4163	4294.7	3	4294.68	-4.2121	0.08	0.005	0.08	GLQKILNVQK[129.05]KLPIIQK	11	Firefly_Luciferase(142);	GLQKILNVQK[129.05]KLPIIQK	11	Firefly_Luciferase(142);	116.056	Target	inter	Ambiguous (15)
DSA	Dimer	952	13.4163	4294.7	3	4294.68	-4.2121	0.08	0.005	0.08	GLQKILNVQKK[129.05]LPIIQK	10	Firefly_Luciferase(141);	GLQKILNVQK[135.07]KLPIIQK	11	Firefly_Luciferase(142);	110.036	Target	inter	Ambiguous (16)
DSA	Dimer	952	13.4163	4293.69	3	4293.69	0.0315	0.08	0.005	0.08	GLQKILNVQKK[129.05]LPIIQK	10	Firefly_Luciferase(141);	GLQKILNVQK[134.09]KLPIIQK	11	Firefly_Luciferase(142);	110.036	Target	inter	Ambiguous (17)
DSA	Dimer	952	13.4163	4294.7	3	4294.68	-4.2121	0.08	0.005	0.08	GLQKILNVQKK[129.05]LPIIQK	10	Firefly_Luciferase(141);	GLQKILNVQKK[129.05]LPIIQK	10	Firefly_Luciferase(141);	116.056	Target	inter	Ambiguous (18)
DSA	Dimer	952	13.4163	4292.69	3	4292.71	4.2771	0.08	0.005	0.08	GLQKILNVQK[128.07]KLPIIQK	11	Firefly_Luciferase(142);	GLQKILNVQK[134.09]KLPIIQK	11	Firefly_Luciferase(142);	110.036	Target	inter	Ambiguous (2)
DSA	Dimer	952	13.4163	4293.69	3	4293.69	0.0315	0.08	0.005	0.08	GLQKILNVQK[128.07]KLPIIQK	11	Firefly_Luciferase(142);	GLQKILNVQK[129.05]KLPIIQK	11	Firefly_Luciferase(142);	116.056	Target	inter	Ambiguous (3)
DSA	Dimer	952	13.4163	4293.69	3	4293.69	0.0315	0.08	0.005	0.08	GLQKILNVQK[128.07]KLPIIQK	11	Firefly_Luciferase(142);	GLQKILNVQKK[129.05]LPIIQK	10	Firefly_Luciferase(141);	116.056	Target	inter	Ambiguous (4)
DSA	Dimer	952	13.4163	4292.69	3	4292.71	4.2771	0.08	0.005	0.08	GLQKILNVQK[128.07]KLPIIQK	11	Firefly_Luciferase(142);	GLQKILNVQK[128.07]KLPIIQK	11	Firefly_Luciferase(142);	116.056	Target	inter	Ambiguous (5)
DSA	Dimer	952	13.4163	4292.69	3	4292.71	4.2771	0.08	0.005	0.08	GLQKILNVQK[128.07]KLPIIQK	11	Firefly_Luciferase(142);	GLQKILNVQKK[128.07]LPIIQK	10	Firefly_Luciferase(141);	116.056	Target	inter	Ambiguous (6)
DSA	Dimer	952	13.4163	4293.69	3	4293.69	0.0315	0.08	0.005	0.08	GLQKILNVQKK[128.07]LPIIQK	10	Firefly_Luciferase(141);	GLQKILNVQK[135.07]KLPIIQK	11	Firefly_Luciferase(142);	110.036	Target	inter	Ambiguous (7)
DSA	Dimer	952	13.4163	4292.69	3	4292.71	4.2771	0.08	0.005	0.08	GLQKILNVQKK[128.07]LPIIQK	10	Firefly_Luciferase(141);	GLQKILNVQK[134.09]KLPIIQK	11	Firefly_Luciferase(142);	110.036	Target	inter	Ambiguous (8)
DSA	Dimer	952	13.4163	4293.69	3	4293.69	0.0315	0.08	0.005	0.08	GLQKILNVQKK[128.07]LPIIQK	10	Firefly_Luciferase(141);	GLQKILNVQK[129.05]KLPIIQK	11	Firefly_Luciferase(142);	116.056	Target	inter	Ambiguous (9)
DSA	Dimer	958	13.5073	1671.79	3	1671.78	-9.3015	0.36	0.14	0.115	MEDAK	1	Firefly_Luciferase(1);	M[15.99]EDAKNIK	1	Firefly_Luciferase(1);	116.056	Target	inter	Ambiguous (1)
DSA	Dimer	958	13.5073	1671.79	3	1671.78	-9.3015	0.36	0.14	0.115	M[15.99]EDAK	1	Firefly_Luciferase(1);	MEDAKNIK	1	Firefly_Luciferase(1);	116.056	Target	inter	Ambiguous (2)
DSA	Dimer	966	13.625	4310.3	4	4310.31	2.9469	0.325	0.325	0.135	AIEMSK[128.07]DALVPIHMEGLGGKK	20	decoy_mTXNPx(104);	KK[135.07]GGLGEM[15.99]HIPVLADK	1	mTXNPx(100);	116.056	Decoy	inter	Unique
DSA	Dimer	969	13.6716	1882.2	3	1882.22	7.8708	0.44	0.05	0.15	QIIPLKK	6	decoy_Firefly_Luciferase(409);	n[128.07]VAIKGGKK	7	decoy_Firefly_Luciferase(7);	116.056	Decoy	intra	Unique
DSA	Dimer	976	13.7751	2144.11	4	2144.09	-9.0348	0.495	0.01	0.205	EDAK[135.07]NIK	1	Firefly_Luciferase(2);	K[129.05]INKADEM	4	decoy_Firefly_Luciferase(546);	116.056	Decoy	inter	Unique
DSA	Dimer	978	13.804	3243.74	3	3243.73	-3.8009	0.33	0.285	0.04	n[135.07]NK[135.07]EFFEGAKTTDLTPQGPK	9	decoy_mTXNPx(10);	SLIKYK	4	Firefly_Luciferase(443);	116.056	Decoy	inter	Unique
DSA	Dimer	982	13.8648	3778.96	3	3778.94	-5.1926	0.14	0.14	0	AEFFPVVKGVAGPKDDGEPTILIASTTETLGYGQR	8	decoy_Firefly_Luciferase(187);	-	14	-	116.056	Decoy	loop	Unique
DSA	Dimer	986	13.9261	3564.1	3	3564.06	-9.9427	0.465	0.18	0.16	GLTGKLDARK[129.05]IR	5	Firefly_Luciferase(529);	GTLGKPVEDVFVVGGRLKK	18	decoy_Firefly_Luciferase(40);	110.036	Decoy	inter	Unique
DSA	Dimer	987	13.9451	1799.07	4	1799.07	0.6428	0.57	0.005	0.125	n[128.07]AIKGGKK[135.07]AK	3	decoy_Firefly_Luciferase(4);	AM[15.99]KR	3	Firefly_Luciferase(31);	116.056	Decoy	inter	Unique
DSA	Dimer	988	13.9591	2411.17	3	2411.18	4.9239	0.27	0.005	0.1	AIKGGK[128.07]K	3	decoy_Firefly_Luciferase(4);	SHMNLDYQM[15.99]YR	1	mTXNPx(2);	110.036	Decoy	inter	Unique
DSA	Dimer	990	13.9856	2143.11	3	2143.11	-0.9537	0.43	0.43	0.18	EDAK[135.07]NIK	1	Firefly_Luciferase(2);	n[134.09]MEDAKNIK	5	Firefly_Luciferase(5);	110.036	Target	inter	Unique
DSA	Dimer	991	14.0035	3718.08	3	3718.1	7.497	0.355	0.005	0.115	n[135.07]AIKGGK[135.07]K	3	decoy_Firefly_Luciferase(4);	QNVGLTKGTDLDVVK[128.07]AEFFPVVK	7	decoy_Firefly_Luciferase(171);	116.056	Decoy	intra	Unique
DSA	Dimer	1008	14.2596	3462.8	3	3462.81	4.1272	0.69	0.06	0.12	n[128.07]EDAKNIK	4	Firefly_Luciferase(5);	K[135.07]GGLGEMHIPVLADKSM[15.99]EIAR	15	mTXNPx(115);	116.056	Target	inter	Unique
DSA	Dimer	1015	14.3638	5954.97	5	5954.91	-9.809	0.69	0.69	0.115	M[15.99]EDAKNIK[135.07]K	1	Firefly_Luciferase(1);	NK[135.07]EFFEGAK[135.07]TTDLTPQGPKWGCPIADGNEDAYQFAELVR	1	decoy_mTXNPx(2);	116.056	Decoy	inter	Unique
DSA	Dimer	1019	14.4193	1799.07	4	1799.07	0.6748	0.45	0.035	0.115	n[129.05]AIKGGKK[134.09]AK	3	decoy_Firefly_Luciferase(4);	AM[15.99]KR	3	Firefly_Luciferase(31);	116.056	Decoy	inter	Unique
DSA	Dimer	1024	14.4976	3896.14	3	3896.17	7.3795	0.35	0.08	0.12	AKK[135.07]GGKIAV	6	Firefly_Luciferase(547);	TMTEK[135.07]EIVDYVASQVTTAK[129.05]KLR	20	Firefly_Luciferase(511);	116.056	Target	intra	Ambiguous (1)
DSA	Dimer	1024	14.4976	3896.14	3	3896.17	7.3795	0.35	0.08	0.12	AK[135.07]KGGKIAV	6	Firefly_Luciferase(547);	TMTEK[135.07]EIVDYVASQVTTAK[129.05]KLR	20	Firefly_Luciferase(511);	116.056	Target	intra	Ambiguous (2)
DSA	Dimer	1025	14.5131	3722.1	3	3722.12	3.3297	0.185	0.185	0.09	AIEMSKDALVPIHM[15.99]EGLGGKK	20	decoy_mTXNPx(104);	AK[134.09]ILIERIKR	9	decoy_Firefly_Luciferase(17);	110.036	Decoy	inter	Unique
DSA	Dimer	1042	14.7685	4202.34	3	4202.36	5.8995	0.52	0.175	0.11	GGK[135.07]KAKILIER	6	decoy_Firefly_Luciferase(10);	LK[134.09]KATTVQSAVYDVIEK[129.05]ETMTK	3	decoy_Firefly_Luciferase(41);	110.036	Decoy	intra	Ambiguous (1)
DSA	Dimer	1042	14.7685	4202.34	3	4202.36	5.8995	0.52	0.175	0.11	GGK[135.07]KAKILIER	6	decoy_Firefly_Luciferase(10);	LKK[134.09]ATTVQSAVYDVIEK[129.05]ETMTK	2	decoy_Firefly_Luciferase(40);	110.036	Decoy	intra	Ambiguous (2)
DSA	Dimer	1042	14.7685	4202.34	3	4202.36	5.8995	0.52	0.175	0.11	GGK[135.07]KAKILIER	6	decoy_Firefly_Luciferase(10);	LK[128.07]KATTVQSAVYDVIEK[129.05]ETMTK	3	decoy_Firefly_Luciferase(41);	116.056	Decoy	intra	Ambiguous (3)
DSA	Dimer	1042	14.7685	4202.34	3	4202.36	5.8995	0.52	0.175	0.11	GGK[135.07]KAKILIER	6	decoy_Firefly_Luciferase(10);	LKK[128.07]ATTVQSAVYDVIEK[129.05]ETMTK	2	decoy_Firefly_Luciferase(40);	116.056	Decoy	intra	Ambiguous (4)
DSA	Dimer	1042	14.7685	4202.34	3	4202.36	5.8995	0.52	0.175	0.11	GGKK[135.07]AKILIER	6	decoy_Firefly_Luciferase(10);	LK[134.09]KATTVQSAVYDVIEK[129.05]ETMTK	3	decoy_Firefly_Luciferase(41);	110.036	Decoy	intra	Ambiguous (5)
DSA	Dimer	1042	14.7685	4202.34	3	4202.36	5.8995	0.52	0.175	0.11	GGKK[135.07]AKILIER	6	decoy_Firefly_Luciferase(10);	LKK[134.09]ATTVQSAVYDVIEK[129.05]ETMTK	2	decoy_Firefly_Luciferase(40);	110.036	Decoy	intra	Ambiguous (6)
DSA	Dimer	1042	14.7685	4202.34	3	4202.36	5.8995	0.52	0.175	0.11	GGKK[135.07]AKILIER	6	decoy_Firefly_Luciferase(10);	LK[128.07]KATTVQSAVYDVIEK[129.05]ETMTK	3	decoy_Firefly_Luciferase(41);	116.056	Decoy	intra	Ambiguous (7)
DSA	Dimer	1042	14.7685	4202.34	3	4202.36	5.8995	0.52	0.175	0.11	GGKK[135.07]AKILIER	6	decoy_Firefly_Luciferase(10);	LKK[128.07]ATTVQSAVYDVIEK[129.05]ETMTK	2	decoy_Firefly_Luciferase(40);	116.056	Decoy	intra	Ambiguous (8)
DSA	Dimer	1050	14.8816	2145.12	3	2145.13	5.6018	0.715	0.22	0.245	EDAK[128.07]NIK[129.05]K	1	Firefly_Luciferase(2);	KM[15.99]AEALR	1	decoy_Firefly_Luciferase(483);	110.036	Decoy	inter	Ambiguous (1)
DSA	Dimer	1050	14.8816	2145.12	3	2145.13	5.6018	0.715	0.22	0.245	EDAK[129.05]NIK[128.07]K	1	Firefly_Luciferase(2);	KM[15.99]AEALR	1	decoy_Firefly_Luciferase(483);	110.036	Decoy	inter	Ambiguous (2)
DSA	Dimer	1054	14.942	1341.6	3	1341.6	0.8292	0.235	0.03	0	GK[129.05]YDNM[15.99]NIDK	-1	decoy_mTXNPx;	-	-1	-	0	Decoy	single	Unique
DSA	Dimer	1056	14.9748	4078.44	3	4078.42	-3.672	0.27	0.27	0.095	ADLKGTLGK[134.09]PVEDVFVVGGRLK[135.07]K	4	decoy_Firefly_Luciferase(22);	KGLQKILNVQK	1	Firefly_Luciferase(131);	116.056	Decoy	inter	Unique
DSA	Dimer	1058	15.0038	2144.12	3	2144.12	0.8925	0.3	0.3	0.11	KAVAEGVEK	1	decoy_Firefly_Luciferase(222);	M[15.99]EDAK[135.07]NIK	1	Firefly_Luciferase(1);	116.056	Decoy	inter	Unique
DSA	Dimer	1065	15.1048	2143.11	4	2143.11	-0.8386	0.54	0.54	0.295	EDAK[135.07]NIK	1	Firefly_Luciferase(2);	MEDAK[134.09]NIK	1	Firefly_Luciferase(1);	110.036	Target	inter	Unique
DSA	Dimer	1069	15.1633	2507.34	3	2507.32	-7.3255	0.365	0.11	0	K[128.07]GGLGEMHIPVLADK[128.07]SMEIAR	-1	mTXNPx;	-	-1	-	0	Target	single	Unique
DSA	Dimer	1070	15.1785	2505.25	4	2505.22	-8.1143	0.51	0.005	0	M[15.99]NK[135.07]EFFEGAKTTDLTPQGPK	1	decoy_mTXNPx(1);	-	10	-	116.056	Decoy	loop	Ambiguous (1)
DSA	Dimer	1070	15.1785	2505.25	4	2505.22	-8.1143	0.51	0.005	0	n[15.99]MNKEFFEGAKTTDLTPQGPK	3	decoy_mTXNPx(3);	-	10	-	116.056	Decoy	loop	Ambiguous (2)
DSA	Dimer	1079	15.3118	3808.31	3	3808.28	-7.0559	0.165	0.165	0.065	ADLK[134.09]GTLGK[134.09]PVEDVFVVGGRLKK	22	decoy_Firefly_Luciferase(40);	AKKGGK[134.09]IAV	2	Firefly_Luciferase(543);	110.036	Decoy	inter	Ambiguous (1)
DSA	Dimer	1079	15.3118	3808.31	3	3808.28	-7.0559	0.165	0.165	0.065	ADLK[134.09]GTLGK[134.09]PVEDVFVVGGRLKK	22	decoy_Firefly_Luciferase(40);	AKKGGK[134.09]IAV	3	Firefly_Luciferase(544);	110.036	Decoy	inter	Ambiguous (2)
DSA	Dimer	1094	15.532	3790.42	3	3790.42	-0.3767	0.325	0.325	0.12	EILIK[128.07]AK[134.09]KGGK	8	Firefly_Luciferase(544);	GLQK[134.09]ILNVQK[134.09]KLPIIQK	11	Firefly_Luciferase(142);	116.056	Target	intra	Ambiguous (1)
DSA	Dimer	1094	15.532	3790.42	3	3790.42	-0.3767	0.325	0.325	0.12	EILIK[128.07]AK[134.09]KGGK	8	Firefly_Luciferase(544);	GLQK[134.09]ILNVQKK[134.09]LPIIQK	10	Firefly_Luciferase(141);	116.056	Target	intra	Ambiguous (2)
DSA	Dimer	1094	15.532	3790.42	3	3790.42	-0.3767	0.325	0.325	0.12	EILIK[128.07]AKK[134.09]GGK	7	Firefly_Luciferase(543);	GLQK[134.09]ILNVQK[134.09]KLPIIQK	11	Firefly_Luciferase(142);	116.056	Target	intra	Ambiguous (3)
DSA	Dimer	1094	15.532	3790.42	3	3790.42	-0.3767	0.325	0.325	0.12	EILIK[128.07]AKK[134.09]GGK	7	Firefly_Luciferase(543);	GLQK[134.09]ILNVQKK[134.09]LPIIQK	10	Firefly_Luciferase(141);	116.056	Target	intra	Ambiguous (4)
DSA	Dimer	1098	15.5911	1202.69	2	1202.68	-5.204	0.395	0.395	0.07	AIKGGK	3	decoy_Firefly_Luciferase(4);	AM[15.99]KR	3	Firefly_Luciferase(31);	110.036	Decoy	inter	Unique
DSA	Dimer	1103	15.6686	2961.74	5	2961.76	5.7458	0.635	0.09	0.28	n[134.09]EDAKNIKK	7	Firefly_Luciferase(8);	SDMIIIK[128.07]QIIPLKK	13	decoy_Firefly_Luciferase(409);	116.056	Decoy	inter	Unique
DSA	Dimer	1104	15.6861	4481.54	3	4481.55	3.3957	0.48	0.48	0.23	DK[134.09]TIALIM[15.99]NSSGSTGLPKGVALPHR	18	Firefly_Luciferase(206);	K[129.05]QVNLIK[128.07]QLGKK	11	decoy_Firefly_Luciferase(420);	116.056	Decoy	inter	Ambiguous (1)
DSA	Dimer	1104	15.6861	4481.54	3	4481.55	3.3957	0.48	0.48	0.23	DK[134.09]TIALIM[15.99]NSSGSTGLPKGVALPHR	18	Firefly_Luciferase(206);	K[128.07]QVNLIK[129.05]QLGKK	11	decoy_Firefly_Luciferase(420);	116.056	Decoy	inter	Ambiguous (2)
DSA	Dimer	1108	15.7425	4726.67	4	4726.65	-4.0248	0.43	0.11	0.19	ADLKGTLGKPVEDVFVVGGR	4	decoy_Firefly_Luciferase(22);	ADLKGTLGKPVEDVFVVGGRLK[135.07]K	4	decoy_Firefly_Luciferase(22);	110.036	Decoy	inter	Ambiguous (1)
DSA	Dimer	1108	15.7425	4726.67	4	4726.65	-4.0248	0.43	0.11	0.19	ADLKGTLGKPVEDVFVVGGR	4	decoy_Firefly_Luciferase(22);	ADLKGTLGKPVEDVFVVGGRLK[135.07]K	9	decoy_Firefly_Luciferase(27);	110.036	Decoy	inter	Ambiguous (2)
DSA	Dimer	1119	15.8973	4366.41	4	4366.4	-2.6081	0.445	0.445	0.2	GGK[128.07]K[135.07]AKILIER	6	decoy_Firefly_Luciferase(10);	K[135.07]GPAPFYPLEDGTAGEQLHKAMKR	20	Firefly_Luciferase(28);	116.056	Decoy	inter	Ambiguous (1)
DSA	Dimer	1119	15.8973	4366.41	4	4366.4	-2.6081	0.445	0.445	0.2	GGK[128.07]K[135.07]AKILIER	6	decoy_Firefly_Luciferase(10);	K[135.07]GPAPFYPLEDGTAGEQLHKAMKR	23	Firefly_Luciferase(31);	116.056	Decoy	inter	Ambiguous (2)
DSA	Dimer	1119	15.8973	4366.41	4	4366.4	-2.6081	0.445	0.445	0.2	GGK[134.09]K[129.05]AKILIER	6	decoy_Firefly_Luciferase(10);	K[135.07]GPAPFYPLEDGTAGEQLHKAMKR	20	Firefly_Luciferase(28);	116.056	Decoy	inter	Ambiguous (3)
DSA	Dimer	1119	15.8973	4366.41	4	4366.4	-2.6081	0.445	0.445	0.2	GGK[134.09]K[129.05]AKILIER	6	decoy_Firefly_Luciferase(10);	K[135.07]GPAPFYPLEDGTAGEQLHKAMKR	23	Firefly_Luciferase(31);	116.056	Decoy	inter	Ambiguous (4)
DSA	Dimer	1119	15.8973	4366.41	4	4366.4	-2.6081	0.445	0.445	0.2	GGK[129.05]K[134.09]AKILIER	6	decoy_Firefly_Luciferase(10);	K[135.07]GPAPFYPLEDGTAGEQLHKAMKR	20	Firefly_Luciferase(28);	116.056	Decoy	inter	Ambiguous (5)
DSA	Dimer	1119	15.8973	4366.41	4	4366.4	-2.6081	0.445	0.445	0.2	GGK[129.05]K[134.09]AKILIER	6	decoy_Firefly_Luciferase(10);	K[135.07]GPAPFYPLEDGTAGEQLHKAMKR	23	Firefly_Luciferase(31);	116.056	Decoy	inter	Ambiguous (6)
DSA	Dimer	1119	15.8973	4366.41	4	4366.4	-2.6081	0.445	0.445	0.2	GGK[135.07]K[128.07]AKILIER	6	decoy_Firefly_Luciferase(10);	K[135.07]GPAPFYPLEDGTAGEQLHKAMKR	20	Firefly_Luciferase(28);	116.056	Decoy	inter	Ambiguous (7)
DSA	Dimer	1119	15.8973	4366.41	4	4366.4	-2.6081	0.445	0.445	0.2	GGK[135.07]K[128.07]AKILIER	6	decoy_Firefly_Luciferase(10);	K[135.07]GPAPFYPLEDGTAGEQLHKAMKR	23	Firefly_Luciferase(31);	116.056	Decoy	inter	Ambiguous (8)
DSA	Dimer	1128	16.0338	1199.53	2	1199.54	5.9614	0.165	0.165	0	AGEFFEK[128.07]NM	-1	mTXNPx;	-	-1	-	0	Target	single	Unique
DSA	Dimer	1130	16.0651	1449.69	3	1449.69	2.7327	0.35	0.35	0.17	AM[15.99]KR	3	Firefly_Luciferase(31);	INKADEM	3	decoy_Firefly_Luciferase(546);	110.036	Decoy	inter	Unique
DSA	Dimer	1136	16.1563	2143.11	4	2143.11	1.1297	0.685	0.685	0.34	EDAK[135.07]NIK	1	Firefly_Luciferase(2);	K[134.09]INKADEM	4	decoy_Firefly_Luciferase(546);	110.036	Decoy	inter	Unique
DSA	Dimer	1138	16.1891	3157.82	3	3157.83	4.7492	0.34	0.115	0.11	AIKGGKK[128.07]AK	6	decoy_Firefly_Luciferase(7);	LK[128.07]KATTVQSAVYDVIEK	3	decoy_Firefly_Luciferase(41);	110.036	Decoy	intra	Ambiguous (1)
DSA	Dimer	1138	16.1891	3157.82	3	3157.83	4.7492	0.34	0.115	0.11	AIKGGKK[128.07]AK	6	decoy_Firefly_Luciferase(7);	LKK[128.07]ATTVQSAVYDVIEK	2	decoy_Firefly_Luciferase(40);	110.036	Decoy	intra	Ambiguous (2)
DSA	Dimer	1138	16.1891	3157.82	3	3157.83	4.7492	0.34	0.115	0.11	AIKGGK[128.07]KAK	7	decoy_Firefly_Luciferase(8);	LK[128.07]KATTVQSAVYDVIEK	3	decoy_Firefly_Luciferase(41);	110.036	Decoy	intra	Ambiguous (3)
DSA	Dimer	1138	16.1891	3157.82	3	3157.83	4.7492	0.34	0.115	0.11	AIKGGK[128.07]KAK	7	decoy_Firefly_Luciferase(8);	LKK[128.07]ATTVQSAVYDVIEK	2	decoy_Firefly_Luciferase(40);	110.036	Decoy	intra	Ambiguous (4)
DSA	Dimer	1138	16.1891	3156.81	3	3156.81	-0.609	0.34	0.005	0.11	KATTVQSAVYDVIEK	1	decoy_Firefly_Luciferase(41);	KQVNLIKQLGKK	1	decoy_Firefly_Luciferase(410);	110.036	Decoy	intra	Ambiguous (5)
DSA	Dimer	1150	16.3685	4608.31	3	4608.34	4.8658	0.145	0.01	0.03	NKEFFEGAKTTDLTPQGPK	9	decoy_mTXNPx(10);	TM[15.99]TEKEIVDYVASQVTTAK[134.09]K	5	Firefly_Luciferase(496);	110.036	Decoy	inter	Unique
DSA	Dimer	1159	16.4981	3986.44	3	3986.46	3.2384	0.47	0.075	0.16	GLQKILNVQK[129.05]K[129.05]LPIIQK	4	Firefly_Luciferase(135);	KGLQK[128.07]ILNVQK[128.07]K	1	Firefly_Luciferase(131);	116.056	Target	inter	Unique
DSA	Dimer	1160	16.5144	3767.11	3	3767.1	-2.2612	0.37	0.095	0.17	K[129.05]KGGLGEMHIPVLADKSM[15.99]EIAR	16	mTXNPx(115);	LKSLIK[135.07]YK	2	Firefly_Luciferase(439);	116.056	Target	inter	Ambiguous (1)
DSA	Dimer	1160	16.5144	3767.11	3	3767.1	-2.2612	0.37	0.095	0.17	KK[129.05]GGLGEMHIPVLADKSM[15.99]EIAR	16	mTXNPx(115);	LKSLIK[135.07]YK	2	Firefly_Luciferase(439);	116.056	Target	inter	Ambiguous (2)
DSA	Dimer	1163	16.5578	1349.66	3	1349.65	-4.8591	0.255	0.255	0	n[15.99]MNKEFFEGAK	-1	decoy_mTXNPx;	-	-1	-	0	Decoy	single	Unique
DSA	Dimer	1174	16.7271	3901.3	3	3901.33	7.0461	0.215	0.215	0.105	K[128.07]LRGGVVFVDEVPKGLTGK	14	Firefly_Luciferase(524);	KQVNLIK[135.07]QLGK[128.07]K	1	decoy_Firefly_Luciferase(410);	116.056	Decoy	inter	Ambiguous (1)
DSA	Dimer	1174	16.7271	3901.3	3	3901.33	7.0461	0.215	0.215	0.105	K[128.07]LRGGVVFVDEVPKGLTGK	14	Firefly_Luciferase(524);	K[135.07]QVNLIKQLGK[128.07]K	7	decoy_Firefly_Luciferase(416);	116.056	Decoy	inter	Ambiguous (2)
DSA	Dimer	1174	16.7271	3901.3	3	3901.33	7.0461	0.215	0.215	0.105	K[128.07]LRGGVVFVDEVPKGLTGK	14	Firefly_Luciferase(524);	KQVNLIK[134.09]QLGK[129.05]K	1	decoy_Firefly_Luciferase(410);	116.056	Decoy	inter	Ambiguous (3)
DSA	Dimer	1174	16.7271	3901.3	3	3901.33	7.0461	0.215	0.215	0.105	K[128.07]LRGGVVFVDEVPKGLTGK	14	Firefly_Luciferase(524);	K[134.09]QVNLIKQLGK[129.05]K	7	decoy_Firefly_Luciferase(416);	116.056	Decoy	inter	Ambiguous (4)
DSA	Dimer	1184	16.877	2035.3	2	2035.3	-0.2649	0.315	0.315	0.125	KGILR	1	mTXNPx(143);	KIREILIK[129.05]AK	1	Firefly_Luciferase(534);	110.036	Target	inter	Unique
DSA	Dimer	1199	17.1033	3000.4	3	3000.41	1.2894	0.315	0.005	0.09	GSHM[15.99]NLDYQM[15.99]YR	1	mTXNPx(1);	n[129.05]MEDAK[134.09]NIKK	8	Firefly_Luciferase(8);	116.056	Target	inter	Unique
DSA	Dimer	1211	17.2813	1449.69	3	1449.69	3.6814	0.23	0.23	0.05	AM[15.99]KR	3	Firefly_Luciferase(31);	INKADEM	3	decoy_Firefly_Luciferase(546);	110.036	Decoy	inter	Unique
DSA	Dimer	1214	17.3255	2955.43	6	2955.44	4.8107	0.585	0.585	0	HLQEGATGDELPYFPAPGKKINKADEM	-1	decoy_Firefly_Luciferase;	-	-1	-	0	Decoy	single	Unique
DSA	Dimer	1217	17.3737	3701.94	3	3701.95	4.194	0.255	0.04	0.06	LAEAMKR	6	Firefly_Luciferase(68);	TMTEK[129.05]EIVDYVASQVTTAK[135.07]KLR	20	Firefly_Luciferase(511);	110.036	Target	intra	Ambiguous (1)
DSA	Dimer	1217	17.3737	3701.94	3	3701.95	4.194	0.255	0.04	0.06	LAEAMKR	6	Firefly_Luciferase(68);	TMTEK[129.05]EIVDYVASQVTTAKK[135.07]LR	19	Firefly_Luciferase(510);	110.036	Target	intra	Ambiguous (2)
DSA	Dimer	1217	17.3737	3701.94	3	3701.95	4.194	0.255	0.04	0.06	LAEAMKR	6	Firefly_Luciferase(68);	TMTEK[129.05]EIVDYVASQVTTAK[129.05]KLR	20	Firefly_Luciferase(511);	116.056	Target	intra	Ambiguous (3)
DSA	Dimer	1217	17.3737	3701.94	3	3701.95	4.194	0.255	0.04	0.06	LAEAMKR	6	Firefly_Luciferase(68);	TMTEK[129.05]EIVDYVASQVTTAKK[129.05]LR	19	Firefly_Luciferase(510);	116.056	Target	intra	Ambiguous (4)
DSA	Dimer	1219	17.4026	2791.39	4	2791.42	9.4216	0.11	0.11	0	K[135.07]GPAPFYPLEDGTAGEQLHKAM[15.99]KR	-1	Firefly_Luciferase;	-	-1	-	0	Target	single	Unique
DSA	Dimer	1222	17.4485	2638.3	6	2638.32	8.7146	0.685	0.025	0.24	SHMNLDYQM[15.99]YR	1	mTXNPx(2);	n[128.07]VAIKGGK[128.07]K	4	decoy_Firefly_Luciferase(4);	110.036	Decoy	inter	Unique
DSA	Dimer	1225	17.4958	4545.56	3	4545.6	7.5713	0.285	0.12	0.095	KK[129.05]GGLGEM[15.99]HIPVLADK	1	mTXNPx(100);	SDMIIIK[129.05]QIIPLK[129.05]KQVNLIK	14	decoy_Firefly_Luciferase(410);	116.056	Decoy	inter	Ambiguous (1)
DSA	Dimer	1225	17.4958	4545.56	3	4545.6	7.5713	0.285	0.12	0.095	K[129.05]KGGLGEM[15.99]HIPVLADK	2	mTXNPx(101);	SDMIIIK[129.05]QIIPLK[129.05]KQVNLIK	14	decoy_Firefly_Luciferase(410);	116.056	Decoy	inter	Ambiguous (2)
DSA	Dimer	1225	17.4958	4545.56	3	4545.6	7.5713	0.285	0.12	0.095	KK[135.07]GGLGEM[15.99]HIPVLADK	1	mTXNPx(100);	SDMIIIK[129.05]QIIPLK[129.05]KQVNLIK	14	decoy_Firefly_Luciferase(410);	110.036	Decoy	inter	Ambiguous (3)
DSA	Dimer	1225	17.4958	4545.56	3	4545.6	7.5713	0.285	0.12	0.095	K[135.07]KGGLGEM[15.99]HIPVLADK	2	mTXNPx(101);	SDMIIIK[129.05]QIIPLK[129.05]KQVNLIK	14	decoy_Firefly_Luciferase(410);	110.036	Decoy	inter	Ambiguous (4)
DSA	Dimer	1229	17.5575	2791.39	4	2791.42	9.4188	0.085	0.085	0	KGPAPFYPLEDGTAGEQLHK[135.07]AM[15.99]KR	-1	Firefly_Luciferase;	-	-1	-	0	Target	single	Unique
DSA	Dimer	1232	17.6048	1349.66	3	1349.65	-4.5568	0.17	0.17	0	M[15.99]NK[134.09]EFFEGAK	-1	decoy_mTXNPx;	-	-1	-	0	Decoy	single	Ambiguous (1)
DSA	Dimer	1232	17.6048	1349.66	3	1349.65	-4.5568	0.17	0.17	0	n[15.99]MNKEFFEGAK	-1	decoy_mTXNPx;	-	-1	-	0	Decoy	single	Ambiguous (2)
DSA	Dimer	1237	17.679	2144.12	4	2144.09	-9.8221	0.545	0.09	0.215	EDAK[135.07]NIK	1	Firefly_Luciferase(2);	K[129.05]INKADEM	4	decoy_Firefly_Luciferase(546);	116.056	Decoy	inter	Unique
DSA	Dimer	1255	17.949	2353.33	3	2353.35	9.2111	0.425	0.005	0.175	n[128.07]AIK[128.07]GGKKAK	7	decoy_Firefly_Luciferase(8);	KINK[134.09]ADEM	1	decoy_Firefly_Luciferase(543);	116.056	Decoy	intra	Unique
DSA	Dimer	1261	18.0312	1826.92	3	1826.92	0.2724	0.195	0.195	0.1	M[15.99]NKEFFEGAK	3	decoy_mTXNPx(3);	NIKK	3	Firefly_Luciferase(8);	110.036	Decoy	inter	Unique
DSA	Dimer	1265	18.0928	4740.69	6	4740.64	-9.5277	0.965	0.04	0.47	EIVDYVASQVTTAK[128.07]KLR	15	Firefly_Luciferase(511);	IKRADLK[129.05]GTLGKPVEDVFVVGGR	12	decoy_Firefly_Luciferase(27);	110.036	Decoy	inter	Unique
DSA	Dimer	1269	18.1536	4429.44	3	4429.48	9.1114	0.355	0.355	0.115	K[134.09]IREILIKAK	8	Firefly_Luciferase(541);	MAKHLQEGATGDELPYFPAPGKK[135.07]INK	22	decoy_Firefly_Luciferase(542);	110.036	Decoy	inter	Ambiguous (1)
DSA	Dimer	1269	18.1536	4429.44	3	4429.48	9.1114	0.355	0.355	0.115	K[134.09]IREILIKAK	8	Firefly_Luciferase(541);	MAKHLQEGATGDELPYFPAPGK[135.07]KINK	23	decoy_Firefly_Luciferase(543);	110.036	Decoy	inter	Ambiguous (2)
DSA	Dimer	1269	18.1536	4429.44	3	4429.48	9.1114	0.355	0.355	0.115	K[134.09]IREILIKAK	8	Firefly_Luciferase(541);	MAKHLQEGATGDELPYFPAPGKK[129.05]INK	22	decoy_Firefly_Luciferase(542);	116.056	Decoy	inter	Ambiguous (3)
DSA	Dimer	1269	18.1536	4429.44	3	4429.48	9.1114	0.355	0.355	0.115	K[134.09]IREILIKAK	8	Firefly_Luciferase(541);	MAKHLQEGATGDELPYFPAPGK[129.05]KINK	23	decoy_Firefly_Luciferase(543);	116.056	Decoy	inter	Ambiguous (4)
DSA	Dimer	1278	18.2898	1939.98	3	1939.98	0.6317	0.405	0.045	0.125	MNK[129.05]EFFEGAK	1	decoy_mTXNPx(1);	NIKK	3	Firefly_Luciferase(8);	110.036	Decoy	inter	Unique
DSA	Dimer	1294	18.5328	3734.02	3	3734	-5.4064	0.345	0.065	0.105	HPLAVGKPLGTSGSSNMILAITK	7	decoy_Firefly_Luciferase(345);	MEDAK[128.07]NIK[129.05]K	1	Firefly_Luciferase(1);	110.036	Decoy	inter	Ambiguous (1)
DSA	Dimer	1294	18.5328	3734.02	3	3734	-5.4064	0.345	0.065	0.105	HPLAVGKPLGTSGSSNMILAITK	7	decoy_Firefly_Luciferase(345);	MEDAK[129.05]NIK[128.07]K	1	Firefly_Luciferase(1);	110.036	Decoy	inter	Ambiguous (2)
DSA	Dimer	1295	18.5448	4599.46	3	4599.5	7.1126	0.285	0.005	0.125	n[128.07]EDAK[135.07]NIKKGPAPFYPLEDGTAGEQLHK	7	Firefly_Luciferase(8);	QVNLIKQLGKK	10	decoy_Firefly_Luciferase(420);	116.056	Decoy	inter	Ambiguous (1)
DSA	Dimer	1295	18.5448	4600.47	3	4600.51	9.2168	0.285	0.005	0.125	n[128.07]EDAKNIK[135.07]KGPAPFYPLEDGTAGEQLHK	4	Firefly_Luciferase(5);	VAIK[135.07]GGK[135.07]KAK	1	decoy_Firefly_Luciferase(1);	116.056	Decoy	inter	Ambiguous (10)
DSA	Dimer	1295	18.5448	4600.47	3	4600.51	9.2168	0.285	0.005	0.125	n[128.07]EDAKNIK[135.07]KGPAPFYPLEDGTAGEQLHK	8	Firefly_Luciferase(9);	VAIK[135.07]GGK[135.07]KAK	1	decoy_Firefly_Luciferase(1);	116.056	Decoy	inter	Ambiguous (11)
DSA	Dimer	1295	18.5448	4600.47	3	4600.51	9.2168	0.285	0.005	0.125	n[128.07]EDAK[135.07]NIKKGPAPFYPLEDGTAGEQLHK	8	Firefly_Luciferase(9);	VAIK[135.07]GGK[135.07]KAK	1	decoy_Firefly_Luciferase(1);	116.056	Decoy	inter	Ambiguous (12)
DSA	Dimer	1295	18.5448	4600.47	3	4600.51	9.2168	0.285	0.005	0.125	n[128.07]EDAK[135.07]NIKKGPAPFYPLEDGTAGEQLHK	7	Firefly_Luciferase(8);	VAIK[135.07]GGKK[135.07]AK	1	decoy_Firefly_Luciferase(1);	116.056	Decoy	inter	Ambiguous (13)
DSA	Dimer	1295	18.5448	4600.47	3	4600.51	9.2168	0.285	0.005	0.125	n[128.07]EDAKNIK[135.07]KGPAPFYPLEDGTAGEQLHK	4	Firefly_Luciferase(5);	VAIK[135.07]GGKK[135.07]AK	1	decoy_Firefly_Luciferase(1);	116.056	Decoy	inter	Ambiguous (14)
DSA	Dimer	1295	18.5448	4600.47	3	4600.51	9.2168	0.285	0.005	0.125	n[128.07]EDAKNIK[135.07]KGPAPFYPLEDGTAGEQLHK	8	Firefly_Luciferase(9);	VAIK[135.07]GGKK[135.07]AK	1	decoy_Firefly_Luciferase(1);	116.056	Decoy	inter	Ambiguous (15)
DSA	Dimer	1295	18.5448	4600.47	3	4600.51	9.2168	0.285	0.005	0.125	n[128.07]EDAK[135.07]NIKKGPAPFYPLEDGTAGEQLHK	8	Firefly_Luciferase(9);	VAIK[135.07]GGKK[135.07]AK	1	decoy_Firefly_Luciferase(1);	116.056	Decoy	inter	Ambiguous (16)
DSA	Dimer	1295	18.5448	4599.46	3	4599.5	7.1126	0.285	0.005	0.125	n[128.07]EDAKNIK[135.07]KGPAPFYPLEDGTAGEQLHK	4	Firefly_Luciferase(5);	QVNLIKQLGKK	10	decoy_Firefly_Luciferase(420);	116.056	Decoy	inter	Ambiguous (2)
DSA	Dimer	1295	18.5448	4599.46	3	4599.5	7.1126	0.285	0.005	0.125	n[128.07]EDAKNIK[135.07]KGPAPFYPLEDGTAGEQLHK	8	Firefly_Luciferase(9);	QVNLIKQLGKK	10	decoy_Firefly_Luciferase(420);	116.056	Decoy	inter	Ambiguous (3)
DSA	Dimer	1295	18.5448	4599.46	3	4599.5	7.1126	0.285	0.005	0.125	n[128.07]EDAK[135.07]NIKKGPAPFYPLEDGTAGEQLHK	8	Firefly_Luciferase(9);	QVNLIKQLGKK	10	decoy_Firefly_Luciferase(420);	116.056	Decoy	inter	Ambiguous (4)
DSA	Dimer	1295	18.5448	4599.46	3	4599.5	7.1126	0.285	0.005	0.125	n[128.07]EDAK[135.07]NIKKGPAPFYPLEDGTAGEQLHK	7	Firefly_Luciferase(8);	GLQKILNVQKK	10	Firefly_Luciferase(141);	116.056	Target	intra	Ambiguous (5)
DSA	Dimer	1295	18.5448	4599.46	3	4599.5	7.1126	0.285	0.005	0.125	n[128.07]EDAKNIK[135.07]KGPAPFYPLEDGTAGEQLHK	4	Firefly_Luciferase(5);	GLQKILNVQKK	10	Firefly_Luciferase(141);	116.056	Target	intra	Ambiguous (6)
DSA	Dimer	1295	18.5448	4599.46	3	4599.5	7.1126	0.285	0.005	0.125	n[128.07]EDAKNIK[135.07]KGPAPFYPLEDGTAGEQLHK	8	Firefly_Luciferase(9);	GLQKILNVQKK	10	Firefly_Luciferase(141);	116.056	Target	intra	Ambiguous (7)
DSA	Dimer	1295	18.5448	4599.46	3	4599.5	7.1126	0.285	0.005	0.125	n[128.07]EDAK[135.07]NIKKGPAPFYPLEDGTAGEQLHK	8	Firefly_Luciferase(9);	GLQKILNVQKK	10	Firefly_Luciferase(141);	116.056	Target	intra	Ambiguous (8)
DSA	Dimer	1295	18.5448	4600.47	3	4600.51	9.2168	0.285	0.005	0.125	n[128.07]EDAK[135.07]NIKKGPAPFYPLEDGTAGEQLHK	7	Firefly_Luciferase(8);	VAIK[135.07]GGK[135.07]KAK	1	decoy_Firefly_Luciferase(1);	116.056	Decoy	inter	Ambiguous (9)
DSA	Dimer	1297	18.5725	2512.38	3	2512.36	-6.5004	0.27	0.065	0.085	n[128.07]EDAK[128.07]NIKK	7	Firefly_Luciferase(8);	EDAK[129.05]NIK[128.07]K	1	Firefly_Luciferase(2);	110.036	Target	inter	Ambiguous (1)
DSA	Dimer	1297	18.5725	2512.38	3	2512.36	-6.5004	0.27	0.065	0.085	n[128.07]EDAK[128.07]NIKK	7	Firefly_Luciferase(8);	EDAK[128.07]NIK[129.05]K	1	Firefly_Luciferase(2);	110.036	Target	inter	Ambiguous (2)
DSA	Dimer	1303	18.6591	2511.38	3	2511.38	2.6644	0.305	0.06	0.075	KATTVQSAVYDVIEK	1	decoy_Firefly_Luciferase(41);	SLIKYK	4	Firefly_Luciferase(443);	110.036	Decoy	inter	Unique
DSA	Dimer	1319	18.8945	3786.92	3	3786.94	6.8577	0.33	0.33	0.09	KGGLGEMHIPVLADK	1	mTXNPx(101);	TMTEKEIVDYVASQVTTAK	5	Firefly_Luciferase(496);	110.036	Target	inter	Unique
DSA	Dimer	1320	18.9135	2145.12	3	2145.13	5.0043	0.83	0.055	0.33	n[128.07]EDAKNIK[129.05]K	4	Firefly_Luciferase(5);	KM[15.99]AEALR	1	decoy_Firefly_Luciferase(483);	110.036	Decoy	inter	Unique
DSA	Dimer	1332	19.0946	2144.11	3	2144.13	5.6033	0.435	0.075	0.1	AIK[128.07]GGK	1	decoy_Firefly_Luciferase(2);	n[134.09]MNKEFFEGAK	3	decoy_mTXNPx(3);	110.036	Decoy	inter	Unique
DSA	Dimer	1334	19.1275	4045.33	3	4045.32	-1.6039	0.37	0.005	0.14	n[128.07]EDAK[134.09]NIKK	7	Firefly_Luciferase(8);	IKRADLK[135.07]GTLGK[134.09]PVEDVFVVGGR	2	decoy_Firefly_Luciferase(17);	116.056	Decoy	inter	Ambiguous (1)
DSA	Dimer	1334	19.1275	4044.33	3	4044.34	2.9602	0.37	0.01	0.14	n[128.07]EDAK[134.09]NIKK	7	Firefly_Luciferase(8);	IKRADLK[134.09]GTLGK[134.09]PVEDVFVVGGR	2	decoy_Firefly_Luciferase(17);	116.056	Decoy	inter	Ambiguous (2)
DSA	Dimer	1334	19.1275	4045.33	3	4045.32	-1.6039	0.37	0.005	0.14	n[128.07]EDAKNIK[134.09]K	4	Firefly_Luciferase(5);	IKRADLK[135.07]GTLGK[134.09]PVEDVFVVGGR	2	decoy_Firefly_Luciferase(17);	116.056	Decoy	inter	Ambiguous (3)
DSA	Dimer	1334	19.1275	4044.33	3	4044.34	2.9602	0.37	0.01	0.14	n[128.07]EDAKNIK[134.09]K	4	Firefly_Luciferase(5);	IKRADLK[134.09]GTLGK[134.09]PVEDVFVVGGR	2	decoy_Firefly_Luciferase(17);	116.056	Decoy	inter	Ambiguous (4)
DSA	Dimer	1334	19.1275	4046.33	3	4046.31	-6.1657	0.37	0.005	0.14	n[128.07]EDAKNIK[135.07]K	4	Firefly_Luciferase(5);	IKRADLK[135.07]GTLGK[134.09]PVEDVFVVGGR	2	decoy_Firefly_Luciferase(17);	116.056	Decoy	inter	Ambiguous (5)
DSA	Dimer	1334	19.1275	4045.33	3	4045.32	-1.6039	0.37	0.005	0.14	n[128.07]EDAKNIK[135.07]K	4	Firefly_Luciferase(5);	IKRADLK[134.09]GTLGK[134.09]PVEDVFVVGGR	2	decoy_Firefly_Luciferase(17);	116.056	Decoy	inter	Ambiguous (6)
DSA	Dimer	1334	19.1275	4046.33	3	4046.31	-6.1657	0.37	0.005	0.14	n[128.07]EDAK[135.07]NIKK	7	Firefly_Luciferase(8);	IKRADLK[135.07]GTLGK[134.09]PVEDVFVVGGR	2	decoy_Firefly_Luciferase(17);	116.056	Decoy	inter	Ambiguous (7)
DSA	Dimer	1334	19.1275	4045.33	3	4045.32	-1.6039	0.37	0.005	0.14	n[128.07]EDAK[135.07]NIKK	7	Firefly_Luciferase(8);	IKRADLK[134.09]GTLGK[134.09]PVEDVFVVGGR	2	decoy_Firefly_Luciferase(17);	116.056	Decoy	inter	Ambiguous (8)
DSA	Dimer	1336	19.1563	2040.02	3	2040.02	-2.2376	0.485	0.095	0.105	MEDAK	1	Firefly_Luciferase(1);	n[128.07]MEDAK[134.09]NIKK	8	Firefly_Luciferase(8);	110.036	Target	inter	Unique
DSA	Dimer	1338	19.1881	1647.82	3	1647.81	-6.9734	0.175	0.175	0.065	GLTGKLDAR	5	Firefly_Luciferase(529);	M[15.99]EDAK	1	Firefly_Luciferase(1);	110.036	Target	intra	Unique
DSA	Dimer	1346	19.3101	3692.79	3	3692.83	9.8396	0.49	0.005	0.195	M[15.99]AKHLQEGATGDELPYFPAPGK	3	decoy_Firefly_Luciferase(523);	n[135.07]MEDAKNIKK	5	Firefly_Luciferase(5);	110.036	Decoy	inter	Unique
DSA	Dimer	1354	19.4304	3486.96	3	3486.94	-6.4382	0.38	0.33	0.135	KSVFVVTPQSIGM[15.99]SNLLER	1	decoy_Firefly_Luciferase(421);	n[129.05]VAIK[129.05]GGKKAK	7	decoy_Firefly_Luciferase(7);	110.036	Decoy	intra	Ambiguous (1)
DSA	Dimer	1354	19.4304	3486.96	3	3486.94	-6.4382	0.38	0.33	0.135	KSVFVVTPQSIGM[15.99]SNLLER	1	decoy_Firefly_Luciferase(421);	n[129.05]VAIK[129.05]GGKKAK	8	decoy_Firefly_Luciferase(8);	110.036	Decoy	intra	Ambiguous (2)
DSA	Dimer	1355	19.4457	2199.12	3	2199.14	8.7801	0.76	0.76	0.28	DINM[15.99]NDYKGK	8	mTXNPx(42);	LDARKIR	5	Firefly_Luciferase(534);	116.056	Target	inter	Unique
DSA	Dimer	1356	19.46	2613.38	2	2613.4	7.6686	0.23	0.23	0	QNVGLTKGTDLDVVKAEFFPVVK	7	decoy_Firefly_Luciferase(171);	-	15	-	110.036	Decoy	loop	Unique
DSA	Dimer	1363	19.562	2459.45	3	2459.45	-0.7532	0.25	0.005	0.115	MEDAK[134.09]NIKK	1	Firefly_Luciferase(1);	VAIKGGK[135.07]KAK	1	decoy_Firefly_Luciferase(1);	116.056	Decoy	inter	Ambiguous (1)
DSA	Dimer	1363	19.562	2459.45	3	2459.45	-0.7532	0.25	0.005	0.115	MEDAKNIK[134.09]K	1	Firefly_Luciferase(1);	VAIKGGK[135.07]KAK	1	decoy_Firefly_Luciferase(1);	116.056	Decoy	inter	Ambiguous (2)
DSA	Dimer	1365	19.5931	2510.35	3	2510.32	-9.8221	0.195	0.025	0	TMTEK[135.07]EIVDYVASQVTTAK[134.09]K	-1	Firefly_Luciferase;	-	-1	-	0	Target	single	Unique
DSA	Dimer	1371	19.6841	1969.02	4	1969.03	6.4183	0.54	0.54	0.27	AM[15.99]KR	3	Firefly_Luciferase(31);	MEDAK[128.07]NIK[135.07]K	1	Firefly_Luciferase(1);	110.036	Target	intra	Unique
DSA	Dimer	1374	19.7348	1349.66	3	1349.65	-4.6787	0.24	0.24	0	M[15.99]NK[134.09]EFFEGAK	-1	decoy_mTXNPx;	-	-1	-	0	Decoy	single	Unique
DSA	Dimer	1376	19.7621	1529.82	3	1529.83	2.4489	0.16	0.005	0.05	K[134.09]GGKIAV	4	Firefly_Luciferase(547);	M[15.99]EDAK	1	Firefly_Luciferase(1);	116.056	Target	intra	Unique
DSA	Dimer	1390	19.9798	2145.13	3	2145.13	4.3715	0.76	0.01	0.23	n[129.05]AIKGGKK	3	decoy_Firefly_Luciferase(4);	MNKEFFEGAK	1	decoy_mTXNPx(1);	116.056	Decoy	inter	Ambiguous (1)
DSA	Dimer	1390	19.9798	2145.13	3	2145.13	4.3715	0.76	0.08	0.23	AIK[135.07]GGKK	1	decoy_Firefly_Luciferase(2);	MNKEFFEGAK	1	decoy_mTXNPx(1);	110.036	Decoy	inter	Ambiguous (2)
DSA	Dimer	1390	19.9798	2145.13	3	2145.13	4.3715	0.76	0.01	0.23	n[135.07]AIKGGKK	3	decoy_Firefly_Luciferase(4);	MNKEFFEGAK	1	decoy_mTXNPx(1);	110.036	Decoy	inter	Ambiguous (3)
DSA	Dimer	1393	20.0206	1300.57	3	1300.56	-7.509	0.09	0.09	0.09	MEDAK	1	Firefly_Luciferase(1);	MEDAK	1	Firefly_Luciferase(1);	116.056	Target	inter	Unique
DSA	Dimer	1399	20.1101	1927.9	3	1927.9	0.0305	0.525	0.525	0.34	M[15.99]EDAK	1	Firefly_Luciferase(1);	NK[135.07]EFFEGAK	1	decoy_mTXNPx(2);	116.056	Decoy	inter	Unique
DSA	Dimer	1402	20.1533	1320.68	3	1320.68	3.1066	0.04	0.01	0	MEDAKNIK[129.05]K	1	Firefly_Luciferase(1);	-	5	-	116.056	Target	loop	Ambiguous (1)
DSA	Dimer	1402	20.1533	1320.68	3	1320.68	3.1066	0.04	0.01	0	n[135.07]MEDAKNIKK	5	Firefly_Luciferase(5);	-	8	-	110.036	Target	loop	Ambiguous (2)
DSA	Dimer	1404	20.1851	1320.68	3	1320.68	3.1066	0.06	0.015	0	n[135.07]MEDAKNIKK	5	Firefly_Luciferase(5);	-	8	-	110.036	Target	loop	Unique
DSA	Dimer	1406	20.2181	2143.11	3	2143.11	-0.039	0.425	0.03	0.135	n[128.07]EDAKNIK	4	Firefly_Luciferase(5);	MEDAK[135.07]NIK	1	Firefly_Luciferase(1);	116.056	Target	inter	Unique
DSA	Dimer	1417	20.3806	1219.62	3	1219.61	-6.5871	0.195	0.005	0.115	M[15.99]EDAK	1	Firefly_Luciferase(1);	NIKK	3	Firefly_Luciferase(8);	110.036	Target	intra	Unique
DSA	Dimer	1418	20.3955	2001.12	3	2001.1	-9.131	0.45	0.145	0.195	GLTGKLDARK	5	Firefly_Luciferase(529);	KM[15.99]AEALR	1	decoy_Firefly_Luciferase(483);	110.036	Decoy	inter	Unique
DSA	Dimer	1429	20.5545	2900.55	4	2900.52	-9.7247	0.975	0.005	0.4	KKGGLGEMHIPVLADK	2	mTXNPx(101);	M[15.99]EDAK[135.07]NIK	1	Firefly_Luciferase(1);	110.036	Target	inter	Unique
DSA	Dimer	1438	20.6881	2311.18	4	2311.18	-0.1832	0.455	0.18	0.225	n[15.99]MEDAKNIK	5	Firefly_Luciferase(5);	M[15.99]EDAK[134.09]NIK	1	Firefly_Luciferase(1);	116.056	Target	inter	Unique
DSA	Dimer	1448	20.8325	2625.3	3	2625.3	-2.4978	0.285	0.285	0.065	n[135.07]AIK[128.07]GGKK	6	decoy_Firefly_Luciferase(7);	GSHM[15.99]NLDYQM[15.99]YR	1	mTXNPx(1);	116.056	Decoy	inter	Ambiguous (1)
DSA	Dimer	1448	20.8325	2625.3	3	2625.3	-2.4978	0.285	0.285	0.065	n[128.07]AIK[135.07]GGKK	6	decoy_Firefly_Luciferase(7);	GSHM[15.99]NLDYQM[15.99]YR	1	mTXNPx(1);	116.056	Decoy	inter	Ambiguous (2)
DSA	Dimer	1448	20.8325	2625.3	3	2625.3	-2.4978	0.285	0.285	0.065	n[134.09]AIK[129.05]GGKK	6	decoy_Firefly_Luciferase(7);	GSHM[15.99]NLDYQM[15.99]YR	1	mTXNPx(1);	116.056	Decoy	inter	Ambiguous (3)
DSA	Dimer	1448	20.8325	2625.3	3	2625.3	-2.4978	0.285	0.285	0.065	n[129.05]AIK[134.09]GGKK	6	decoy_Firefly_Luciferase(7);	GSHM[15.99]NLDYQM[15.99]YR	1	mTXNPx(1);	116.056	Decoy	inter	Ambiguous (4)
DSA	Dimer	1450	20.8633	2980.46	3	2980.47	2.9167	0.09	0.09	0	EAAPQFSGQAVVNGAIKDINMNDYKGK	17	mTXNPx(34);	-	25	-	116.056	Target	loop	Unique
DSA	Dimer	1460	21.0093	1349.66	3	1349.65	-5.5515	0.06	0.06	0	M[15.99]NK[134.09]EFFEGAK	-1	decoy_mTXNPx;	-	-1	-	0	Decoy	single	Unique
DSA	Dimer	1468	21.1235	1341.6	3	1341.6	0.8838	0.12	0.01	0	DINM[15.99]NDYK[129.05]GK	-1	mTXNPx;	-	-1	-	0	Target	single	Unique
DSA	Dimer	1480	21.3015	2151.02	4	2151	-9.7568	0.75	0.31	0.36	INKADEM	3	decoy_Firefly_Luciferase(546);	M[15.99]NKEFFEGAK	3	decoy_mTXNPx(3);	116.056	Decoy	inter	Unique
DSA	Dimer	1492	21.4841	2416.09	3	2416.1	0.6837	0.455	0.455	0.165	KM[15.99]AEALR	1	decoy_Firefly_Luciferase(483);	SHM[15.99]NLDYQMYR	1	mTXNPx(2);	110.036	Decoy	inter	Unique
DSA	Dimer	1499	21.5865	5236.98	4	5236.93	-9.8915	0.24	0.24	0.11	GLQKILNVQK[128.07]K[129.05]LPIIQK	4	Firefly_Luciferase(135);	KGPAPFYPLEDGTAGEQLHK[135.07]AMK[128.07]R	1	Firefly_Luciferase(9);	116.056	Target	intra	Ambiguous (1)
DSA	Dimer	1499	21.5865	5236.98	4	5236.93	-9.8915	0.24	0.24	0.11	GLQKILNVQK[128.07]K[129.05]LPIIQK	4	Firefly_Luciferase(135);	KGPAPFYPLEDGTAGEQLHK[128.07]AMK[135.07]R	1	Firefly_Luciferase(9);	116.056	Target	intra	Ambiguous (2)
DSA	Dimer	1499	21.5865	5236.98	4	5236.93	-9.8915	0.24	0.24	0.11	GLQKILNVQK[128.07]K[129.05]LPIIQK	4	Firefly_Luciferase(135);	KGPAPFYPLEDGTAGEQLHK[129.05]AMK[134.09]R	1	Firefly_Luciferase(9);	116.056	Target	intra	Ambiguous (3)
DSA	Dimer	1499	21.5865	5236.98	4	5236.93	-9.8915	0.24	0.24	0.11	GLQKILNVQK[129.05]K[128.07]LPIIQK	4	Firefly_Luciferase(135);	KGPAPFYPLEDGTAGEQLHK[135.07]AMK[128.07]R	1	Firefly_Luciferase(9);	116.056	Target	intra	Ambiguous (4)
DSA	Dimer	1499	21.5865	5236.98	4	5236.93	-9.8915	0.24	0.24	0.11	GLQKILNVQK[129.05]K[128.07]LPIIQK	4	Firefly_Luciferase(135);	KGPAPFYPLEDGTAGEQLHK[128.07]AMK[135.07]R	1	Firefly_Luciferase(9);	116.056	Target	intra	Ambiguous (5)
DSA	Dimer	1499	21.5865	5236.98	4	5236.93	-9.8915	0.24	0.24	0.11	GLQKILNVQK[129.05]K[128.07]LPIIQK	4	Firefly_Luciferase(135);	KGPAPFYPLEDGTAGEQLHK[129.05]AMK[134.09]R	1	Firefly_Luciferase(9);	116.056	Target	intra	Ambiguous (6)
DSA	Dimer	1507	21.7064	5236.98	4	5237.02	7.2392	0.355	0.355	0.225	ADLK[135.07]GTLGKPVEDVFVVGGRLKK	22	decoy_Firefly_Luciferase(40);	ADLK[135.07]GTLGKPVEDVFVVGGRLKK	22	decoy_Firefly_Luciferase(40);	116.056	Decoy	inter	Unique
DSA	Dimer	1510	21.7531	2151.12	4	2151.11	-5.4528	0.665	0.665	0.235	n[128.07]AIKGGKK	3	decoy_Firefly_Luciferase(4);	GKYDNM[15.99]NIDK	2	decoy_mTXNPx(163);	110.036	Decoy	inter	Unique
DSA	Dimer	1513	21.793	2638.23	3	2638.22	-4.1726	0.635	0.635	0.26	MNKEFFEGAK	1	decoy_mTXNPx(1);	n[129.05]MNKEFFEGAK	3	decoy_mTXNPx(3);	110.036	Decoy	inter	Unique
DSA	Dimer	1517	21.8481	1317.83	3	1317.84	8.3379	0.36	0.055	0.26	AIKGGKK	6	decoy_Firefly_Luciferase(7);	KINK	1	decoy_Firefly_Luciferase(543);	116.056	Decoy	intra	Unique
DSA	Dimer	1521	21.9111	1648.72	3	1648.72	0.8367	0.255	0.255	0	n[135.07]GSHMNLDYQMYR	-1	mTXNPx;	-	-1	-	0	Target	single	Unique
DSA	Dimer	1538	22.1631	3417.82	3	3417.83	1.0479	0.275	0.275	0.06	AIEMSKDALVPIHMEGLGGK[134.09]K	6	decoy_mTXNPx(90);	n[128.07]EDAKNIK	4	Firefly_Luciferase(5);	116.056	Decoy	inter	Ambiguous (1)
DSA	Dimer	1538	22.1631	3417.86	3	3417.85	-2.3731	0.275	0.275	0.06	AIEMSKDALVPIHMEGLGGK[134.09]K	6	decoy_mTXNPx(90);	EDAKNIKK	7	Firefly_Luciferase(8);	116.056	Decoy	inter	Ambiguous (2)
DSA	Dimer	1544	22.2556	1325.6	3	1325.6	1.1596	0.07	0.07	0	GK[129.05]YDNMNIDK	-1	decoy_mTXNPx;	-	-1	-	0	Decoy	single	Unique
DSA	Dimer	1545	22.2694	1309.69	3	1309.7	6.8563	0.4	0.4	0.055	KGILR	1	mTXNPx(143);	M[15.99]EDAK	1	Firefly_Luciferase(1);	116.056	Target	inter	Unique
DSA	Dimer	1555	22.425	1309.69	3	1309.7	6.8563	0.365	0.365	0.12	KGILR	1	mTXNPx(143);	M[15.99]EDAK	1	Firefly_Luciferase(1);	116.056	Target	inter	Unique
DSA	Dimer	1558	22.4673	3193.56	3	3193.57	5.0017	0.15	0.13	0	MEDAKNIKKGPAPFYPLEDGTAGEQLHK	1	Firefly_Luciferase(1);	-	5	-	110.036	Target	loop	Unique
DSA	Dimer	1560	22.4963	1202.78	3	1202.78	0.15	1.76	0.395	0.545	KGILR	1	mTXNPx(143);	NIKK	3	Firefly_Luciferase(8);	116.056	Target	inter	Unique
DSA	Dimer	1561	22.5151	2151.17	3	2151.17	1.1495	0.625	0.055	0.205	GKYDNMNIDK	2	decoy_mTXNPx(163);	KLPIIQK	1	Firefly_Luciferase(142);	116.056	Decoy	inter	Unique
DSA	Dimer	1571	22.6623	1330.63	3	1330.64	4.0138	0.08	0.075	0	GK[134.09]YDNMNIDK	-1	decoy_mTXNPx;	-	-1	-	0	Decoy	single	Unique
DSA	Dimer	1575	22.7263	4971.93	4	4971.93	0.4434	0.445	0.005	0.125	ELLNSMGISQPTVVFVSKKGLQK[128.07]ILNVQK	18	Firefly_Luciferase(130);	KGLQK[134.09]ILNVQKK	1	Firefly_Luciferase(131);	116.056	Target	inter	Ambiguous (1)
DSA	Dimer	1575	22.7263	4972.91	4	4972.91	0.8466	0.445	0.005	0.125	ELLNSMGISQPTVVFVSKKGLQK[128.07]ILNVQK	18	Firefly_Luciferase(130);	KGLQK[135.07]ILNVQKK	1	Firefly_Luciferase(131);	116.056	Target	inter	Ambiguous (2)
DSA	Dimer	1576	22.7407	3814.9	3	3814.9	-0.2735	0.365	0.365	0.12	K[129.05]M[15.99]AKHLQEGATGDELPYFPAPGKK	23	decoy_Firefly_Luciferase(542);	MEDAKNIK	1	Firefly_Luciferase(1);	110.036	Decoy	inter	Ambiguous (1)
DSA	Dimer	1576	22.7407	3814.9	3	3814.9	-0.2735	0.365	0.365	0.12	KM[15.99]AK[129.05]HLQEGATGDELPYFPAPGKK	23	decoy_Firefly_Luciferase(542);	MEDAKNIK	1	Firefly_Luciferase(1);	110.036	Decoy	inter	Ambiguous (2)
DSA	Dimer	1578	22.7683	3367.53	5	3367.54	2.4386	1.315	0.14	0.52	GSHMNLDYQM[15.99]YRTATVR	1	mTXNPx(1);	MNKEFFEGAK	3	decoy_mTXNPx(3);	110.036	Decoy	inter	Unique
DSA	Dimer	1581	22.819	1534.73	3	1534.72	-8.3825	0.215	0.025	0.03	EDAKNIK	1	Firefly_Luciferase(2);	M[15.99]EDAK	1	Firefly_Luciferase(1);	110.036	Target	inter	Unique
DSA	Dimer	1586	22.8858	3367.53	5	3367.54	2.3864	1.19	0.08	0.515	GSHMNLDYQM[15.99]YRTATVR	1	mTXNPx(1);	MNKEFFEGAK	3	decoy_mTXNPx(3);	110.036	Decoy	inter	Unique
DSA	Dimer	1603	23.1078	1674.88	3	1674.88	1.8021	0.44	0.015	0.14	AIK[128.07]GGK[128.07]K	1	decoy_Firefly_Luciferase(2);	M[15.99]EDAK	1	Firefly_Luciferase(1);	110.036	Decoy	inter	Unique
DSA	Dimer	1604	23.122	2858.36	3	2858.37	2.9822	0.225	0.225	0	YDNM[15.99]NIDK[135.07]IAGNVVAQGSFQPAAER	-1	decoy_mTXNPx;	-	-1	-	0	Decoy	single	Unique
DSA	Dimer	1623	23.3731	3229.82	3	3229.81	-3.7846	0.375	0.005	0.125	GGVVFVDEVPKGLTGKLDAR	16	Firefly_Luciferase(529);	GLTGKLDARK	5	Firefly_Luciferase(529);	116.056	Target	inter	Unique
DSA	Dimer	1625	23.3985	4130.36	3	4130.35	-1.991	0.135	0.135	0.025	AIEMSK[135.07]DALVPIHMEGLGGKK	20	decoy_mTXNPx(104);	ILNVQK[128.07]KLPIIQK	7	Firefly_Luciferase(142);	110.036	Decoy	inter	Ambiguous (1)
DSA	Dimer	1625	23.3985	4129.36	3	4129.37	2.4807	0.135	0.135	0.025	AIEMSK[134.09]DALVPIHMEGLGGKK	20	decoy_mTXNPx(104);	ILNVQK[128.07]KLPIIQK	7	Firefly_Luciferase(142);	110.036	Decoy	inter	Ambiguous (2)
DSA	Dimer	1629	23.4625	2960.41	4	2960.39	-6.1612	0.45	0.45	0.205	KM[15.99]AEALR	1	decoy_Firefly_Luciferase(483);	SHM[15.99]NLDYQM[15.99]YRTATVR	1	mTXNPx(2);	110.036	Decoy	inter	Unique
DSA	Dimer	1632	23.5026	1349.66	3	1349.65	-5.2258	0.07	0.07	0	M[15.99]NK[134.09]EFFEGAK	-1	decoy_mTXNPx;	-	-1	-	0	Decoy	single	Unique
DSA	Dimer	1635	23.5411	1278.69	3	1278.7	2.7949	0.61	0.61	0	GVALPHRTACVR	-1	Firefly_Luciferase;	-	-1	-	0	Target	single	Unique
DSA	Dimer	1644	23.6775	2793.43	3	2793.42	-1.9495	0.425	0.13	0.13	AIK[135.07]GGK[129.05]KAK	7	decoy_Firefly_Luciferase(8);	GSHMNLDYQMYR	1	mTXNPx(1);	116.056	Decoy	inter	Unique
DSA	Dimer	1645	23.6918	4970.94	4	4970.9	-8.1434	0.625	0.625	0.31	QIIPLKK[128.07]QVNLIK[128.07]QLGK	6	decoy_Firefly_Luciferase(409);	QNVGLTK[135.07]GTDLDVVKAEFFPVVK	15	decoy_Firefly_Luciferase(179);	116.056	Decoy	intra	Unique
DSA	Dimer	1658	23.8828	4088.21	3	4088.24	8.8741	0.355	0.355	0.125	K[129.05]GPAPFYPLEDGTAGEQLHK[135.07]AMKR	23	Firefly_Luciferase(31);	n[134.09]VAIK[134.09]GGKK	7	decoy_Firefly_Luciferase(7);	116.056	Decoy	inter	Ambiguous (1)
DSA	Dimer	1658	23.8828	4088.21	3	4088.24	8.8741	0.355	0.355	0.125	K[129.05]GPAPFYPLEDGTAGEQLHKAMK[135.07]R	20	Firefly_Luciferase(28);	n[134.09]VAIK[134.09]GGKK	7	decoy_Firefly_Luciferase(7);	116.056	Decoy	inter	Ambiguous (2)
DSA	Dimer	1660	23.9081	3221.73	3	3221.71	-3.9384	0.185	0.185	0	DK[129.05]TIALIMNSSGSTGLPKGVALPHRTACVR	-1	Firefly_Luciferase;	-	-1	-	0	Target	single	Unique
DSA	Dimer	1679	24.1894	4974.91	4	4974.88	-7.7966	0.47	0.47	0.2	GLQKILNVQK[134.09]K[134.09]LPIIQK	4	Firefly_Luciferase(135);	K[129.05]K[128.07]GGLGEMHIPVLADKSMEIAR	16	mTXNPx(115);	110.036	Target	inter	Unique
DSA	Dimer	1709	24.6345	3049.44	3	3049.46	7.3224	0.43	0.43	0	YIVLFFYPM[15.99]DFTFVCPTEIIAFSDR	-1	mTXNPx;	-	-1	-	0	Target	single	Unique
DSA	Dimer	1725	24.8748	3049.46	4	3049.46	1.5624	0.105	0.105	0	YIVLFFYPM[15.99]DFTFVCPTEIIAFSDR	-1	mTXNPx;	-	-1	-	0	Target	single	Unique
DSA	Dimer	1734	25.0106	3033.46	6	3033.47	3.1801	0.185	0.185	0	YIVLFFYPMDFTFVCPTEIIAFSDR	-1	mTXNPx;	-	-1	-	0	Target	single	Unique
DSA	Dimer	1740	25.1023	1197.57	3	1197.58	6.8138	0.21	0.21	0	NK[129.05]EFFEGAK	-1	decoy_mTXNPx;	-	-1	-	0	Decoy	single	Ambiguous (1)
DSA	Dimer	1740	25.1023	1197.57	3	1197.58	6.8138	0.21	0.21	0	n[129.05]NKEFFEGAK	-1	decoy_mTXNPx;	-	-1	-	0	Decoy	single	Ambiguous (2)
DSA	Dimer	1745	25.1828	3289.65	3	3289.67	4.6616	0.185	0.185	0.085	n[128.07]EDAKNIK	4	Firefly_Luciferase(5);	NK[128.07]EFFEGAKTTDLTPQGPK	1	decoy_mTXNPx(2);	110.036	Decoy	inter	Unique
DSA	Dimer	1758	25.3753	1545.63	3	1545.63	0.4584	3.165	3.165	0	GSHM[15.99]NLDYQM[15.99]YR	-1	mTXNPx;	-	-1	-	0	Target	single	Unique
DSA	Dimer	1798	25.9581	2154.08	3	2154.07	-3.6011	0.635	0.17	0.285	n[129.05]EDAKNIK	4	Firefly_Luciferase(5);	K[135.07]INKADEM[15.99]	4	decoy_Firefly_Luciferase(546);	110.036	Decoy	inter	Unique
DSA	Dimer	1800	25.9853	2155.08	3	2155.08	-1.2085	0.39	0.39	0	GGLGEM[15.99]HIPVLADKSM[15.99]EIAR	-1	mTXNPx;	-	-1	-	0	Target	single	Unique
DSA	Dimer	1801	26.004	2371.29	4	2371.3	6.6114	1.065	0.275	0.31	ILIERIKR	7	decoy_Firefly_Luciferase(17);	M[15.99]NKEFFEGAK	1	decoy_mTXNPx(1);	116.056	Decoy	inter	Unique
DSA	Dimer	1804	26.05	2017.07	4	2017.06	-1.1272	1.005	0.085	0.5	EDAKNIK[129.05]K	1	Firefly_Luciferase(2);	KM[15.99]AEALR	1	decoy_Firefly_Luciferase(483);	110.036	Decoy	inter	Unique
DSA	Dimer	1809	26.1225	2373.27	4	2373.26	-3.2347	0.88	0.15	0	AIEMSKDALVPIHM[15.99]EGLGGK[134.09]K	-1	decoy_mTXNPx;	-	-1	-	0	Decoy	single	Unique
DSA	Dimer	1828	26.3931	1545.63	3	1545.63	0.0368	3.315	3.315	0	GSHM[15.99]NLDYQM[15.99]YR	-1	mTXNPx;	-	-1	-	0	Target	single	Unique
DSA	Dimer	1849	26.6866	1244.57	3	1244.58	9.1297	0.275	0.275	0.04	AM[15.99]KR	3	Firefly_Luciferase(31);	M[15.99]EDAK	1	Firefly_Luciferase(1);	116.056	Target	intra	Unique
DSA	Dimer	1859	26.8348	2416.24	3	2416.24	-0.0713	0.375	0.375	0.105	KKGGLGEMHIPVLADK	2	mTXNPx(101);	M[15.99]EDAK	1	Firefly_Luciferase(1);	116.056	Target	inter	Ambiguous (1)
DSA	Dimer	1859	26.8348	2416.24	3	2416.24	-0.0713	0.375	0.375	0.105	KKGGLGEMHIPVLADK	1	mTXNPx(100);	M[15.99]EDAK	1	Firefly_Luciferase(1);	116.056	Target	inter	Ambiguous (2)
DSA	Dimer	1875	27.0616	2680.31	3	2680.33	9.7883	0.295	0.295	0.05	GSHMNLDYQMYR	1	mTXNPx(1);	VAIK[128.07]GGK[129.05]K	1	decoy_Firefly_Luciferase(1);	110.036	Decoy	inter	Ambiguous (1)
DSA	Dimer	1875	27.0616	2680.31	3	2680.33	9.7883	0.295	0.295	0.05	GSHMNLDYQMYR	1	mTXNPx(1);	VAIK[129.05]GGK[128.07]K	1	decoy_Firefly_Luciferase(1);	110.036	Decoy	inter	Ambiguous (2)
DSA	Dimer	1894	27.3451	940.594	2	940.598	4.9494	0.885	0.565	0	K[134.09]GGK[135.07]IAV	-1	Firefly_Luciferase;	-	-1	-	0	Target	single	Unique
DSA	Dimer	1900	27.4365	1545.63	3	1545.63	2.1987	3.53	3.53	0	GSHM[15.99]NLDYQM[15.99]YR	-1	mTXNPx;	-	-1	-	0	Target	single	Unique
DSA	Dimer	1923	27.7695	1228.59	3	1228.59	-3.6894	0.5	0.5	0.2	AM[15.99]KR	3	Firefly_Luciferase(31);	MEDAK	1	Firefly_Luciferase(1);	116.056	Target	intra	Unique
DSA	Dimer	1926	27.8106	1244.57	3	1244.58	8.1391	0.37	0.37	0.055	AM[15.99]KR	3	Firefly_Luciferase(31);	M[15.99]EDAK	1	Firefly_Luciferase(1);	116.056	Target	intra	Unique
DSA	Dimer	1933	27.9093	4969.91	4	4969.91	-0.2493	0.565	0.565	0.215	QIIPLKK[128.07]QVNLIK[128.07]QLGK	6	decoy_Firefly_Luciferase(409);	QNVGLTKGTDLDVVK[134.09]AEFFPVVK	7	decoy_Firefly_Luciferase(171);	116.056	Decoy	intra	Unique
DSA	Dimer	1937	27.9671	1545.63	3	1545.63	0.2929	3.255	3.255	0	GSHM[15.99]NLDYQM[15.99]YR	-1	mTXNPx;	-	-1	-	0	Target	single	Unique
DSA	Dimer	1952	28.1848	1397.88	3	1397.87	-3.7413	0.305	0.005	0.1	AIKGGKK	3	decoy_Firefly_Luciferase(4);	GGKKAK	3	decoy_Firefly_Luciferase(7);	110.036	Decoy	inter	Unique
DSA	Dimer	1954	28.2108	4202.49	3	4202.48	-2.4058	0.555	0.11	0.275	GLFIIDKKGILRHSTINDLPVGR	7	mTXNPx(142);	KQVNLIK[129.05]QLGKK	11	decoy_Firefly_Luciferase(420);	116.056	Decoy	inter	Ambiguous (1)
DSA	Dimer	1954	28.2108	4202.49	3	4202.48	-2.4058	0.555	0.11	0.275	GLFIIDKKGILRHSTINDLPVGR	8	mTXNPx(143);	KQVNLIK[129.05]QLGKK	11	decoy_Firefly_Luciferase(420);	116.056	Decoy	inter	Ambiguous (2)
DSA	Dimer	1957	28.2513	3446.73	5	3446.75	7.7915	1.02	0.075	0.305	EVGEAVAKR	8	Firefly_Luciferase(329);	MNK[135.07]EFFEGAKTTDLTPQGPK	1	decoy_mTXNPx(1);	116.056	Decoy	inter	Unique
DSA	Dimer	1963	28.3403	7508.91	5	7508.84	-8.9443	0.485	0.005	0.24	DSFAIIETPCVFTFDMPYFFLVIYK[134.09]GK[129.05]YDNMNIDKIAGNVVAQGSFQPAAER	35	decoy_mTXNPx(171);	VAIK[129.05]GGKK[128.07]AK	7	decoy_Firefly_Luciferase(7);	110.036	Decoy	inter	Ambiguous (1)
DSA	Dimer	1963	28.3403	7508.91	5	7508.84	-8.9443	0.485	0.005	0.24	DSFAIIETPCVFTFDMPYFFLVIYK[135.07]GK[128.07]YDNMNIDKIAGNVVAQGSFQPAAER	35	decoy_mTXNPx(171);	VAIK[129.05]GGKK[128.07]AK	7	decoy_Firefly_Luciferase(7);	110.036	Decoy	inter	Ambiguous (2)
DSA	Dimer	1963	28.3403	7508.91	5	7508.84	-8.9443	0.485	0.005	0.24	DSFAIIETPCVFTFDMPYFFLVIYK[134.09]GK[129.05]YDNMNIDKIAGNVVAQGSFQPAAER	35	decoy_mTXNPx(171);	VAIK[129.05]GGK[128.07]KAK	8	decoy_Firefly_Luciferase(8);	110.036	Decoy	inter	Ambiguous (3)
DSA	Dimer	1963	28.3403	7508.91	5	7508.84	-8.9443	0.485	0.005	0.24	DSFAIIETPCVFTFDMPYFFLVIYK[135.07]GK[128.07]YDNMNIDKIAGNVVAQGSFQPAAER	35	decoy_mTXNPx(171);	VAIK[129.05]GGK[128.07]KAK	8	decoy_Firefly_Luciferase(8);	110.036	Decoy	inter	Ambiguous (4)
DSA	Dimer	1963	28.3403	7508.91	5	7508.84	-8.9443	0.485	0.005	0.24	DSFAIIETPCVFTFDMPYFFLVIYK[134.09]GK[129.05]YDNMNIDKIAGNVVAQGSFQPAAER	35	decoy_mTXNPx(171);	n[129.05]VAIKGGKK[128.07]AK	7	decoy_Firefly_Luciferase(7);	110.036	Decoy	inter	Ambiguous (5)
DSA	Dimer	1963	28.3403	7508.91	5	7508.84	-8.9443	0.485	0.005	0.24	DSFAIIETPCVFTFDMPYFFLVIYK[135.07]GK[128.07]YDNMNIDKIAGNVVAQGSFQPAAER	35	decoy_mTXNPx(171);	n[129.05]VAIKGGKK[128.07]AK	7	decoy_Firefly_Luciferase(7);	110.036	Decoy	inter	Ambiguous (6)
DSA	Dimer	1963	28.3403	7508.91	5	7508.84	-8.9443	0.485	0.005	0.24	DSFAIIETPCVFTFDMPYFFLVIYK[134.09]GK[129.05]YDNMNIDKIAGNVVAQGSFQPAAER	35	decoy_mTXNPx(171);	n[129.05]VAIKGGK[128.07]KAK	8	decoy_Firefly_Luciferase(8);	110.036	Decoy	inter	Ambiguous (7)
DSA	Dimer	1963	28.3403	7508.91	5	7508.84	-8.9443	0.485	0.005	0.24	DSFAIIETPCVFTFDMPYFFLVIYK[135.07]GK[128.07]YDNMNIDKIAGNVVAQGSFQPAAER	35	decoy_mTXNPx(171);	n[129.05]VAIKGGK[128.07]KAK	8	decoy_Firefly_Luciferase(8);	110.036	Decoy	inter	Ambiguous (8)
DSA	Dimer	1966	28.3803	4300.03	5	4300.06	6.1994	0.21	0.21	0	DSFAIIETPCVFTFDMPYFFLVIYKGKYDNMNIDK	25	decoy_mTXNPx(161);	-	27	-	116.056	Decoy	loop	Unique
DSA	Dimer	1971	28.459	1545.63	3	1545.63	-0.4612	3.485	3.485	0	GSHM[15.99]NLDYQM[15.99]YR	-1	mTXNPx;	-	-1	-	0	Target	single	Unique
DSA	Dimer	1982	28.6083	1452.76	3	1452.77	7.6243	0.425	0.005	0.17	AM[15.99]KR	3	Firefly_Luciferase(31);	EDAKNIK	4	Firefly_Luciferase(5);	116.056	Target	intra	Unique
DSA	Dimer	1997	28.8306	2680.23	3	2680.21	-7.273	0.705	0.075	0.295	K[128.07]INKADEM[15.99]	4	decoy_Firefly_Luciferase(546);	SHM[15.99]NLDYQMYR	1	mTXNPx(2);	116.056	Decoy	inter	Unique
DSA	Dimer	1999	28.8561	1707.93	3	1707.93	0.3696	1.875	1.655	0	KKGGLGEM[15.99]HIPVLADK	-1	mTXNPx;	-	-1	-	0	Target	single	Unique
DSA	Dimer	2000	28.8736	2680.23	3	2680.24	1.8505	0.705	0.25	0.34	M[15.99]EDAKNIKK	8	Firefly_Luciferase(8);	SHM[15.99]NLDYQMYR	1	mTXNPx(2);	116.056	Target	inter	Unique
DSA	Dimer	2005	28.9466	1822.94	3	1822.96	6.1409	0.28	0.28	0.09	AMKR	3	Firefly_Luciferase(31);	NK[134.09]EFFEGAK	1	decoy_mTXNPx(2);	116.056	Decoy	inter	Ambiguous (1)
DSA	Dimer	2005	28.9466	1822.94	3	1822.96	6.1409	0.28	0.28	0.09	AMKR	3	Firefly_Luciferase(31);	n[134.09]NKEFFEGAK	2	decoy_mTXNPx(3);	116.056	Decoy	inter	Ambiguous (2)
DSA	Dimer	2009	29.007	1707.93	4	1707.93	1.243	1.84	1.49	0	KKGGLGEM[15.99]HIPVLADK	-1	mTXNPx;	-	-1	-	0	Target	single	Unique
DSA	Dimer	2018	29.1423	1478.76	3	1478.77	9.8754	0.2	0.2	0.015	GGKIAV	3	Firefly_Luciferase(547);	INKADEM	3	decoy_Firefly_Luciferase(546);	116.056	Decoy	inter	Unique
DSA	Dimer	2027	29.2748	4970.9	4	4970.87	-7.2894	0.57	0.57	0.225	QIIPLKK[128.07]QVNLIK[128.07]QLGK	6	decoy_Firefly_Luciferase(409);	TMTEK[134.09]EIVDYVASQVTTAKKLR	19	Firefly_Luciferase(510);	110.036	Decoy	inter	Ambiguous (1)
DSA	Dimer	2027	29.2748	4970.9	4	4970.87	-7.2894	0.57	0.57	0.225	QIIPLKK[128.07]QVNLIK[128.07]QLGK	6	decoy_Firefly_Luciferase(409);	TMTEK[134.09]EIVDYVASQVTTAKKLR	20	Firefly_Luciferase(511);	110.036	Decoy	inter	Ambiguous (2)
DSA	Dimer	2033	29.3678	2076.97	3	2076.96	-2.5148	0.4	0.4	0.105	AMKR	3	Firefly_Luciferase(31);	SHMNLDYQMYR	1	mTXNPx(2);	116.056	Target	inter	Unique
DSA	Dimer	2039	29.4558	2070.95	3	2070.94	-1.7021	0.395	0.395	0.17	AMKR	3	Firefly_Luciferase(31);	SHMNLDYQMYR	1	mTXNPx(2);	110.036	Target	inter	Unique
DSA	Dimer	2042	29.5011	1545.62	3	1545.63	7.4246	2.89	2.89	0	GSHM[15.99]NLDYQM[15.99]YR	-1	mTXNPx;	-	-1	-	0	Target	single	Unique
DSA	Dimer	2048	29.5918	2286.11	3	2286.13	6.9154	1.225	1.225	0.4	DINM[15.99]NDYKGK	8	mTXNPx(42);	EVGEAVAKR	8	Firefly_Luciferase(329);	116.056	Target	inter	Unique
DSA	Dimer	2050	29.6173	1451.73	3	1451.74	8.1014	0.01	0.01	0	GGLGEM[15.99]HIPVLADK	-1	mTXNPx;	-	-1	-	0	Target	single	Unique
DSA	Dimer	2058	29.7293	1545.62	3	1545.63	6.4718	2.48	2.48	0	GSHM[15.99]NLDYQM[15.99]YR	-1	mTXNPx;	-	-1	-	0	Target	single	Unique
DSA	Dimer	2060	29.7561	1647.76	3	1647.78	8.0659	0.41	0.41	0.145	EDAK[129.05]NIK	1	Firefly_Luciferase(2);	MEDAK	1	Firefly_Luciferase(1);	110.036	Target	inter	Unique
DSA	Dimer	2061	29.7748	4975.9	4	4975.86	-8.3571	0.45	0.45	0.185	K[128.07]K[128.07]GGLGEMHIPVLADKSMEIAR	16	mTXNPx(115);	QIIPLK[129.05]K[135.07]QVNLIKQLGK	13	decoy_Firefly_Luciferase(416);	116.056	Decoy	inter	Ambiguous (1)
DSA	Dimer	2061	29.7748	4975.9	4	4975.86	-8.3571	0.45	0.45	0.185	K[128.07]K[128.07]GGLGEMHIPVLADKSMEIAR	16	mTXNPx(115);	QIIPLK[135.07]K[129.05]QVNLIKQLGK	13	decoy_Firefly_Luciferase(416);	116.056	Decoy	inter	Ambiguous (2)
DSA	Dimer	2071	29.906	2163.01	3	2163.02	5.6861	1.595	0.23	0.345	GSHM[15.99]NLDYQM[15.99]YR	1	mTXNPx(1);	NIKK	3	Firefly_Luciferase(8);	116.056	Target	inter	Unique
DSA	Dimer	2093	30.226	4971.9	4	4971.85	-9.7983	0.5	0.005	0.23	GLQK[128.07]ILNVQK[134.09]KLPIIQK	11	Firefly_Luciferase(142);	TMTEKEIVDYVASQVTTAK[129.05]KLR	5	Firefly_Luciferase(496);	110.036	Target	intra	Ambiguous (1)
DSA	Dimer	2093	30.226	4971.9	4	4971.85	-9.7983	0.5	0.005	0.23	GLQK[128.07]ILNVQK[134.09]KLPIIQK	11	Firefly_Luciferase(142);	TMTEKEIVDYVASQVTTAKK[129.05]LR	5	Firefly_Luciferase(496);	110.036	Target	intra	Ambiguous (2)
DSA	Dimer	2093	30.226	4971.9	4	4971.85	-9.7983	0.5	0.005	0.23	GLQK[128.07]ILNVQKK[134.09]LPIIQK	10	Firefly_Luciferase(141);	TMTEKEIVDYVASQVTTAK[129.05]KLR	5	Firefly_Luciferase(496);	110.036	Target	intra	Ambiguous (3)
DSA	Dimer	2093	30.226	4971.9	4	4971.85	-9.7983	0.5	0.005	0.23	GLQK[128.07]ILNVQKK[134.09]LPIIQK	10	Firefly_Luciferase(141);	TMTEKEIVDYVASQVTTAKK[129.05]LR	5	Firefly_Luciferase(496);	110.036	Target	intra	Ambiguous (4)
DSA	Dimer	2109	30.4621	1557.75	3	1557.75	-1.1118	0.45	0.095	0.22	KM[15.99]AEALR	1	decoy_Firefly_Luciferase(483);	M[15.99]EDAK	1	Firefly_Luciferase(1);	116.056	Decoy	inter	Unique
DSA	Dimer	2132	30.8001	1433.73	3	1433.73	0.7285	0.28	0.04	0.12	AK[128.07]KGGK	3	Firefly_Luciferase(544);	M[15.99]EDAK	1	Firefly_Luciferase(1);	110.036	Target	intra	Unique
DSA	Dimer	2134	30.8291	3218.63	5	3218.61	-4.7057	0.94	0.94	0	MEDAKNIKK[135.07]GPAPFYPLEDGTAGEQLHK	-1	Firefly_Luciferase;	-	-1	-	0	Target	single	Unique
DSA	Dimer	2137	30.868	1529.64	3	1529.64	0.2939	3.41	3.41	0	GSHM[15.99]NLDYQMYR	-1	mTXNPx;	-	-1	-	0	Target	single	Unique
DSA	Dimer	2138	30.8782	1545.63	3	1545.63	0.9602	3.31	3.31	0	GSHM[15.99]NLDYQM[15.99]YR	-1	mTXNPx;	-	-1	-	0	Target	single	Unique
DSA	Dimer	2141	30.9255	1451.74	3	1451.74	1.7843	0.39	0.13	0	GGLGEM[15.99]HIPVLADK	-1	mTXNPx;	-	-1	-	0	Target	single	Unique
DSA	Dimer	2142	30.9378	1275.68	3	1275.67	-6.4574	0.64	0.64	0.375	LIGKK	4	decoy_mTXNPx(62);	M[15.99]EDAK	1	Firefly_Luciferase(1);	110.036	Decoy	inter	Unique
DSA	Dimer	2149	31.029	1216.65	3	1216.64	-5.0405	0.24	0.09	0	K[135.07]INK[134.09]ADEM	-1	decoy_Firefly_Luciferase;	-	-1	-	0	Decoy	single	Unique
DSA	Dimer	2152	31.071	1494.76	3	1494.77	7.2687	0.095	0.095	0.015	GGKIAV	3	Firefly_Luciferase(547);	INKADEM[15.99]	3	decoy_Firefly_Luciferase(546);	116.056	Decoy	inter	Unique
DSA	Dimer	2159	31.1766	2370.28	4	2370.31	9.7908	0.835	0.835	0.395	EILIKAK[128.07]K[129.05]GGK	5	Firefly_Luciferase(541);	INKADEM	3	decoy_Firefly_Luciferase(546);	110.036	Decoy	inter	Unique
DSA	Dimer	2160	31.1953	1545.63	3	1545.63	1.353	2.88	2.88	0	GSHM[15.99]NLDYQM[15.99]YR	-1	mTXNPx;	-	-1	-	0	Target	single	Unique
DSA	Dimer	2168	31.3119	3061.29	3	3061.29	1.0618	0.01	0.01	0.01	SHM[15.99]NLDYQMYR	1	mTXNPx(2);	SHM[15.99]NLDYQMYR	1	mTXNPx(2);	116.056	Target	inter	Unique
DSA	Dimer	2169	31.3298	1545.63	3	1545.63	1.3753	2.42	2.42	0	GSHM[15.99]NLDYQM[15.99]YR	-1	mTXNPx;	-	-1	-	0	Target	single	Unique
DSA	Dimer	2199	31.765	1314.75	3	1314.76	4.9687	0.535	0.535	0.185	AIK[128.07]GGK	1	decoy_Firefly_Luciferase(2);	AMKR	3	Firefly_Luciferase(31);	110.036	Decoy	inter	Ambiguous (1)
DSA	Dimer	2199	31.765	1314.75	3	1314.76	4.9687	0.535	0.535	0.185	n[128.07]AIKGGK	3	decoy_Firefly_Luciferase(4);	AMKR	3	Firefly_Luciferase(31);	110.036	Decoy	inter	Ambiguous (2)
DSA	Dimer	2207	31.8789	3784.07	3	3784.03	-9.3998	0.35	0.35	0.115	DKTIALIM[15.99]NSSGSTGLPK	2	Firefly_Luciferase(190);	KK[128.07]GGLGEMHIPVLADK	1	mTXNPx(100);	116.056	Target	inter	Ambiguous (1)
DSA	Dimer	2207	31.8789	3784.07	3	3784.03	-9.3998	0.35	0.35	0.115	DKTIALIM[15.99]NSSGSTGLPK	2	Firefly_Luciferase(190);	K[128.07]KGGLGEMHIPVLADK	2	mTXNPx(101);	116.056	Target	inter	Ambiguous (2)
DSA	Dimer	2207	31.8789	3784.07	3	3784.03	-9.3998	0.35	0.35	0.115	DKTIALIM[15.99]NSSGSTGLPK	2	Firefly_Luciferase(190);	K[134.09]KGGLGEMHIPVLADK	2	mTXNPx(101);	110.036	Target	inter	Ambiguous (3)
DSA	Dimer	2207	31.8789	3784.07	3	3784.03	-9.3998	0.35	0.35	0.115	DKTIALIM[15.99]NSSGSTGLPK	2	Firefly_Luciferase(190);	KK[134.09]GGLGEMHIPVLADK	1	mTXNPx(100);	110.036	Target	inter	Ambiguous (4)
DSA	Dimer	2209	31.9068	1529.63	3	1529.64	2.8591	3.67	3.67	0	GSHM[15.99]NLDYQMYR	-1	mTXNPx;	-	-1	-	0	Target	single	Unique
DSA	Dimer	2213	31.9601	2776.49	3	2776.5	1.8302	0.28	0.28	0.03	DINM[15.99]NDYKGK	8	mTXNPx(42);	EILIK[135.07]AK[135.07]KGGK	8	Firefly_Luciferase(544);	110.036	Target	inter	Ambiguous (1)
DSA	Dimer	2213	31.9601	2776.49	3	2776.5	1.8302	0.28	0.28	0.03	DINM[15.99]NDYKGK	8	mTXNPx(42);	EILIK[135.07]AKK[135.07]GGK	7	Firefly_Luciferase(543);	110.036	Target	inter	Ambiguous (2)
DSA	Dimer	2213	31.9601	2775.49	3	2775.51	8.4356	0.28	0.145	0.03	DINM[15.99]NDYKGK	8	mTXNPx(42);	EILIK[135.07]AK[134.09]KGGK	8	Firefly_Luciferase(544);	110.036	Target	inter	Ambiguous (3)
DSA	Dimer	2213	31.9601	2775.49	3	2775.51	8.4356	0.28	0.145	0.03	DINM[15.99]NDYKGK	8	mTXNPx(42);	EILIK[135.07]AKK[134.09]GGK	7	Firefly_Luciferase(543);	110.036	Target	inter	Ambiguous (4)
DSA	Dimer	2213	31.9601	2776.49	3	2776.5	1.8302	0.28	0.28	0.03	DINM[15.99]NDYKGK	8	mTXNPx(42);	EILIK[135.07]AK[129.05]KGGK	8	Firefly_Luciferase(544);	116.056	Target	inter	Ambiguous (5)
DSA	Dimer	2213	31.9601	2776.49	3	2776.5	1.8302	0.28	0.28	0.03	DINM[15.99]NDYKGK	8	mTXNPx(42);	EILIK[135.07]AKK[129.05]GGK	7	Firefly_Luciferase(543);	116.056	Target	inter	Ambiguous (6)
DSA	Dimer	2213	31.9601	2775.49	3	2775.51	8.4356	0.28	0.145	0.03	DINM[15.99]NDYKGK	8	mTXNPx(42);	EILIK[135.07]AK[128.07]KGGK	8	Firefly_Luciferase(544);	116.056	Target	inter	Ambiguous (7)
DSA	Dimer	2213	31.9601	2775.49	3	2775.51	8.4356	0.28	0.145	0.03	DINM[15.99]NDYKGK	8	mTXNPx(42);	EILIK[135.07]AKK[128.07]GGK	7	Firefly_Luciferase(543);	116.056	Target	inter	Ambiguous (8)
DSA	Dimer	2229	32.185	1650.88	3	1650.88	2.6396	0.435	0.115	0.19	AKK[134.09]GGK	2	Firefly_Luciferase(543);	INKADEM	3	decoy_Firefly_Luciferase(546);	110.036	Decoy	inter	Unique
DSA	Dimer	2233	32.2453	1650.89	3	1650.88	-3.1113	0.4	0.065	0.18	AK[128.07]KGGK	3	Firefly_Luciferase(544);	INKADEM	3	decoy_Firefly_Luciferase(546);	116.056	Decoy	inter	Unique
DSA	Dimer	2234	32.2596	1339.7	3	1339.7	-1.1144	0.325	0.325	0	MEDAK[129.05]NIK[135.07]K	-1	Firefly_Luciferase;	-	-1	-	0	Target	single	Unique
DSA	Dimer	2255	32.5571	2356.15	4	2356.15	-1.0562	0.655	0.1	0	GPAPFYPLEDGTAGEQLHKAMK	-1	Firefly_Luciferase;	-	-1	-	0	Target	single	Unique
DSA	Dimer	2258	32.5971	2279.24	4	2279.25	4.0248	0.235	0.015	0.075	n[129.05]AIK[129.05]GGKK	6	decoy_Firefly_Luciferase(7);	MEDAKNIK[135.07]K	5	Firefly_Luciferase(5);	110.036	Decoy	inter	Unique
DSA	Dimer	2261	32.6441	1681.9	3	1681.89	-5.471	0.985	0.245	0.095	n[129.05]AIK[128.07]GGKK	6	decoy_Firefly_Luciferase(7);	M[15.99]EDAK	1	Firefly_Luciferase(1);	116.056	Decoy	inter	Unique
DSA	Dimer	2262	32.6563	2231.09	4	2231.09	1.6913	1.18	1.18	0.365	GSHMNLDYQM[15.99]YR	1	mTXNPx(1);	KGILR	1	mTXNPx(143);	116.056	Target	intra	Unique
DSA	Dimer	2272	32.8018	1545.63	3	1545.63	1.4659	3.22	3.22	0	GSHM[15.99]NLDYQM[15.99]YR	-1	mTXNPx;	-	-1	-	0	Target	single	Unique
DSA	Dimer	2274	32.8281	2399.13	3	2399.14	3.4309	0.615	0.02	0.24	K[129.05]GGKIAV	4	Firefly_Luciferase(547);	SHM[15.99]NLDYQM[15.99]YR	1	mTXNPx(2);	110.036	Target	inter	Unique
DSA	Dimer	2276	32.8561	1314.75	3	1314.76	3.7855	0.71	0.005	0.255	AIK[128.07]GGK	1	decoy_Firefly_Luciferase(2);	AMKR	3	Firefly_Luciferase(31);	110.036	Decoy	inter	Unique
DSA	Dimer	2280	32.9135	2371.29	4	2371.3	5.273	0.905	0.15	0.285	ILIERIKR	7	decoy_Firefly_Luciferase(17);	M[15.99]NKEFFEGAK	1	decoy_mTXNPx(1);	116.056	Decoy	inter	Unique
DSA	Dimer	2282	32.942	1749.94	3	1749.94	-2.0032	0.49	0.49	0.215	EDAKNIK	1	Firefly_Luciferase(2);	KMAEALR	1	decoy_Firefly_Luciferase(483);	116.056	Decoy	inter	Unique
DSA	Dimer	2285	32.9818	1529.64	3	1529.64	1.3177	3.81	3.81	0	GSHM[15.99]NLDYQMYR	-1	mTXNPx;	-	-1	-	0	Target	single	Unique
DSA	Dimer	2293	33.0913	1471.71	3	1471.71	3.1478	0.4	0.4	0.185	AM[15.99]KR	3	Firefly_Luciferase(31);	INKADEM[15.99]	3	decoy_Firefly_Luciferase(546);	116.056	Decoy	inter	Unique
DSA	Dimer	2305	33.2638	1914	3	1914	-0.3868	2.31	1.53	0.525	DINM[15.99]NDYKGK	8	mTXNPx(42);	KGILR	1	mTXNPx(143);	116.056	Target	intra	Unique
DSA	Dimer	2307	33.295	1914	4	1914	-1.2358	1.8	1.03	0.395	DINM[15.99]NDYKGK	8	mTXNPx(42);	KGILR	1	mTXNPx(143);	116.056	Target	intra	Unique
DSA	Dimer	2312	33.3635	1907.98	3	1907.98	-0.998	2.11	1.495	0.44	DINM[15.99]NDYKGK	8	mTXNPx(42);	KGILR	1	mTXNPx(143);	110.036	Target	intra	Unique
DSA	Dimer	2313	33.378	1907.98	4	1907.98	-2.4452	2.015	1.32	0.32	DINM[15.99]NDYKGK	8	mTXNPx(42);	KGILR	1	mTXNPx(143);	110.036	Target	intra	Unique
DSA	Dimer	2317	33.433	1579.83	3	1579.84	3.1288	2.335	1.885	0	KGGLGEM[15.99]HIPVLADK	-1	mTXNPx;	-	-1	-	0	Target	single	Unique
DSA	Dimer	2326	33.5488	1750.96	4	1750.96	1.7417	0.375	0.085	0.22	M[15.99]EDAKNIK	1	Firefly_Luciferase(1);	VAIKGGK	4	decoy_Firefly_Luciferase(4);	116.056	Decoy	inter	Unique
DSA	Dimer	2339	33.7316	1425.71	3	1425.72	6.7531	0.29	0.175	0.13	n[129.05]AIKGGK	3	decoy_Firefly_Luciferase(4);	M[15.99]EDAK	1	Firefly_Luciferase(1);	116.056	Decoy	inter	Unique
DSA	Dimer	2342	33.7725	1748.94	3	1748.95	3.6024	0.67	0.67	0	VVDLDTGK[135.07]TLGVNQR	-1	Firefly_Luciferase;	-	-1	-	0	Target	single	Unique
DSA	Dimer	2346	33.8296	4973.87	4	4973.85	-5.4159	0.22	0.01	0.23	ADLKGTLGKPVEDVFVVGGRLK	9	decoy_Firefly_Luciferase(27);	ADLKGTLGK[135.07]PVEDVFVVGGRLKK	22	decoy_Firefly_Luciferase(40);	116.056	Decoy	inter	Unique
DSA	Dimer	2359	34.0123	1545.63	3	1545.63	4.4008	2.78	2.78	0	GSHM[15.99]NLDYQM[15.99]YR	-1	mTXNPx;	-	-1	-	0	Target	single	Unique
DSA	Dimer	2361	34.0406	2147.02	3	2147.02	2.0251	2.815	0.24	0.345	GSHM[15.99]NLDYQMYR	1	mTXNPx(1);	NIKK	3	Firefly_Luciferase(8);	116.056	Target	inter	Unique
DSA	Dimer	2363	34.0683	1529.64	3	1529.64	2.2173	3.345	3.345	0	GSHMNLDYQM[15.99]YR	-1	mTXNPx;	-	-1	-	0	Target	single	Unique
DSA	Dimer	2367	34.1125	1533.79	3	1533.8	7.1669	0.715	0.3	0	LAIGSEEILVGYDR	-1	decoy_mTXNPx;	-	-1	-	0	Decoy	single	Unique
DSA	Dimer	2369	34.1385	3061.29	3	3061.29	-0.9121	0.215	0.215	0.215	SHM[15.99]NLDYQMYR	1	mTXNPx(2);	SHM[15.99]NLDYQMYR	1	mTXNPx(2);	116.056	Target	inter	Unique
DSA	Dimer	2385	34.3738	1579.83	3	1579.84	3.5035	2.715	2.495	0	KGGLGEM[15.99]HIPVLADK	-1	mTXNPx;	-	-1	-	0	Target	single	Unique
DSA	Dimer	2391	34.4571	1545.64	3	1545.63	-0.9299	1.975	1.975	0	GSHM[15.99]NLDYQM[15.99]YR	-1	mTXNPx;	-	-1	-	0	Target	single	Unique
DSA	Dimer	2401	34.6003	2463.16	3	2463.14	-4.7918	0.35	0.35	0.105	GSHMNLDYQMYR	1	mTXNPx(1);	KM[15.99]AEALR	1	decoy_Firefly_Luciferase(483);	116.056	Decoy	inter	Unique
DSA	Dimer	2405	34.6656	2619.22	3	2619.21	-1.2556	2.69	2.69	0.64	EVGEAVAKR	8	Firefly_Luciferase(329);	GSHM[15.99]NLDYQM[15.99]YR	1	mTXNPx(1);	116.056	Target	inter	Unique
DSA	Dimer	2406	34.68	2223.09	4	2223.11	9.7342	0.14	0.055	0	NKEFFEGAKTTDLTPQGPK	2	decoy_mTXNPx(3);	-	9	-	116.056	Decoy	loop	Unique
DSA	Dimer	2412	34.7653	2613.2	3	2613.19	-2.1279	2.165	2.165	0.395	EVGEAVAKR	8	Firefly_Luciferase(329);	GSHM[15.99]NLDYQM[15.99]YR	1	mTXNPx(1);	110.036	Target	inter	Unique
DSA	Dimer	2416	34.8256	2463.16	3	2463.14	-4.7326	0.465	0.465	0.115	GSHMNLDYQM[15.99]YR	1	mTXNPx(1);	KMAEALR	1	decoy_Firefly_Luciferase(483);	116.056	Decoy	inter	Unique
DSA	Dimer	2424	34.941	1098.54	2	1098.54	5.6449	0.275	0.165	0	K[135.07]INKADEM[15.99]	-1	decoy_Firefly_Luciferase;	-	-1	-	0	Decoy	single	Unique
DSA	Dimer	2430	35.0313	1613.88	3	1613.87	-1.7799	2.745	2.745	0	VVDLDTGKTLGVNQR	-1	Firefly_Luciferase;	-	-1	-	0	Target	single	Unique
DSA	Dimer	2432	35.061	2703.19	3	2703.21	7.8531	0.38	0.38	0.155	n[15.99]MEDAKNIK	5	Firefly_Luciferase(5);	SHM[15.99]NLDYQM[15.99]YR	1	mTXNPx(2);	116.056	Target	inter	Unique
DSA	Dimer	2435	35.1013	1529.64	3	1529.64	-1.0959	3.59	3.59	0	GSHMNLDYQM[15.99]YR	-1	mTXNPx;	-	-1	-	0	Target	single	Unique
DSA	Dimer	2448	35.2863	1915.06	4	1915.04	-7.386	1.51	0.27	0.645	KINKADEM[15.99]	4	decoy_Firefly_Luciferase(546);	KQVNLIK	1	decoy_Firefly_Luciferase(410);	110.036	Decoy	intra	Unique
DSA	Dimer	2456	35.4038	1579.84	3	1579.84	-0.2642	2.465	2.015	0	KGGLGEM[15.99]HIPVLADK	-1	mTXNPx;	-	-1	-	0	Target	single	Unique
DSA	Dimer	2459	35.4523	1425.72	3	1425.72	-0.0982	0.295	0.005	0.155	n[129.05]AIKGGK	3	decoy_Firefly_Luciferase(4);	M[15.99]EDAK	1	Firefly_Luciferase(1);	116.056	Decoy	inter	Unique
DSA	Dimer	2463	35.5106	1627.88	3	1627.89	7.7112	0.12	0.075	0.01	n[129.05]AIKGGK	3	decoy_Firefly_Luciferase(4);	EDAKNIK	1	Firefly_Luciferase(2);	110.036	Decoy	inter	Unique
DSA	Dimer	2464	35.525	3321.82	3	3321.8	-6.1488	0.31	0.31	0.065	n[135.07]AIKGGKK	6	decoy_Firefly_Luciferase(7);	KATTVQSAVYDVIEK[129.05]ETMTK	1	decoy_Firefly_Luciferase(41);	116.056	Decoy	intra	Ambiguous (1)
DSA	Dimer	2464	35.525	3321.82	3	3321.8	-6.1488	0.31	0.31	0.065	AIK[135.07]GGKK	6	decoy_Firefly_Luciferase(7);	KATTVQSAVYDVIEK[129.05]ETMTK	1	decoy_Firefly_Luciferase(41);	116.056	Decoy	intra	Ambiguous (2)
DSA	Dimer	2467	35.569	2004.12	4	2004.14	9.49	0.79	0.095	0.315	n[129.05]AIKGGK[129.05]K	3	decoy_Firefly_Luciferase(4);	KAVAEGVEK	1	decoy_Firefly_Luciferase(222);	116.056	Decoy	intra	Unique
DSA	Dimer	2480	35.7553	1999.12	3	1999.12	0.0668	0.265	0.155	0	LRGGVVFVDEVPK[129.05]GLTGK	-1	Firefly_Luciferase;	-	-1	-	0	Target	single	Unique
DSA	Dimer	2487	35.8546	1765.94	3	1765.93	-5.8875	0.46	0.23	0.035	GLTGKLDARK	5	Firefly_Luciferase(529);	MEDAK	1	Firefly_Luciferase(1);	116.056	Target	intra	Unique
DSA	Dimer	2488	35.8698	2178.06	3	2178.07	5.3731	0.21	0.105	0.05	KINK[135.07]ADEM[15.99]	1	decoy_Firefly_Luciferase(543);	M[15.99]EDAKNIK	1	Firefly_Luciferase(1);	116.056	Decoy	inter	Unique
DSA	Dimer	2494	35.9581	2178.06	3	2178.07	5.3708	0.42	0.01	0.11	KINK[135.07]ADEM[15.99]	1	decoy_Firefly_Luciferase(543);	M[15.99]EDAKNIK	5	Firefly_Luciferase(5);	116.056	Decoy	inter	Unique
DSA	Dimer	2498	36.0165	2949.56	3	2949.57	1.1287	0.225	0.005	0.11	M[15.99]EDAKNIK[128.07]K	5	Firefly_Luciferase(5);	VVDLDTGKTLGVNQR	8	Firefly_Luciferase(380);	116.056	Target	intra	Unique
DSA	Dimer	2503	36.0871	2315.06	3	2315.08	8.6443	1.285	0.005	0.135	AKK[129.05]GGK	2	Firefly_Luciferase(543);	SHM[15.99]NLDYQM[15.99]YR	1	mTXNPx(2);	110.036	Target	inter	Unique
DSA	Dimer	2505	36.115	1529.64	3	1529.64	-0.9912	3.31	3.31	0	GSHMNLDYQM[15.99]YR	-1	mTXNPx;	-	-1	-	0	Target	single	Unique
DSA	Dimer	2508	36.155	1766.95	3	1766.95	1.16	0.305	0.005	0.16	KM[15.99]AEALR	1	decoy_Firefly_Luciferase(483);	LAEAMKR	6	Firefly_Luciferase(68);	116.056	Decoy	inter	Unique
DSA	Dimer	2509	36.1693	4970.94	4	4970.9	-8.5817	0.405	0.405	0.13	ELLNSM[15.99]GISQPTVVFVSK[134.09]KGLQKILNVQK	23	Firefly_Luciferase(135);	LIGK[135.07]KDIIFLGR	5	decoy_mTXNPx(63);	116.056	Decoy	inter	Ambiguous (1)
DSA	Dimer	2509	36.1693	4970.94	4	4970.9	-8.5817	0.405	0.405	0.13	ELLNSM[15.99]GISQPTVVFVSKK[134.09]GLQKILNVQK	23	Firefly_Luciferase(135);	LIGK[135.07]KDIIFLGR	5	decoy_mTXNPx(63);	116.056	Decoy	inter	Ambiguous (2)
DSA	Dimer	2509	36.1693	4970.94	4	4970.9	-8.5817	0.405	0.405	0.13	ELLNSM[15.99]GISQPTVVFVSK[134.09]KGLQKILNVQK	23	Firefly_Luciferase(135);	LIGKK[135.07]DIIFLGR	4	decoy_mTXNPx(62);	116.056	Decoy	inter	Ambiguous (3)
DSA	Dimer	2509	36.1693	4970.94	4	4970.9	-8.5817	0.405	0.405	0.13	ELLNSM[15.99]GISQPTVVFVSKK[134.09]GLQKILNVQK	23	Firefly_Luciferase(135);	LIGKK[135.07]DIIFLGR	4	decoy_mTXNPx(62);	116.056	Decoy	inter	Ambiguous (4)
DSA	Dimer	2512	36.2115	2522.14	3	2522.15	2.7505	0.405	0.405	0.19	GKYDNMNIDK	2	decoy_mTXNPx(163);	M[15.99]NKEFFEGAK	3	decoy_mTXNPx(3);	110.036	Decoy	intra	Unique
DSA	Dimer	2515	36.2555	3255.54	3	3255.56	7.6661	0.225	0.225	0.095	GSHMNLDYQMYRTATVR	1	mTXNPx(1);	n[15.99]MEDAKNIK	5	Firefly_Luciferase(5);	116.056	Target	inter	Unique
DSA	Dimer	2521	36.3443	2949.56	3	2949.57	3.5959	0.41	0.075	0.16	GVPLDNITSHRLIGKK	15	decoy_mTXNPx(62);	n[15.99]MEDAKNIK	5	Firefly_Luciferase(5);	110.036	Decoy	inter	Unique
DSA	Dimer	2522	36.362	1338.71	3	1338.71	6.9881	0.365	0.365	0	n[134.09]MEDAKNIK[129.05]K	-1	Firefly_Luciferase;	-	-1	-	0	Target	single	Unique
DSA	Dimer	2524	36.3901	2900.5	4	2900.52	5.8616	0.83	0.025	0.355	DALVPIHM[15.99]EGLGGKK	14	decoy_mTXNPx(104);	n[135.07]MEDAKNIKK	8	Firefly_Luciferase(8);	110.036	Decoy	inter	Unique
DSA	Dimer	2526	36.422	1722.92	3	1722.94	9.3912	0.365	0.01	0.16	AKKGGK[128.07]IAV	2	Firefly_Luciferase(543);	M[15.99]EDAK	1	Firefly_Luciferase(1);	116.056	Target	intra	Unique
DSA	Dimer	2531	36.4956	1999.99	3	2000	2.2685	0.305	0.305	0	EFFEGAK[135.07]TTDLTPQGPK	-1	decoy_mTXNPx;	-	-1	-	0	Decoy	single	Unique
DSA	Dimer	2540	36.6251	1651.88	3	1651.89	8.6616	0.485	0.035	0.11	AIKGGK	1	decoy_Firefly_Luciferase(2);	KINKADEM[15.99]	1	decoy_Firefly_Luciferase(543);	116.056	Decoy	intra	Unique
DSA	Dimer	2542	36.6526	2898.49	4	2898.51	4.1295	0.12	0.12	0	KAVAEGVEKSLPAGGSAIEHLNSLDYK	1	decoy_Firefly_Luciferase(222);	-	9	-	116.056	Decoy	loop	Unique
DSA	Dimer	2543	36.668	2712.43	3	2712.41	-7.6963	0.435	0.435	0.19	AK[135.07]KGGK[134.09]IAV	3	Firefly_Luciferase(544);	SHMNLDYQMYR	1	mTXNPx(2);	116.056	Target	inter	Ambiguous (1)
DSA	Dimer	2543	36.668	2712.43	3	2712.41	-7.6963	0.435	0.435	0.19	AKK[135.07]GGK[134.09]IAV	2	Firefly_Luciferase(543);	SHMNLDYQMYR	1	mTXNPx(2);	116.056	Target	inter	Ambiguous (2)
DSA	Dimer	2551	36.7891	1820	3	1820.01	7.9393	1.96	1.96	0	K[128.07]KGGLGEMHIPVLADK	-1	mTXNPx;	-	-1	-	0	Target	single	Ambiguous (1)
DSA	Dimer	2551	36.7891	1820	3	1820.01	7.9393	1.96	1.96	0	KK[128.07]GGLGEMHIPVLADK	-1	mTXNPx;	-	-1	-	0	Target	single	Ambiguous (2)
DSA	Dimer	2552	36.8035	2174.06	3	2174.07	5.9795	0.27	0.27	0.12	KGILR	1	mTXNPx(143);	SHM[15.99]NLDYQMYR	1	mTXNPx(2);	116.056	Target	intra	Unique
DSA	Dimer	2559	36.9085	1721.93	3	1721.94	4.4055	0.215	0.005	0.04	MEDAK	1	Firefly_Luciferase(1);	YKILSKLR	6	decoy_Firefly_Luciferase(112);	110.036	Decoy	inter	Unique
DSA	Dimer	2570	37.0675	1604.86	3	1604.84	-8.532	0.405	0.405	0	TIALIM[15.99]NSSGSTGLPK	-1	Firefly_Luciferase;	-	-1	-	0	Target	single	Unique
DSA	Dimer	2576	37.1528	1689.9	3	1689.89	-8.6207	0.47	0.18	0.12	AMKR	3	Firefly_Luciferase(31);	MEDAKNIKK	1	Firefly_Luciferase(1);	110.036	Target	intra	Unique
DSA	Dimer	2578	37.18	1529.65	3	1529.64	-4.1496	3.325	3.325	0	GSHMNLDYQM[15.99]YR	-1	mTXNPx;	-	-1	-	0	Target	single	Unique
DSA	Dimer	2582	37.2425	1646.87	3	1646.87	-1.1126	0.225	0.225	0.09	M[15.99]EDAK	1	Firefly_Luciferase(1);	VAIK[129.05]GGKK	7	decoy_Firefly_Luciferase(7);	110.036	Decoy	inter	Unique
DSA	Dimer	2588	37.3313	3406.77	5	3406.78	4.0258	1.395	0.015	0.46	GSHMNLDYQMYRTATVR	1	mTXNPx(1);	VAIKGGK[128.07]K[128.07]AK	1	decoy_Firefly_Luciferase(1);	110.036	Decoy	inter	Unique
DSA	Dimer	2592	37.3858	1604.86	3	1604.84	-8.5353	0.345	0.345	0	TIALIM[15.99]NSSGSTGLPK	-1	Firefly_Luciferase;	-	-1	-	0	Target	single	Unique
DSA	Dimer	2593	37.3978	2522.14	3	2522.15	2.6349	0.225	0.225	0.135	DINMNDYKGK	8	mTXNPx(42);	M[15.99]NKEFFEGAK	3	decoy_mTXNPx(3);	110.036	Decoy	inter	Unique
DSA	Dimer	2595	37.4145	1425.85	3	1425.86	8.2309	0.5	0.125	0.245	AMKR	3	Firefly_Luciferase(31);	VAIK[134.09]GGK	1	decoy_Firefly_Luciferase(1);	116.056	Decoy	inter	Unique
DSA	Dimer	2596	37.4263	2245.14	3	2245.14	1.757	0.53	0.015	0.275	KAVAEGVEK	1	decoy_Firefly_Luciferase(222);	MNKEFFEGAK	3	decoy_mTXNPx(3);	116.056	Decoy	inter	Unique
DSA	Dimer	2599	37.4693	3408.78	5	3408.75	-8.9125	1.565	0.005	0.625	GSHMNLDYQMYRTATVR	1	mTXNPx(1);	VAIK[129.05]GGK[129.05]KAK	8	decoy_Firefly_Luciferase(8);	110.036	Decoy	inter	Ambiguous (1)
DSA	Dimer	2599	37.4693	3408.78	5	3408.75	-8.9125	1.565	0.005	0.625	GSHMNLDYQMYRTATVR	1	mTXNPx(1);	n[129.05]VAIKGGK[129.05]KAK	8	decoy_Firefly_Luciferase(8);	110.036	Decoy	inter	Ambiguous (2)
DSA	Dimer	2599	37.4693	3408.78	5	3408.75	-8.9125	1.565	0.08	0.625	GSHMNLDYQMYRTATVR	1	mTXNPx(1);	n[129.05]VAIKGGKK[129.05]AK	7	decoy_Firefly_Luciferase(7);	110.036	Decoy	inter	Ambiguous (3)
DSA	Dimer	2602	37.5108	1338.7	3	1338.71	8.6762	0.345	0.345	0	MEDAK[134.09]NIK[129.05]K	-1	Firefly_Luciferase;	-	-1	-	0	Target	single	Unique
DSA	Dimer	2603	37.5251	1411.84	3	1411.85	7.9592	0.355	0.005	0.155	KGGK[129.05]IAV	1	Firefly_Luciferase(544);	NIKK	3	Firefly_Luciferase(8);	110.036	Target	intra	Unique
DSA	Dimer	2604	37.5393	1646.87	3	1646.87	-1.1144	0.16	0.005	0.075	M[15.99]EDAK	1	Firefly_Luciferase(1);	n[129.05]VAIKGGKK	7	decoy_Firefly_Luciferase(7);	110.036	Decoy	inter	Unique
DSA	Dimer	2608	37.5936	1215.54	3	1215.54	-4.7713	0.21	0.21	0	AGEFFEK[128.07]NM[15.99]	-1	mTXNPx;	-	-1	-	0	Target	single	Unique
DSA	Dimer	2609	37.6121	1220.61	2	1220.62	9.5623	0.08	0.08	0	M[15.99]EDAKNIK[129.05]K	-1	Firefly_Luciferase;	-	-1	-	0	Target	single	Unique
DSA	Dimer	2612	37.6527	2386.23	3	2386.24	2.6525	0.56	0.125	0.255	GLFIIDKK	7	mTXNPx(142);	n[15.99]MNKEFFEGAK	3	decoy_mTXNPx(3);	110.036	Decoy	inter	Unique
DSA	Dimer	2615	37.6976	1963.97	3	1963.97	-1.9125	0.23	0.23	0.07	AMKR	3	Firefly_Luciferase(31);	n[15.99]MNKEFFEGAK	3	decoy_mTXNPx(3);	116.056	Decoy	inter	Unique
DSA	Dimer	2616	37.712	2709.22	3	2709.23	2.018	0.31	0.31	0.125	MEDAK	1	Firefly_Luciferase(1);	SHMNLDYQM[15.99]YRTATVR	1	mTXNPx(2);	116.056	Target	inter	Unique
DSA	Dimer	2620	37.7705	1622.86	3	1622.86	4.4753	0.28	0.13	0.09	INKADEM[15.99]	3	decoy_Firefly_Luciferase(546);	VAIKGGK	4	decoy_Firefly_Luciferase(4);	116.056	Decoy	intra	Unique
DSA	Dimer	2629	37.9053	2002.02	3	2002.02	0.0183	0.49	0.09	0.26	n[128.07]EDAKNIK	4	Firefly_Luciferase(5);	MEDAKNIK	5	Firefly_Luciferase(5);	110.036	Target	inter	Unique
DSA	Dimer	2636	38.003	2497.22	3	2497.21	-4.635	2.095	0.27	0.415	GSHM[15.99]NLDYQM[15.99]YR	1	mTXNPx(1);	ILNVQKK	6	Firefly_Luciferase(141);	110.036	Target	inter	Unique
DSA	Dimer	2637	38.0173	2671.21	3	2671.22	5.2329	0.13	0.015	0.03	K[135.07]INKADEM[15.99]	4	decoy_Firefly_Luciferase(546);	SHMNLDYQMYR	1	mTXNPx(2);	116.056	Decoy	inter	Unique
DSA	Dimer	2639	38.0481	2687.2	3	2687.22	7.0319	0.46	0.46	0.175	M[15.99]EDAK[135.07]NIK	1	Firefly_Luciferase(1);	SHMNLDYQM[15.99]YR	1	mTXNPx(2);	116.056	Target	inter	Unique
DSA	Dimer	2642	38.0925	1992.98	3	1992.99	4.1332	0.515	0.515	0	EFFEGAK[128.07]TTDLTPQGPK	-1	decoy_mTXNPx;	-	-1	-	0	Decoy	single	Unique
DSA	Dimer	2643	38.1068	2241.08	3	2241.07	-4.3162	1.915	1.915	0.165	GSHM[15.99]NLDYQM[15.99]YR	1	mTXNPx(1);	KGILR	1	mTXNPx(143);	110.036	Target	intra	Unique
DSA	Dimer	2647	38.1653	2687.2	3	2687.22	5.9231	0.315	0.315	0.14	MEDAK[135.07]NIK	1	Firefly_Luciferase(1);	SHM[15.99]NLDYQM[15.99]YR	1	mTXNPx(2);	116.056	Target	inter	Unique
DSA	Dimer	2649	38.191	1529.64	3	1529.64	-2.8396	3.085	3.085	0	GSHMNLDYQM[15.99]YR	-1	mTXNPx;	-	-1	-	0	Target	single	Unique
DSA	Dimer	2650	38.2096	1451.92	3	1451.92	-3.6419	1.145	0.665	0.345	KGILR	1	mTXNPx(143);	SLIKYK	4	Firefly_Luciferase(443);	116.056	Target	inter	Unique
DSA	Dimer	2651	38.224	1681.88	3	1681.89	6.4688	0.38	0.125	0.105	n[129.05]AIK[128.07]GGKK	6	decoy_Firefly_Luciferase(7);	M[15.99]EDAK	1	Firefly_Luciferase(1);	116.056	Decoy	inter	Unique
DSA	Dimer	2652	38.2381	2687.2	3	2687.21	4.221	0.185	0.185	0.055	MEDAK	1	Firefly_Luciferase(1);	SHMNLDYQMYRTATVR	1	mTXNPx(2);	110.036	Target	inter	Unique
DSA	Dimer	2653	38.2502	3436.84	3	3436.81	-7.5938	0.17	0.025	0.085	EDAKNIKK	7	Firefly_Luciferase(8);	n[135.07]NK[134.09]EFFEGAKTTDLTPQGPK	9	decoy_mTXNPx(10);	116.056	Decoy	inter	Ambiguous (1)
DSA	Dimer	2653	38.2502	3436.84	3	3436.81	-7.5938	0.17	0.025	0.085	EDAKNIKK	7	Firefly_Luciferase(8);	n[134.09]NK[135.07]EFFEGAKTTDLTPQGPK	9	decoy_mTXNPx(10);	116.056	Decoy	inter	Ambiguous (2)
DSA	Dimer	2657	38.3038	2603.23	3	2603.22	-4.1939	2.79	2.79	0.87	EVGEAVAKR	8	Firefly_Luciferase(329);	GSHM[15.99]NLDYQMYR	1	mTXNPx(1);	116.056	Target	inter	Unique
DSA	Dimer	2658	38.318	3985.07	5	3985.1	7.3231	1.095	0.06	0.415	KGGLGEM[15.99]HIPVLADKSM[15.99]EIAR	1	mTXNPx(101);	QNVGLTKGTDLDVVK	7	decoy_Firefly_Luciferase(171);	116.056	Decoy	inter	Unique
DSA	Dimer	2661	38.3603	1681.88	3	1681.89	8.1128	0.495	0.155	0.13	n[129.05]AIK[128.07]GGKK	6	decoy_Firefly_Luciferase(7);	M[15.99]EDAK	1	Firefly_Luciferase(1);	116.056	Decoy	inter	Unique
DSA	Dimer	2662	38.3788	3988.09	4	3988.09	-0.3936	0.415	0.415	0.12	KINK[135.07]ADEM[15.99]	1	decoy_Firefly_Luciferase(543);	TMTEK[129.05]EIVDYVASQVTTAK[134.09]KLR	20	Firefly_Luciferase(511);	116.056	Decoy	inter	Unique
DSA	Dimer	2664	38.4083	2597.21	3	2597.2	-5.1968	3.11	0.65	0.845	EVGEAVAKR	8	Firefly_Luciferase(329);	GSHM[15.99]NLDYQMYR	1	mTXNPx(1);	110.036	Target	inter	Unique
DSA	Dimer	2665	38.4203	2255.13	3	2255.14	4.1241	0.39	0.025	0.165	AGEFFEKNM[15.99]	7	mTXNPx(202);	n[129.05]VAIK[129.05]GGKK	7	decoy_Firefly_Luciferase(7);	110.036	Decoy	inter	Ambiguous (1)
DSA	Dimer	2665	38.4203	2255.13	3	2255.14	4.1241	0.39	0.025	0.165	AGEFFEKNM[15.99]	7	mTXNPx(202);	n[129.05]VAIKGGK[129.05]K	4	decoy_Firefly_Luciferase(4);	110.036	Decoy	inter	Ambiguous (2)
DSA	Dimer	2668	38.4666	1513.65	3	1513.64	-2.5238	3.43	3.43	0	GSHMNLDYQMYR	-1	mTXNPx;	-	-1	-	0	Target	single	Unique
DSA	Dimer	2669	38.4808	2603.23	3	2603.22	-3.8444	3.035	3.035	0.915	EVGEAVAKR	8	Firefly_Luciferase(329);	GSHM[15.99]NLDYQMYR	1	mTXNPx(1);	116.056	Target	inter	Unique
DSA	Dimer	2670	38.495	1681.88	3	1681.89	8.1128	0.315	0.07	0.1	n[134.09]AIK[129.05]GGKK	6	decoy_Firefly_Luciferase(7);	M[15.99]EDAK	1	Firefly_Luciferase(1);	110.036	Decoy	inter	Unique
DSA	Dimer	2671	38.5093	1604.86	3	1604.84	-7.7226	0.06	0.06	0	TIALIM[15.99]NSSGSTGLPK	-1	Firefly_Luciferase;	-	-1	-	0	Target	single	Unique
DSA	Dimer	2676	38.5706	1471.71	3	1471.71	-1.968	0.445	0.445	0.185	AM[15.99]KR	3	Firefly_Luciferase(31);	INKADEM[15.99]	3	decoy_Firefly_Luciferase(546);	116.056	Decoy	inter	Unique
DSA	Dimer	2678	38.5993	1338.69	3	1338.67	-8.8549	0.28	0.28	0	n[135.07]NK[135.07]EFFEGAK	-1	decoy_mTXNPx;	-	-1	-	0	Decoy	single	Unique
DSA	Dimer	2682	38.659	1415.76	3	1415.76	-0.4754	0.005	0.005	0	VCLEGRQNVGLTK	-1	decoy_Firefly_Luciferase;	-	-1	-	0	Decoy	single	Unique
DSA	Dimer	2688	38.7461	1415.76	3	1415.75	-5.4277	0.39	0.195	0.1	n[135.07]AIKGGK	3	decoy_Firefly_Luciferase(4);	MEDAK	1	Firefly_Luciferase(1);	116.056	Decoy	inter	Unique
DSA	Dimer	2690	38.7783	1859.05	3	1859.04	-3.2829	0.25	0.02	0.08	EDAKNIK	1	Firefly_Luciferase(2);	GLFIIDKK	7	mTXNPx(142);	110.036	Target	inter	Unique
DSA	Dimer	2691	38.7971	1513.65	3	1513.64	-3.5661	3.795	3.795	0	GSHMNLDYQMYR	-1	mTXNPx;	-	-1	-	0	Target	single	Unique
DSA	Dimer	2692	38.8111	2908.39	3	2908.41	8.3922	0.11	0.11	0	GKYDNM[15.99]NIDKIAGNVVAQGSFQPAAER	-1	decoy_mTXNPx;	-	-1	-	0	Decoy	single	Unique
DSA	Dimer	2693	38.8233	2276.13	3	2276.12	-2.0898	0.425	0.045	0.175	n[15.99]MEDAKNIK	5	Firefly_Luciferase(5);	NKEFFEGAK	2	decoy_mTXNPx(3);	110.036	Decoy	inter	Ambiguous (1)
DSA	Dimer	2693	38.8233	2276.13	3	2276.12	-2.0898	0.425	0.045	0.175	n[15.99]MEDAKNIK	5	Firefly_Luciferase(5);	NKEFFEGAK	1	decoy_mTXNPx(2);	110.036	Decoy	inter	Ambiguous (2)
DSA	Dimer	2697	38.8851	1409.73	3	1409.73	0.2038	0.36	0.235	0.115	n[129.05]AIKGGK	3	decoy_Firefly_Luciferase(4);	MEDAK	1	Firefly_Luciferase(1);	116.056	Decoy	inter	Unique
DSA	Dimer	2699	38.9135	1604.86	3	1604.84	-7.0398	0.075	0.075	0	TIALIM[15.99]NSSGSTGLPK	-1	Firefly_Luciferase;	-	-1	-	0	Target	single	Unique
DSA	Dimer	2727	39.3268	1585.67	3	1585.68	3.423	1.47	1.47	0	n[129.05]SHMNLDYQMYR	-1	mTXNPx;	-	-1	-	0	Target	single	Unique
DSA	Dimer	2729	39.355	2773.27	3	2773.29	9.4987	0.065	0.005	0.065	MNK[129.05]EFFEGAK	1	decoy_mTXNPx(1);	MNK[135.07]EFFEGAK	1	decoy_mTXNPx(1);	110.036	Decoy	inter	Ambiguous (1)
DSA	Dimer	2729	39.355	2773.27	3	2773.29	9.4987	0.065	0.005	0.065	MNK[129.05]EFFEGAK	1	decoy_mTXNPx(1);	n[135.07]MNKEFFEGAK	3	decoy_mTXNPx(3);	110.036	Decoy	inter	Ambiguous (2)
DSA	Dimer	2729	39.355	2773.27	3	2773.29	9.4987	0.065	0.005	0.065	MNK[129.05]EFFEGAK	1	decoy_mTXNPx(1);	MNK[129.05]EFFEGAK	1	decoy_mTXNPx(1);	116.056	Decoy	inter	Ambiguous (3)
DSA	Dimer	2740	39.5171	2550.17	3	2550.16	-4.9725	0.99	0.35	0.475	n[129.05]EDAKNIK	4	Firefly_Luciferase(5);	SHM[15.99]NLDYQM[15.99]YR	1	mTXNPx(2);	116.056	Target	inter	Unique
DSA	Dimer	2743	39.557	1513.65	3	1513.64	-4.5505	3.815	3.815	0	GSHMNLDYQMYR	-1	mTXNPx;	-	-1	-	0	Target	single	Unique
DSA	Dimer	2744	39.567	2255.13	3	2255.14	2.0539	0.43	0.045	0.175	n[15.99]MNKEFFEGAK	3	decoy_mTXNPx(3);	n[129.05]VAIKGGK	4	decoy_Firefly_Luciferase(4);	110.036	Decoy	inter	Unique
DSA	Dimer	2746	39.5933	2549.16	3	2549.17	5.6389	0.335	0.045	0.165	n[128.07]EDAKNIK	4	Firefly_Luciferase(5);	SHM[15.99]NLDYQM[15.99]YR	1	mTXNPx(2);	116.056	Target	inter	Unique
DSA	Dimer	2748	39.6223	3201.3	4	3201.3	1.2247	2.86	2.86	2.845	GSHM[15.99]NLDYQM[15.99]YR	1	mTXNPx(1);	GSHM[15.99]NLDYQM[15.99]YR	1	mTXNPx(1);	110.036	Target	inter	Unique
DSA	Dimer	2749	39.6376	3368.68	3	3368.68	-0.8377	0.445	0.445	0.12	HLQEGATGDELPYFPAPGKK	19	decoy_Firefly_Luciferase(542);	M[15.99]EDAK[135.07]NIK	1	Firefly_Luciferase(1);	116.056	Decoy	inter	Unique
DSA	Dimer	2750	39.6519	2568.16	3	2568.14	-8.2963	0.345	0.345	0.125	M[15.99]EDAKNIK	5	Firefly_Luciferase(5);	SHM[15.99]NLDYQM[15.99]YR	1	mTXNPx(2);	116.056	Target	inter	Unique
DSA	Dimer	2756	39.7276	3207.34	3	3207.32	-5.7721	1.525	1.525	1.52	GSHM[15.99]NLDYQM[15.99]YR	1	mTXNPx(1);	GSHM[15.99]NLDYQM[15.99]YR	1	mTXNPx(1);	116.056	Target	inter	Unique
DSA	Dimer	2758	39.7563	1622.86	3	1622.86	2.7828	0.415	0.19	0.075	INKADEM[15.99]	3	decoy_Firefly_Luciferase(546);	VAIKGGK	4	decoy_Firefly_Luciferase(4);	116.056	Decoy	intra	Unique
DSA	Dimer	2760	39.7836	1451.75	3	1451.74	-0.6314	1.99	1.545	0	GGLGEM[15.99]HIPVLADK	-1	mTXNPx;	-	-1	-	0	Target	single	Unique
DSA	Dimer	2763	39.8253	3201.3	4	3201.3	1.1758	2.6	2.6	2.6	GSHM[15.99]NLDYQM[15.99]YR	1	mTXNPx(1);	GSHM[15.99]NLDYQM[15.99]YR	1	mTXNPx(1);	110.036	Target	inter	Unique
DSA	Dimer	2769	39.9061	3207.32	3	3207.32	0.7751	1.775	1.775	1.775	GSHM[15.99]NLDYQM[15.99]YR	1	mTXNPx(1);	GSHM[15.99]NLDYQM[15.99]YR	1	mTXNPx(1);	116.056	Target	inter	Unique
DSA	Dimer	2770	39.921	2139.08	3	2139.09	3.0076	0.645	0.305	0.23	n[129.05]AIKGGK	3	decoy_Firefly_Luciferase(4);	MNK[128.07]EFFEGAK	1	decoy_mTXNPx(1);	110.036	Decoy	inter	Unique
DSA	Dimer	2774	39.9766	3207.32	4	3207.32	0.5605	3.01	3.01	3.01	GSHM[15.99]NLDYQM[15.99]YR	1	mTXNPx(1);	GSHM[15.99]NLDYQM[15.99]YR	1	mTXNPx(1);	116.056	Target	inter	Unique
DSA	Dimer	2775	39.9848	2255.13	3	2255.14	2.6322	0.55	0.015	0.21	M[15.99]NK[129.05]EFFEGAK	1	decoy_mTXNPx(1);	n[129.05]VAIKGGK	4	decoy_Firefly_Luciferase(4);	110.036	Decoy	inter	Unique
DSA	Dimer	2782	40.0855	1305.67	3	1305.66	-5.7739	0.105	0.03	0.075	AKKGGK	2	Firefly_Luciferase(543);	M[15.99]EDAK	1	Firefly_Luciferase(1);	110.036	Target	intra	Unique
DSA	Dimer	2787	40.153	1529.64	3	1529.64	0.5447	2.465	2.465	0	GSHM[15.99]NLDYQMYR	-1	mTXNPx;	-	-1	-	0	Target	single	Unique
DSA	Dimer	2793	40.232	2531.13	3	2531.16	8.8833	0.275	0.045	0.105	AGEFFEKNM	7	mTXNPx(202);	M[15.99]NK[128.07]EFFEGAK	1	decoy_mTXNPx(1);	116.056	Decoy	inter	Unique
DSA	Dimer	2794	40.2463	1728.86	3	1728.86	-0.0049	0.675	0.08	0.275	AM[15.99]KR	3	Firefly_Luciferase(31);	M[15.99]EDAK[135.07]NIK	1	Firefly_Luciferase(1);	110.036	Target	intra	Ambiguous (1)
DSA	Dimer	2794	40.2463	1728.86	3	1728.86	-0.0049	0.675	0.085	0.275	AM[15.99]KR	3	Firefly_Luciferase(31);	n[15.99]MEDAKNIK	5	Firefly_Luciferase(5);	110.036	Target	intra	Ambiguous (2)
DSA	Dimer	2795	40.2584	1691.94	3	1691.94	-0.6771	0.985	0.985	0	KKGGLGEMHIPVLADK	-1	mTXNPx;	-	-1	-	0	Target	single	Unique
DSA	Dimer	2798	40.3021	1921.94	3	1921.92	-7.4071	0.7	0.7	0.34	MEDAK	1	Firefly_Luciferase(1);	M[15.99]EDAKNIK[128.07]K	1	Firefly_Luciferase(1);	110.036	Target	inter	Ambiguous (1)
DSA	Dimer	2798	40.3021	1921.94	3	1921.92	-7.4071	0.7	0.7	0.34	MEDAK	1	Firefly_Luciferase(1);	M[15.99]EDAKNIK[128.07]K	5	Firefly_Luciferase(5);	110.036	Target	inter	Ambiguous (2)
DSA	Dimer	2798	40.3021	1921.94	3	1921.92	-7.4071	0.7	0.7	0.34	M[15.99]EDAK	1	Firefly_Luciferase(1);	MEDAKNIK[128.07]K	1	Firefly_Luciferase(1);	110.036	Target	inter	Ambiguous (3)
DSA	Dimer	2798	40.3021	1921.94	3	1921.92	-7.4071	0.7	0.7	0.34	M[15.99]EDAK	1	Firefly_Luciferase(1);	MEDAKNIK[128.07]K	5	Firefly_Luciferase(5);	110.036	Target	inter	Ambiguous (4)
DSA	Dimer	2799	40.3136	4141.39	8	4141.37	-4.1963	0.93	0.035	0.39	ELLNSM[15.99]GISQPTVVFVSKK[135.07]GLQK	18	Firefly_Luciferase(130);	GLFIIDKKGILR	8	mTXNPx(143);	116.056	Target	inter	Unique
DSA	Dimer	2802	40.3522	2538.13	3	2538.14	5.4675	0.315	0.315	0.07	DINM[15.99]NDYKGK	8	mTXNPx(42);	M[15.99]NKEFFEGAK	1	decoy_mTXNPx(1);	110.036	Decoy	inter	Unique
DSA	Dimer	2804	40.3805	1653.82	3	1653.83	5.3453	0.22	0.22	0.05	GLTGKLDAR	5	Firefly_Luciferase(529);	M[15.99]EDAK	1	Firefly_Luciferase(1);	116.056	Target	intra	Unique
DSA	Dimer	2808	40.4393	2531.14	3	2531.16	5.1982	0.405	0.02	0.11	AGEFFEKNM[15.99]	7	mTXNPx(202);	n[128.07]MNKEFFEGAK	3	decoy_mTXNPx(3);	116.056	Decoy	inter	Unique
DSA	Dimer	2809	40.4571	2081.22	4	2081.24	8.3932	0.265	0.265	0.09	AMKR	3	Firefly_Luciferase(31);	GLTGK[134.09]LDARKIR	10	Firefly_Luciferase(534);	116.056	Target	intra	Unique
DSA	Dimer	2813	40.5126	1408.75	3	1408.74	-4.6645	0.19	0.005	0.17	n[134.09]AIKGGK	3	decoy_Firefly_Luciferase(4);	MEDAK	1	Firefly_Luciferase(1);	110.036	Decoy	inter	Unique
DSA	Dimer	2814	40.5311	2199.13	3	2199.14	5.86	0.46	0.07	0.23	DINM[15.99]NDYKGK	8	mTXNPx(42);	LDARKIR	5	Firefly_Luciferase(534);	116.056	Target	inter	Unique
DSA	Dimer	2816	40.5575	2960.42	3	2960.45	8.9895	0.72	0.72	0.36	AGEFFEKNM[15.99]	7	mTXNPx(202);	GTDLDVVKAEFFPVVK	8	decoy_Firefly_Luciferase(179);	110.036	Decoy	inter	Unique
DSA	Dimer	2817	40.5719	2530.12	3	2530.13	1.3481	0.43	0.04	0.19	MEDAKNIK	5	Firefly_Luciferase(5);	SHM[15.99]NLDYQMYR	1	mTXNPx(2);	110.036	Target	inter	Unique
DSA	Dimer	2820	40.6161	3369.65	4	3369.66	2.2857	0.25	0.25	0	GK[135.07]YIVLFFYPM[15.99]DFTFVCPTEIIAFSDR	-1	mTXNPx;	-	-1	-	0	Target	single	Unique
DSA	Dimer	2822	40.647	3207.33	4	3207.32	-1.0732	2.21	2.21	2.21	GSHM[15.99]NLDYQM[15.99]YR	1	mTXNPx(1);	GSHM[15.99]NLDYQM[15.99]YR	1	mTXNPx(1);	116.056	Target	inter	Unique
DSA	Dimer	2827	40.7215	2629.44	5	2629.43	-4.1014	1.265	0.01	0.57	AIK[135.07]GGKK[128.07]AK	1	decoy_Firefly_Luciferase(2);	M[15.99]NK[135.07]EFFEGAK	1	decoy_mTXNPx(1);	116.056	Decoy	inter	Unique
DSA	Dimer	2833	40.8085	1630.98	3	1630.98	0.1638	1.95	1.525	0.37	GLTGKLDAR	5	Firefly_Luciferase(529);	KGILR	1	mTXNPx(143);	116.056	Target	inter	Unique
DSA	Dimer	2834	40.8228	3207.33	4	3207.32	-1.0101	2.555	2.555	2.555	GSHM[15.99]NLDYQM[15.99]YR	1	mTXNPx(1);	GSHM[15.99]NLDYQM[15.99]YR	1	mTXNPx(1);	116.056	Target	inter	Unique
DSA	Dimer	2835	40.837	2125.01	3	2125.01	-2.2145	2.71	0.16	0.285	GSHMNLDYQMYR	1	mTXNPx(1);	NIKK	3	Firefly_Luciferase(8);	110.036	Target	inter	Unique
DSA	Dimer	2836	40.8526	1337.7	3	1337.69	-9.5231	0.35	0.35	0	n[135.07]NK[134.09]EFFEGAK	-1	decoy_mTXNPx;	-	-1	-	0	Decoy	single	Unique
DSA	Dimer	2838	40.8795	1451.75	3	1451.74	-1.1276	1.95	1.615	0	GGLGEM[15.99]HIPVLADK	-1	mTXNPx;	-	-1	-	0	Target	single	Unique
DSA	Dimer	2840	40.9033	2629.44	5	2629.43	-4.1014	1.585	0.08	0.765	n[135.07]AIKGGK[135.07]KAK	7	decoy_Firefly_Luciferase(8);	M[15.99]NK[134.09]EFFEGAK	1	decoy_mTXNPx(1);	110.036	Decoy	inter	Unique
DSA	Dimer	2844	40.9618	3370.65	4	3370.68	8.9403	0.01	0.01	0	YDNMNIDK[135.07]IAGNVVAQGSFQPAAERVTATR	-1	decoy_mTXNPx;	-	-1	-	0	Decoy	single	Unique
DSA	Dimer	2845	40.9795	1632.98	3	1632.96	-8.6685	2	0.18	0.215	GGKKAK	4	decoy_Firefly_Luciferase(8);	GLTGKLDAR	5	Firefly_Luciferase(529);	116.056	Decoy	inter	Unique
DSA	Dimer	2849	41.0395	2522.13	3	2522.15	4.9716	0.455	0.455	0.23	DINMNDYKGK	8	mTXNPx(42);	M[15.99]NKEFFEGAK	3	decoy_mTXNPx(3);	110.036	Decoy	inter	Unique
DSA	Dimer	2854	41.1123	2291.11	4	2291.13	8.5799	1.125	0.34	0.345	KINK[135.07]ADEM	1	decoy_Firefly_Luciferase(543);	K[129.05]INKADEM[15.99]	4	decoy_Firefly_Luciferase(546);	116.056	Decoy	inter	Unique
DSA	Dimer	2855	41.1255	1604.84	3	1604.84	-0.3777	0.395	0.395	0	TIALIM[15.99]NSSGSTGLPK	-1	Firefly_Luciferase;	-	-1	-	0	Target	single	Unique
DSA	Dimer	2858	41.1681	3368.67	4	3368.67	-0.8696	0.24	0.24	0	GK[134.09]YIVLFFYPM[15.99]DFTFVCPTEIIAFSDR	-1	mTXNPx;	-	-1	-	0	Target	single	Unique
DSA	Dimer	2860	41.1939	2550.15	3	2550.16	2.7102	0.715	0.33	0.28	n[129.05]EDAKNIK	4	Firefly_Luciferase(5);	SHM[15.99]NLDYQM[15.99]YR	1	mTXNPx(2);	116.056	Target	inter	Unique
DSA	Dimer	2861	41.2082	3374.74	3	3374.73	-1.947	0.72	0.72	0.11	EAAPQFSGQAVVNGAIKDINMNDYK	17	mTXNPx(34);	KGILR	1	mTXNPx(143);	110.036	Target	intra	Unique
DSA	Dimer	2869	41.3003	1691.94	3	1691.94	2.1692	3.21	3.21	0	KKGGLGEMHIPVLADK	-1	mTXNPx;	-	-1	-	0	Target	single	Unique
DSA	Dimer	2873	41.3548	1513.64	3	1513.64	-0.197	2.925	2.925	0	GSHMNLDYQMYR	-1	mTXNPx;	-	-1	-	0	Target	single	Unique
DSA	Dimer	2876	41.4016	3369.71	3	3369.7	-5.7178	0.02	0.02	0	YDNMNIDK[134.09]IAGNVVAQGSFQPAAERVTATR	-1	decoy_mTXNPx;	-	-1	-	0	Decoy	single	Unique
DSA	Dimer	2877	41.416	1921.94	3	1921.92	-6.7537	0.615	0.615	0.205	MEDAK	1	Firefly_Luciferase(1);	M[15.99]EDAK[128.07]NIKK	8	Firefly_Luciferase(8);	110.036	Target	inter	Unique
DSA	Dimer	2878	41.4303	6186.3	5	6186.25	-8.3941	1.635	0.035	0.3	n[135.07]MEDAKNIK[129.05]K	5	Firefly_Luciferase(5);	QGYGLTETTSAILITPEGDDK[134.09]PGAVGK[134.09]VVPFFEAKVVDLDTGK	35	Firefly_Luciferase(372);	116.056	Target	intra	Unique
DSA	Dimer	2880	41.4567	2469.2	3	2469.2	-0.4923	3.15	3.15	1	EILIKAK	5	Firefly_Luciferase(541);	GSHM[15.99]NLDYQM[15.99]YR	1	mTXNPx(1);	110.036	Target	inter	Unique
DSA	Dimer	2884	41.5186	1536.84	3	1536.84	1.4287	0.57	0.005	0.07	AIK[128.07]GGKK	1	decoy_Firefly_Luciferase(2);	MEDAK	1	Firefly_Luciferase(1);	116.056	Decoy	inter	Unique
DSA	Dimer	2886	41.547	2475.22	3	2475.22	0.109	2.96	2.96	1.125	EILIKAK	5	Firefly_Luciferase(541);	GSHM[15.99]NLDYQM[15.99]YR	1	mTXNPx(1);	116.056	Target	inter	Unique
DSA	Dimer	2890	41.6055	2585.2	3	2585.2	0.5245	2.32	0.4	0.635	GLTGKLDAR	5	Firefly_Luciferase(529);	GSHM[15.99]NLDYQM[15.99]YR	1	mTXNPx(1);	110.036	Target	inter	Unique
DSA	Dimer	2891	41.6176	2469.2	3	2469.2	-0.4929	2.745	2.745	0.76	EILIKAK	5	Firefly_Luciferase(541);	GSHM[15.99]NLDYQM[15.99]YR	1	mTXNPx(1);	110.036	Target	inter	Unique
DSA	Dimer	2893	41.6485	1691.94	3	1691.94	2.1863	2.195	1.89	0	KKGGLGEMHIPVLADK	-1	mTXNPx;	-	-1	-	0	Target	single	Unique
DSA	Dimer	2896	41.6919	2469.2	3	2469.2	-0.0281	2.085	2.085	0.555	EILIKAK	5	Firefly_Luciferase(541);	GSHM[15.99]NLDYQM[15.99]YR	1	mTXNPx(1);	110.036	Target	inter	Unique
DSA	Dimer	2899	41.7371	2154.07	3	2154.07	0.9171	0.87	0.435	0	KGPAPFYPLEDGTAGEQLHK	-1	Firefly_Luciferase;	-	-1	-	0	Target	single	Unique
DSA	Dimer	2905	41.8197	2585.2	3	2585.2	0.5245	2.115	0.515	0.59	GLTGKLDAR	5	Firefly_Luciferase(529);	GSHM[15.99]NLDYQM[15.99]YR	1	mTXNPx(1);	110.036	Target	inter	Unique
DSA	Dimer	2907	41.8506	1674.83	3	1674.83	-2.0492	0.305	0.12	0.145	n[134.09]EDAKNIK	4	Firefly_Luciferase(5);	M[15.99]EDAK	1	Firefly_Luciferase(1);	116.056	Target	inter	Unique
DSA	Dimer	2910	41.8968	1305.67	3	1305.66	-4.479	0.105	0.04	0.045	GGKKAK	4	decoy_Firefly_Luciferase(8);	M[15.99]EDAK	1	Firefly_Luciferase(1);	110.036	Decoy	inter	Unique
DSA	Dimer	2913	41.9396	1674.83	3	1674.83	-0.6402	0.215	0.02	0.03	n[134.09]EDAKNIK	4	Firefly_Luciferase(5);	M[15.99]EDAK	1	Firefly_Luciferase(1);	116.056	Target	inter	Unique
DSA	Dimer	2917	41.9953	1451.74	3	1451.74	1.209	2.055	1.78	0	GGLGEM[15.99]HIPVLADK	-1	mTXNPx;	-	-1	-	0	Target	single	Unique
DSA	Dimer	2930	42.1753	1630.84	3	1630.84	-0.3543	0.25	0.075	0.06	n[129.05]AIKGGK	3	decoy_Firefly_Luciferase(4);	INKADEM	3	decoy_Firefly_Luciferase(546);	110.036	Decoy	intra	Unique
DSA	Dimer	2932	42.204	2231.09	4	2231.09	2.5667	3.02	3.02	0.57	GSHM[15.99]NLDYQMYR	1	mTXNPx(1);	KGILR	1	mTXNPx(143);	116.056	Target	intra	Unique
DSA	Dimer	2934	42.2323	2778.36	3	2778.33	-9.802	0.365	0.245	0.06	MNK[128.07]EFFEGAK	1	decoy_mTXNPx(1);	MNK[135.07]EFFEGAK	1	decoy_mTXNPx(1);	116.056	Decoy	inter	Ambiguous (1)
DSA	Dimer	2934	42.2323	2778.36	3	2778.33	-9.802	0.365	0.245	0.06	MNK[128.07]EFFEGAK	1	decoy_mTXNPx(1);	n[135.07]MNKEFFEGAK	3	decoy_mTXNPx(3);	116.056	Decoy	inter	Ambiguous (2)
DSA	Dimer	2936	42.2606	1699.99	3	1699.99	0.333	0.455	0.09	0.155	AM[15.99]KR	3	Firefly_Luciferase(31);	n[135.07]VAIKGGK[135.07]K	4	decoy_Firefly_Luciferase(4);	110.036	Decoy	inter	Unique
DSA	Dimer	2945	42.3858	2778.36	3	2778.35	-1.2449	0.295	0.295	0.055	n[129.05]MEDAK[135.07]NIKK	8	Firefly_Luciferase(8);	MNK[129.05]EFFEGAK	1	decoy_mTXNPx(1);	110.036	Decoy	inter	Unique
DSA	Dimer	2950	42.4501	1723.81	3	1723.8	-3.7112	0.41	0.41	0.18	AGEFFEKNM[15.99]	7	mTXNPx(202);	AM[15.99]KR	3	Firefly_Luciferase(31);	116.056	Target	inter	Unique
DSA	Dimer	2952	42.4646	1898.01	3	1898	-2.8703	2.135	1.995	0.32	DINMNDYKGK	8	mTXNPx(42);	KGILR	1	mTXNPx(143);	116.056	Target	intra	Unique
DSA	Dimer	2955	42.5018	3415.75	3	3415.76	2.283	0.225	0.225	0.105	AIEMSKDALVPIHMEGLGGKK	6	decoy_mTXNPx(90);	MEDAK[135.07]NIK	1	Firefly_Luciferase(1);	110.036	Decoy	inter	Unique
DSA	Dimer	2958	42.5416	3638.78	3	3638.79	2.6946	0.045	0.045	0	ILSK[135.07]LRDVIFFHEDEDWYAIDGSHLWGDK	-1	decoy_Firefly_Luciferase;	-	-1	-	0	Decoy	single	Unique
DSA	Dimer	2967	42.666	3939	3	3939.01	2.0703	0.075	0.075	0	K[135.07]RPTNVWALHSYVSDCSVAVVQTNLK[134.09]EFDAHR	-1	decoy_mTXNPx;	-	-1	-	0	Decoy	single	Unique
DSA	Dimer	2970	42.7133	1685.86	3	1685.87	8.8967	0.785	0.785	0	EAAPQFSGQAVVNGAIK	-1	mTXNPx;	-	-1	-	0	Target	single	Unique
DSA	Dimer	2971	42.7275	3413.73	3	3413.75	5.2119	0.15	0.15	0.06	AIEMSKDALVPIHMEGLGGK	6	decoy_mTXNPx(90);	NK[134.09]EFFEGAK	1	decoy_mTXNPx(2);	116.056	Decoy	intra	Ambiguous (1)
DSA	Dimer	2971	42.7275	3413.73	3	3413.75	5.2119	0.15	0.15	0.06	AIEMSKDALVPIHMEGLGGK	6	decoy_mTXNPx(90);	n[134.09]NKEFFEGAK	2	decoy_mTXNPx(3);	116.056	Decoy	intra	Ambiguous (2)
DSA	Dimer	2971	42.7275	3414.74	3	3414.74	-0.4518	0.15	0.15	0.06	AIEMSKDALVPIHMEGLGGK	6	decoy_mTXNPx(90);	NK[135.07]EFFEGAK	1	decoy_mTXNPx(2);	116.056	Decoy	intra	Ambiguous (3)
DSA	Dimer	2971	42.7275	3414.74	3	3414.74	-0.4518	0.15	0.15	0.06	AIEMSKDALVPIHMEGLGGK	6	decoy_mTXNPx(90);	n[135.07]NKEFFEGAK	2	decoy_mTXNPx(3);	116.056	Decoy	intra	Ambiguous (4)
DSA	Dimer	2972	42.7395	2258.09	3	2258.11	9.8052	0.415	0.395	0	ATTVQSAVYDVIEK[129.05]ETM[15.99]TK	-1	decoy_Firefly_Luciferase;	-	-1	-	0	Decoy	single	Unique
DSA	Dimer	2974	42.7718	1210.62	3	1210.62	-2.0148	0.095	0.085	0	n[129.05]MEDAK[134.09]NIK	-1	Firefly_Luciferase;	-	-1	-	0	Target	single	Unique
DSA	Dimer	2976	42.7996	2540.26	4	2540.27	7.4045	0.865	0.105	0.295	n[135.07]EDAK[129.05]NIKK	7	Firefly_Luciferase(8);	M[15.99]NKEFFEGAK	1	decoy_mTXNPx(1);	116.056	Decoy	inter	Unique
DSA	Dimer	2978	42.8315	2154.08	3	2154.07	-3.9781	1.16	0.68	0	KGPAPFYPLEDGTAGEQLHK	-1	Firefly_Luciferase;	-	-1	-	0	Target	single	Unique
DSA	Dimer	2979	42.8458	2407.16	3	2407.18	9.1717	0.345	0.005	0.17	MEDAK[129.05]NIK	1	Firefly_Luciferase(1);	M[15.99]EDAKNIK[129.05]K	5	Firefly_Luciferase(5);	110.036	Target	inter	Ambiguous (1)
DSA	Dimer	2979	42.8458	2407.16	3	2407.18	9.1717	0.345	0.005	0.17	M[15.99]EDAK[129.05]NIK	1	Firefly_Luciferase(1);	MEDAKNIK[129.05]K	5	Firefly_Luciferase(5);	110.036	Target	inter	Ambiguous (2)
DSA	Dimer	2982	42.8896	3165.65	3	3165.68	9.2997	0.41	0.41	0.16	K[128.07]KGGLGEM[15.99]HIPVLADK	2	mTXNPx(101);	n[15.99]MEDAKNIKK	8	Firefly_Luciferase(8);	110.036	Target	inter	Ambiguous (1)
DSA	Dimer	2982	42.8896	3165.65	3	3165.68	9.2997	0.41	0.41	0.16	KK[128.07]GGLGEM[15.99]HIPVLADK	1	mTXNPx(100);	n[15.99]MEDAKNIKK	8	Firefly_Luciferase(8);	110.036	Target	inter	Ambiguous (2)
DSA	Dimer	2982	42.8896	3165.65	3	3165.68	9.2997	0.41	0.41	0.16	K[128.07]KGGLGEM[15.99]HIPVLADK	2	mTXNPx(101);	M[15.99]EDAK[128.07]NIKK	8	Firefly_Luciferase(8);	110.036	Target	inter	Ambiguous (3)
DSA	Dimer	2982	42.8896	3165.65	3	3165.68	9.2997	0.41	0.41	0.16	KK[128.07]GGLGEM[15.99]HIPVLADK	1	mTXNPx(100);	M[15.99]EDAK[128.07]NIKK	8	Firefly_Luciferase(8);	110.036	Target	inter	Ambiguous (4)
DSA	Dimer	2985	42.9276	2154.08	3	2154.07	-3.6398	1.66	1.255	0	KGPAPFYPLEDGTAGEQLHK	-1	Firefly_Luciferase;	-	-1	-	0	Target	single	Unique
DSA	Dimer	2988	42.9711	2154.08	4	2154.07	-3.6212	0.56	0.34	0	KGPAPFYPLEDGTAGEQLHK	-1	Firefly_Luciferase;	-	-1	-	0	Target	single	Unique
DSA	Dimer	2990	43	1513.64	3	1513.64	-0.0548	2.425	2.425	0	GSHMNLDYQMYR	-1	mTXNPx;	-	-1	-	0	Target	single	Unique
DSA	Dimer	2993	43.0411	2154.08	4	2154.07	-3.4871	0.605	0.045	0	KGPAPFYPLEDGTAGEQLHK	-1	Firefly_Luciferase;	-	-1	-	0	Target	single	Unique
DSA	Dimer	2997	43.094	2539.28	4	2539.29	4.0203	0.94	0.06	0.45	n[135.07]EDAKNIKK	4	Firefly_Luciferase(5);	M[15.99]NK[128.07]EFFEGAK	1	decoy_mTXNPx(1);	116.056	Decoy	inter	Unique
DSA	Dimer	2998	43.1083	2255.11	3	2255.09	-7.4368	0.785	0.045	0.355	EDAK[129.05]NIK	1	Firefly_Luciferase(2);	MNKEFFEGAK	1	decoy_mTXNPx(1);	110.036	Decoy	inter	Unique
DSA	Dimer	3004	43.1804	2255.11	3	2255.09	-7.4368	1.04	0.02	0.45	EDAKNIK	4	Firefly_Luciferase(5);	n[129.05]MNKEFFEGAK	3	decoy_mTXNPx(3);	110.036	Decoy	inter	Unique
DSA	Dimer	3007	43.2215	1653.96	3	1653.96	-1.7071	0.65	0.005	0.245	AKKGGK	2	Firefly_Luciferase(543);	n[134.09]EDAKNIK	4	Firefly_Luciferase(5);	116.056	Target	intra	Unique
DSA	Dimer	3008	43.2356	3191.34	4	3191.33	-2.1249	4.345	4.345	2.165	GSHM[15.99]NLDYQMYR	1	mTXNPx(1);	GSHM[15.99]NLDYQM[15.99]YR	1	mTXNPx(1);	116.056	Target	inter	Unique
DSA	Dimer	3012	43.2856	3191.34	4	3191.33	-2.1249	4.38	4.38	2.31	GSHM[15.99]NLDYQMYR	1	mTXNPx(1);	GSHM[15.99]NLDYQM[15.99]YR	1	mTXNPx(1);	116.056	Target	inter	Unique
DSA	Dimer	3015	43.3158	3191.33	3	3191.33	-1.2447	3.55	3.55	1.78	GSHM[15.99]NLDYQMYR	1	mTXNPx(1);	GSHM[15.99]NLDYQM[15.99]YR	1	mTXNPx(1);	116.056	Target	inter	Unique
DSA	Dimer	3016	43.3288	1751.92	3	1751.92	0.6067	0.26	0.26	0.115	GGKIAV	3	Firefly_Luciferase(547);	K[135.07]INKADEM[15.99]	4	decoy_Firefly_Luciferase(546);	110.036	Decoy	inter	Unique
DSA	Dimer	3017	43.3431	2462.15	3	2462.13	-7.3446	1.58	0.05	0.3	EDAKNIK	1	Firefly_Luciferase(2);	GSHM[15.99]NLDYQMYR	1	mTXNPx(1);	116.056	Target	inter	Unique
DSA	Dimer	3018	43.3551	2285.11	3	2285.11	-1.9883	0.43	0.03	0.2	K[129.05]INKADEM[15.99]	4	decoy_Firefly_Luciferase(546);	n[129.05]MEDAKNIK	5	Firefly_Luciferase(5);	116.056	Decoy	inter	Unique
DSA	Dimer	3020	43.3846	3185.32	3	3185.31	-2.5512	2.93	2.93	1.23	GSHM[15.99]NLDYQMYR	1	mTXNPx(1);	GSHM[15.99]NLDYQM[15.99]YR	1	mTXNPx(1);	110.036	Target	inter	Unique
DSA	Dimer	3021	43.3978	2539.28	4	2539.29	5.6428	1.02	0.02	0.485	n[135.07]EDAK[128.07]NIKK	7	Firefly_Luciferase(8);	M[15.99]NKEFFEGAK	3	decoy_mTXNPx(3);	116.056	Decoy	inter	Unique
DSA	Dimer	3024	43.4348	2035.03	3	2035.02	-3.4656	0.525	0.015	0.14	KINK[128.07]ADEM[15.99]	1	decoy_Firefly_Luciferase(543);	LAEAM[15.99]KR	6	Firefly_Luciferase(68);	110.036	Decoy	inter	Unique
DSA	Dimer	3026	43.4611	2539.28	3	2539.29	4.2955	0.62	0.19	0.225	n[134.09]EDAK[129.05]NIKK	7	Firefly_Luciferase(8);	M[15.99]NKEFFEGAK	1	decoy_mTXNPx(1);	116.056	Decoy	inter	Unique
DSA	Dimer	3027	43.4778	2192.03	4	2192.03	2.4805	0.37	0.37	0	n[134.09]GSHM[15.99]NLDYQMYRTATVR	-1	mTXNPx;	-	-1	-	0	Target	single	Unique
DSA	Dimer	3029	43.5053	3185.32	4	3185.31	-1.814	4.525	4.525	2.33	GSHM[15.99]NLDYQMYR	1	mTXNPx(1);	GSHM[15.99]NLDYQM[15.99]YR	1	mTXNPx(1);	110.036	Target	inter	Unique
DSA	Dimer	3030	43.5148	2540.28	3	2540.29	3.3999	0.395	0.02	0.15	M[15.99]EDAK[128.07]NIK	1	Firefly_Luciferase(1);	n[128.07]MEDAKNIK[129.05]K	5	Firefly_Luciferase(5);	116.056	Target	inter	Unique
DSA	Dimer	3033	43.5578	2549.15	3	2549.17	8.6938	0.62	0.135	0.23	n[128.07]EDAKNIK	4	Firefly_Luciferase(5);	SHM[15.99]NLDYQM[15.99]YR	1	mTXNPx(2);	116.056	Target	inter	Unique
DSA	Dimer	3034	43.572	2718.35	3	2718.34	-3.6881	0.18	0.05	0.085	GSHM[15.99]NLDYQM[15.99]YR	1	mTXNPx(1);	VAIK[135.07]GGK[128.07]K	1	decoy_Firefly_Luciferase(1);	110.036	Decoy	inter	Ambiguous (1)
DSA	Dimer	3034	43.572	2718.35	3	2718.34	-3.6881	0.18	0.05	0.085	GSHM[15.99]NLDYQM[15.99]YR	1	mTXNPx(1);	VAIK[134.09]GGK[129.05]K	1	decoy_Firefly_Luciferase(1);	110.036	Decoy	inter	Ambiguous (2)
DSA	Dimer	3034	43.572	2718.35	3	2718.34	-3.6881	0.18	0.05	0.085	GSHM[15.99]NLDYQM[15.99]YR	1	mTXNPx(1);	VAIK[128.07]GGK[135.07]K	1	decoy_Firefly_Luciferase(1);	110.036	Decoy	inter	Ambiguous (3)
DSA	Dimer	3034	43.572	2718.35	3	2718.34	-3.6881	0.18	0.05	0.085	GSHM[15.99]NLDYQM[15.99]YR	1	mTXNPx(1);	VAIK[129.05]GGK[134.09]K	1	decoy_Firefly_Luciferase(1);	110.036	Decoy	inter	Ambiguous (4)
DSA	Dimer	3039	43.6495	3185.32	3	3185.31	-2.5512	1.87	1.87	0.905	GSHM[15.99]NLDYQMYR	1	mTXNPx(1);	GSHM[15.99]NLDYQM[15.99]YR	1	mTXNPx(1);	110.036	Target	inter	Unique
DSA	Dimer	3040	43.6615	3191.33	3	3191.33	-1.2406	1.46	1.46	0.57	GSHM[15.99]NLDYQMYR	1	mTXNPx(1);	GSHM[15.99]NLDYQM[15.99]YR	1	mTXNPx(1);	116.056	Target	inter	Unique
DSA	Dimer	3043	43.7066	3838.93	3	3838.93	1.1442	0.23	0.23	0.105	GPAPFYPLEDGTAGEQLHK[134.09]AMKR	22	Firefly_Luciferase(31);	KINK[135.07]ADEM	1	decoy_Firefly_Luciferase(543);	110.036	Decoy	inter	Unique
DSA	Dimer	3045	43.734	2137.08	3	2137.09	5.1547	0.65	0.155	0.23	EDAK[129.05]NIK	1	Firefly_Luciferase(2);	K[128.07]INKADEM	4	decoy_Firefly_Luciferase(546);	116.056	Decoy	inter	Unique
DSA	Dimer	3049	43.7928	2111.09	3	2111.08	-6.2831	0.215	0.215	0	AIEM[15.99]SKDALVPIHMEGLGGK	-1	decoy_mTXNPx;	-	-1	-	0	Decoy	single	Unique
DSA	Dimer	3050	43.8083	2005.01	3	2004.99	-9.8909	0.125	0.125	0.125	KINKADEM	1	decoy_Firefly_Luciferase(543);	KINKADEM	1	decoy_Firefly_Luciferase(543);	110.036	Decoy	inter	Unique
DSA	Dimer	3051	43.8226	2550.14	3	2550.16	5.3669	0.61	0.33	0.175	n[129.05]EDAKNIK	4	Firefly_Luciferase(5);	SHM[15.99]NLDYQM[15.99]YR	1	mTXNPx(2);	116.056	Target	inter	Unique
DSA	Dimer	3052	43.837	1817.93	3	1817.92	-4.3355	0.725	0.105	0.36	AMKR	3	Firefly_Luciferase(31);	NK[129.05]EFFEGAK	1	decoy_mTXNPx(2);	116.056	Decoy	inter	Unique
DSA	Dimer	3056	43.8908	1817.93	3	1817.92	-4.9259	0.905	0.37	0.245	AMKR	3	Firefly_Luciferase(31);	NK[129.05]EFFEGAK	1	decoy_mTXNPx(2);	116.056	Decoy	inter	Unique
DSA	Dimer	3060	43.9491	1467.74	3	1467.75	2.6895	0.855	0.855	0	n[134.09]MNK[134.09]EFFEGAK	-1	decoy_mTXNPx;	-	-1	-	0	Decoy	single	Unique
DSA	Dimer	3063	43.992	2154.08	3	2154.07	-1.9046	5.81	4.75	0	KGPAPFYPLEDGTAGEQLHK	-1	Firefly_Luciferase;	-	-1	-	0	Target	single	Unique
DSA	Dimer	3064	44	3350.64	4	3350.66	6.365	0.205	0.005	0	M[15.99]EDAK[135.07]NIKKGPAPFYPLEDGTAGEQLHK	1	Firefly_Luciferase(1);	-	8	-	116.056	Target	loop	Unique
DSA	Dimer	3066	44.0264	2298.12	3	2298.12	1.7539	0.56	0.18	0.1	DALVPIHM[15.99]EGLGGKK	14	decoy_mTXNPx(104);	M[15.99]EDAK	1	Firefly_Luciferase(1);	110.036	Decoy	inter	Unique
DSA	Dimer	3067	44.0407	3352.69	3	3352.68	-1.9056	0.755	0.505	0.165	HLQEGATGDELPYFPAPGKK	19	decoy_Firefly_Luciferase(542);	n[135.07]MEDAKNIK	5	Firefly_Luciferase(5);	116.056	Decoy	inter	Unique
DSA	Dimer	3069	44.0695	2154.08	4	2154.07	-3.4743	1.93	1.68	0	KGPAPFYPLEDGTAGEQLHK	-1	Firefly_Luciferase;	-	-1	-	0	Target	single	Unique
DSA	Dimer	3070	44.082	1847.97	3	1847.97	-3.2992	4.18	4.18	0	DKTIALIM[15.99]NSSGSTGLPK	-1	Firefly_Luciferase;	-	-1	-	0	Target	single	Unique
DSA	Dimer	3072	44.1046	3350.64	4	3350.66	6.3721	0.185	0.005	0	M[15.99]EDAK[135.07]NIKKGPAPFYPLEDGTAGEQLHK	1	Firefly_Luciferase(1);	-	8	-	116.056	Target	loop	Unique
DSA	Dimer	3073	44.1153	2299.14	3	2299.14	-2.8602	0.515	0.22	0.22	KINK[128.07]ADEM[15.99]	1	decoy_Firefly_Luciferase(543);	M[15.99]EDAK[134.09]NIK	1	Firefly_Luciferase(1);	110.036	Decoy	inter	Unique
DSA	Dimer	3074	44.1296	3350.64	3	3350.66	6.891	0.115	0.005	0	M[15.99]EDAK[135.07]NIKKGPAPFYPLEDGTAGEQLHK	1	Firefly_Luciferase(1);	-	8	-	116.056	Target	loop	Ambiguous (1)
DSA	Dimer	3074	44.1296	3350.64	3	3350.66	6.891	0.115	0.005	0	n[15.99]MEDAKNIKKGPAPFYPLEDGTAGEQLHK	5	Firefly_Luciferase(5);	-	8	-	116.056	Target	loop	Ambiguous (2)
DSA	Dimer	3075	44.1461	2057.04	3	2057.05	2.8978	0.9	0.9	0.225	DINMNDYKGK	8	mTXNPx(42);	SLIKYK	4	Firefly_Luciferase(443);	110.036	Target	inter	Unique
DSA	Dimer	3078	44.1812	2255.11	3	2255.11	1.8215	0.845	0.08	0.285	KAVAEGVEK	1	decoy_Firefly_Luciferase(222);	M[15.99]NKEFFEGAK	3	decoy_mTXNPx(3);	110.036	Decoy	inter	Unique
DSA	Dimer	3080	44.1983	2275.13	3	2275.13	4.0175	0.68	0.02	0.18	INKADEM	3	decoy_Firefly_Luciferase(546);	n[135.07]MEDAK[129.05]NIKK	8	Firefly_Luciferase(8);	116.056	Decoy	inter	Unique
DSA	Dimer	3081	44.2111	2296.12	3	2296.11	-2.6191	0.9	0.9	0.26	AIK[135.07]GGK	1	decoy_Firefly_Luciferase(2);	SHMNLDYQM[15.99]YR	1	mTXNPx(2);	116.056	Decoy	inter	Unique
DSA	Dimer	3084	44.256	3352.66	5	3352.68	6.386	0.285	0.105	0	GK[134.09]YIVLFFYPMDFTFVCPTEIIAFSDR	-1	mTXNPx;	-	-1	-	0	Target	single	Unique
DSA	Dimer	3088	44.307	2522.17	3	2522.16	-3.4785	0.08	0.08	0.025	AGEFFEKNM	7	mTXNPx(202);	MNK[135.07]EFFEGAK	1	decoy_mTXNPx(1);	116.056	Decoy	inter	Unique
DSA	Dimer	3089	44.3216	2140.08	3	2140.06	-7.1933	0.44	0.44	0.185	INKADEM	3	decoy_Firefly_Luciferase(546);	MEDAKNIK[129.05]K	1	Firefly_Luciferase(1);	116.056	Decoy	inter	Unique
DSA	Dimer	3090	44.3371	1925.94	3	1925.96	9.8858	0.6	0.075	0.175	EDAK[134.09]NIK[129.05]K	1	Firefly_Luciferase(2);	M[15.99]EDAK	1	Firefly_Luciferase(1);	110.036	Target	inter	Unique
DSA	Dimer	3091	44.3515	1458.76	3	1458.77	8.3994	0.17	0.095	0.08	MEDAK	1	Firefly_Luciferase(1);	SLIKYK	4	Firefly_Luciferase(443);	116.056	Target	intra	Unique
DSA	Dimer	3092	44.3638	1413.8	3	1413.8	-3.7651	2.865	2.865	0	LRGGVVFVDEVPK	-1	Firefly_Luciferase;	-	-1	-	0	Target	single	Unique
DSA	Dimer	3093	44.38	3350.65	5	3350.66	5.7436	0.305	0.005	0	M[15.99]EDAKNIKK[135.07]GPAPFYPLEDGTAGEQLHK	1	Firefly_Luciferase(1);	-	8	-	116.056	Target	loop	Unique
DSA	Dimer	3095	44.4073	1522.79	3	1522.79	-0.5061	0.405	0.045	0	EIVDYVASQVTTAK	-1	Firefly_Luciferase;	-	-1	-	0	Target	single	Unique
DSA	Dimer	3096	44.419	2371.24	3	2371.22	-6.3709	0.5	0.08	0.22	GLFIIDKK	7	mTXNPx(142);	MNK[129.05]EFFEGAK	1	decoy_mTXNPx(1);	110.036	Decoy	inter	Unique
DSA	Dimer	3098	44.4373	1925.94	3	1925.96	9.8858	0.54	0.055	0.245	EDAK[134.09]NIK[129.05]K	1	Firefly_Luciferase(2);	M[15.99]EDAK	1	Firefly_Luciferase(1);	110.036	Target	inter	Unique
DSA	Dimer	3100	44.4636	2177.08	3	2177.1	9.5187	0.83	0.095	0.395	GGK[135.07]KAK	4	decoy_Firefly_Luciferase(8);	M[15.99]NK[129.05]EFFEGAK	1	decoy_mTXNPx(1);	110.036	Decoy	inter	Ambiguous (1)
DSA	Dimer	3100	44.4636	2177.08	3	2177.1	9.5187	0.83	0.095	0.395	GGK[135.07]KAK	4	decoy_Firefly_Luciferase(8);	n[15.99]MNKEFFEGAK	3	decoy_mTXNPx(3);	110.036	Decoy	inter	Ambiguous (2)
DSA	Dimer	3105	44.5288	2010.04	3	2010.03	-3.5563	1.195	0.285	0.575	K[129.05]INKADEM	4	decoy_Firefly_Luciferase(546);	LAEAMKR	6	Firefly_Luciferase(68);	116.056	Decoy	inter	Unique
DSA	Dimer	3107	44.5531	2354.23	3	2354.24	5.003	0.48	0.01	0.235	n[129.05]AIKGGKKAK	6	decoy_Firefly_Luciferase(7);	M[15.99]NKEFFEGAK	3	decoy_mTXNPx(3);	110.036	Decoy	inter	Unique
DSA	Dimer	3108	44.5674	2275.13	3	2275.13	2.9259	0.595	0.05	0.33	n[135.07]MEDAKNIK	5	Firefly_Luciferase(5);	n[135.07]MEDAKNIK	5	Firefly_Luciferase(5);	110.036	Target	inter	Unique
DSA	Dimer	3114	44.6536	3191.34	4	3191.33	-3.2824	4.115	4.115	1.555	GSHM[15.99]NLDYQMYR	1	mTXNPx(1);	GSHM[15.99]NLDYQM[15.99]YR	1	mTXNPx(1);	116.056	Target	inter	Unique
DSA	Dimer	3117	44.6896	3185.32	3	3185.31	-3.6954	2.75	2.75	1.065	GSHM[15.99]NLDYQMYR	1	mTXNPx(1);	GSHM[15.99]NLDYQM[15.99]YR	1	mTXNPx(1);	110.036	Target	inter	Unique
DSA	Dimer	3123	44.7697	3185.32	4	3185.31	-4.1548	4.32	4.32	1.485	GSHM[15.99]NLDYQMYR	1	mTXNPx(1);	GSHM[15.99]NLDYQM[15.99]YR	1	mTXNPx(1);	110.036	Target	inter	Unique
DSA	Dimer	3124	44.7775	3191.34	3	3191.33	-2.8954	2.94	2.94	1.15	GSHM[15.99]NLDYQMYR	1	mTXNPx(1);	GSHM[15.99]NLDYQM[15.99]YR	1	mTXNPx(1);	116.056	Target	inter	Unique
DSA	Dimer	3125	44.7921	1857.97	3	1857.99	6.8013	0.345	0.145	0.055	M[15.99]EDAK	1	Firefly_Luciferase(1);	QVNLIKQLGK	6	decoy_Firefly_Luciferase(416);	110.036	Decoy	inter	Unique
DSA	Dimer	3128	44.8327	3350.65	3	3350.66	4.6783	0.105	0.105	0	M[15.99]EDAKNIK[135.07]KGPAPFYPLEDGTAGEQLHK	1	Firefly_Luciferase(1);	-	5	-	116.056	Target	loop	Ambiguous (1)
DSA	Dimer	3128	44.8327	3350.65	3	3350.66	4.6783	0.105	0.105	0	M[15.99]EDAK[135.07]NIKKGPAPFYPLEDGTAGEQLHK	1	Firefly_Luciferase(1);	-	8	-	116.056	Target	loop	Ambiguous (2)
DSA	Dimer	3128	44.8327	3350.65	3	3350.66	4.6783	0.105	0.105	0	n[15.99]MEDAKNIKKGPAPFYPLEDGTAGEQLHK	5	Firefly_Luciferase(5);	-	8	-	116.056	Target	loop	Ambiguous (3)
DSA	Dimer	3129	44.8493	1824	3	1823.99	-3.263	3.44	3.44	0	KKGGLGEM[15.99]HIPVLADK	1	mTXNPx(100);	-	2	-	116.056	Target	loop	Unique
DSA	Dimer	3132	44.8861	2255.11	3	2255.11	0.5045	0.7	0.005	0.27	KAVAEGVEK	1	decoy_Firefly_Luciferase(222);	M[15.99]NKEFFEGAK	1	decoy_mTXNPx(1);	110.036	Decoy	inter	Unique
DSA	Dimer	3133	44.8976	1824	3	1823.99	-3.3983	2.91	2.91	0	KKGGLGEM[15.99]HIPVLADK	1	mTXNPx(100);	-	2	-	116.056	Target	loop	Unique
DSA	Dimer	3135	44.9239	2439.22	3	2439.2	-8.2603	0.67	0.005	0.24	GSHM[15.99]NLDYQMYR	1	mTXNPx(1);	VAIKGGKK	4	decoy_Firefly_Luciferase(4);	110.036	Decoy	inter	Unique
DSA	Dimer	3137	44.9548	2305.16	3	2305.16	-0.5546	0.215	0.215	0.215	KINK[134.09]ADEM[15.99]	1	decoy_Firefly_Luciferase(543);	KINK[134.09]ADEM[15.99]	1	decoy_Firefly_Luciferase(543);	110.036	Decoy	inter	Unique
DSA	Dimer	3140	44.9985	2154.08	3	2154.07	-4.2373	6.12	5.17	0	KGPAPFYPLEDGTAGEQLHK	-1	Firefly_Luciferase;	-	-1	-	0	Target	single	Unique
DSA	Dimer	3141	45.0073	1817.98	3	1817.97	-3.8558	3.065	3.065	0	KKGGLGEM[15.99]HIPVLADK	1	mTXNPx(100);	-	2	-	110.036	Target	loop	Unique
DSA	Dimer	3142	45.0188	1878	3	1877.98	-9.6087	0.565	0.14	0.185	GLFIIDKK	7	mTXNPx(142);	INKADEM[15.99]	3	decoy_Firefly_Luciferase(546);	110.036	Decoy	inter	Unique
DSA	Dimer	3143	45.0345	3185.32	3	3185.31	-3.6958	1.43	1.43	0.45	GSHM[15.99]NLDYQMYR	1	mTXNPx(1);	GSHM[15.99]NLDYQM[15.99]YR	1	mTXNPx(1);	110.036	Target	inter	Unique
DSA	Dimer	3149	45.121	2260.12	3	2260.13	4.5662	0.855	0.12	0.34	MEDAKNIK	1	Firefly_Luciferase(1);	n[134.09]NKEFFEGAK	2	decoy_mTXNPx(3);	110.036	Decoy	inter	Unique
DSA	Dimer	3150	45.1319	3191.34	4	3191.33	-3.2268	1.49	1.49	0.7	GSHM[15.99]NLDYQMYR	1	mTXNPx(1);	GSHM[15.99]NLDYQM[15.99]YR	1	mTXNPx(1);	116.056	Target	inter	Unique
DSA	Dimer	3152	45.1603	3351.65	4	3351.62	-6.1841	0.655	0.605	0.32	SHM[15.99]NLDYQMYR	1	mTXNPx(2);	VVPFFEAKVVDLDTGK	8	Firefly_Luciferase(372);	116.056	Target	inter	Unique
DSA	Dimer	3155	45.2032	2330.21	3	2330.23	7.0762	0.715	0.715	0.28	LDARKIR	5	Firefly_Luciferase(534);	n[15.99]MNKEFFEGAK	3	decoy_mTXNPx(3);	110.036	Decoy	inter	Unique
DSA	Dimer	3156	45.2175	2300.14	3	2300.14	3.9118	0.375	0.025	0.17	KINK[129.05]ADEM[15.99]	1	decoy_Firefly_Luciferase(543);	M[15.99]EDAKNIKK	1	Firefly_Luciferase(1);	116.056	Decoy	inter	Unique
DSA	Dimer	3159	45.2603	1743.98	3	1743.97	-8.885	0.455	0.005	0.225	LAEAM[15.99]KR	6	Firefly_Luciferase(68);	n[129.05]VAIKGGK	4	decoy_Firefly_Luciferase(4);	110.036	Decoy	inter	Unique
DSA	Dimer	3161	45.2846	2370.13	3	2370.15	9.6306	0.05	0.015	0	M[15.99]NKEFFEGAKTTDLTPQGPK	1	decoy_mTXNPx(1);	-	3	-	116.056	Decoy	loop	Unique
DSA	Dimer	3162	45.2988	3350.64	4	3350.66	6.7791	0.125	0.015	0	M[15.99]EDAK[135.07]NIKKGPAPFYPLEDGTAGEQLHK	1	Firefly_Luciferase(1);	-	8	-	116.056	Target	loop	Unique
DSA	Dimer	3163	45.3166	1742.98	4	1742.98	1.714	0.87	0.01	0.36	K[128.07]GGKIAV	4	Firefly_Luciferase(547);	KM[15.99]AEALR	1	decoy_Firefly_Luciferase(483);	110.036	Decoy	inter	Unique
DSA	Dimer	3165	45.3427	2277.13	3	2277.13	0.1812	0.62	0.1	0.2	LAEAMKR	6	Firefly_Luciferase(68);	M[15.99]NK[134.09]EFFEGAK	1	decoy_mTXNPx(1);	110.036	Decoy	inter	Unique
DSA	Dimer	3168	45.3856	2760.23	4	2760.23	1.0506	0.51	0.51	0.21	GSHM[15.99]NLDYQM[15.99]YR	1	mTXNPx(1);	K[135.07]INKADEM[15.99]	4	decoy_Firefly_Luciferase(546);	116.056	Decoy	inter	Unique
DSA	Dimer	3172	45.4407	2330.21	3	2330.23	7.6535	0.495	0.01	0.235	LDARKIR	5	Firefly_Luciferase(534);	M[15.99]NK[134.09]EFFEGAK	1	decoy_mTXNPx(1);	110.036	Decoy	inter	Ambiguous (1)
DSA	Dimer	3172	45.4407	2331.21	3	2331.21	-0.6437	0.495	0.005	0.235	LDARKIR	5	Firefly_Luciferase(534);	n[15.99]MNKEFFEGAK	3	decoy_mTXNPx(3);	116.056	Decoy	inter	Ambiguous (2)
DSA	Dimer	3172	45.4407	2331.21	3	2331.21	-0.6437	0.495	0.01	0.235	LDARKIR	5	Firefly_Luciferase(534);	M[15.99]NK[129.05]EFFEGAK	1	decoy_mTXNPx(1);	116.056	Decoy	inter	Ambiguous (3)
DSA	Dimer	3172	45.4407	2330.21	3	2330.23	7.6535	0.495	0.01	0.235	LDARKIR	5	Firefly_Luciferase(534);	M[15.99]NK[128.07]EFFEGAK	1	decoy_mTXNPx(1);	116.056	Decoy	inter	Ambiguous (4)
DSA	Dimer	3174	45.4693	2418.25	3	2418.24	-2.0522	0.22	0.22	0.1	K[129.05]INKADEM	4	decoy_Firefly_Luciferase(546);	n[15.99]MEDAKNIKK	8	Firefly_Luciferase(8);	116.056	Decoy	inter	Unique
DSA	Dimer	3179	45.5307	2236.1	3	2236.11	3.8515	0.685	0.39	0	n[129.05]NKEFFEGAKTTDLTPQGPK	-1	decoy_mTXNPx;	-	-1	-	0	Decoy	single	Unique
DSA	Dimer	3181	45.5613	1858.98	3	1858.96	-8.1675	0.315	0.16	0	LFLEEEFRYM[15.99]LVVR	-1	decoy_Firefly_Luciferase;	-	-1	-	0	Decoy	single	Unique
DSA	Dimer	3182	45.5756	2375.24	3	2375.25	1.63	0.56	0.425	0	KATTVQSAVYDVIEK[134.09]ETMTK	-1	decoy_Firefly_Luciferase;	-	-1	-	0	Decoy	single	Unique
DSA	Dimer	3183	45.5911	1451.75	3	1451.74	-1.9006	1.715	1.39	0	GGLGEM[15.99]HIPVLADK	-1	mTXNPx;	-	-1	-	0	Target	single	Unique
DSA	Dimer	3185	45.6193	2312.22	3	2312.23	2.3345	0.39	0.005	0.115	AK[129.05]KGGKIAV	3	Firefly_Luciferase(544);	DINMNDYKGK	8	mTXNPx(42);	116.056	Target	inter	Ambiguous (1)
DSA	Dimer	3185	45.6193	2312.22	3	2312.23	2.3345	0.39	0.39	0.115	AKK[129.05]GGKIAV	2	Firefly_Luciferase(543);	DINMNDYKGK	8	mTXNPx(42);	116.056	Target	inter	Ambiguous (2)
DSA	Dimer	3185	45.6193	2312.22	3	2312.23	2.3345	0.39	0.005	0.115	AK[135.07]KGGKIAV	3	Firefly_Luciferase(544);	DINMNDYKGK	8	mTXNPx(42);	110.036	Target	inter	Ambiguous (3)
DSA	Dimer	3186	45.6326	1707.89	3	1707.91	9.7776	2.785	2.465	0	K[128.07]GGLGEM[15.99]HIPVLADK	-1	mTXNPx;	-	-1	-	0	Target	single	Unique
DSA	Dimer	3187	45.6446	3475.76	3	3475.77	2.2111	0.515	0.005	0.225	LK[129.05]KATTVQSAVYDVIEK	3	decoy_Firefly_Luciferase(41);	M[15.99]NK[129.05]EFFEGAK	1	decoy_mTXNPx(1);	110.036	Decoy	inter	Ambiguous (1)
DSA	Dimer	3187	45.6446	3474.76	3	3474.78	7.7761	0.515	0.005	0.225	LK[128.07]KATTVQSAVYDVIEK	3	decoy_Firefly_Luciferase(41);	M[15.99]NK[129.05]EFFEGAK	1	decoy_mTXNPx(1);	110.036	Decoy	inter	Ambiguous (2)
DSA	Dimer	3189	45.671	2260.13	3	2260.13	-1.1391	0.955	0.095	0.41	KINK[134.09]ADEM	1	decoy_Firefly_Luciferase(543);	NKEFFEGAK	1	decoy_mTXNPx(2);	110.036	Decoy	inter	Unique
DSA	Dimer	3190	45.6888	1522.79	3	1522.79	-0.2585	0.39	0.045	0	EIVDYVASQVTTAK	-1	Firefly_Luciferase;	-	-1	-	0	Target	single	Unique
DSA	Dimer	3192	45.7171	2373.26	3	2373.26	-1.1572	0.2	0.2	0	AIEM[15.99]SKDALVPIHMEGLGGK[134.09]K	-1	decoy_mTXNPx;	-	-1	-	0	Decoy	single	Unique
DSA	Dimer	3194	45.7441	2712.33	3	2712.32	-3.6404	0.16	0.16	0.065	GSHM[15.99]NLDYQM[15.99]YR	1	mTXNPx(1);	VAIK[128.07]GGK[129.05]K	1	decoy_Firefly_Luciferase(1);	110.036	Decoy	inter	Ambiguous (1)
DSA	Dimer	3194	45.7441	2712.33	3	2712.32	-3.6404	0.16	0.16	0.065	GSHM[15.99]NLDYQM[15.99]YR	1	mTXNPx(1);	VAIK[129.05]GGK[128.07]K	1	decoy_Firefly_Luciferase(1);	110.036	Decoy	inter	Ambiguous (2)
DSA	Dimer	3195	45.759	3270.76	3	3270.73	-9.1597	0.135	0.045	0	VCLEGRQNVGLTKGTDLDVVKAEFFPVVK	13	decoy_Firefly_Luciferase(171);	-	21	-	110.036	Decoy	loop	Unique
DSA	Dimer	3196	45.7758	1740.84	3	1740.84	-1.2316	0.24	0.24	0.09	AGEFFEKNM[15.99]	7	mTXNPx(202);	GGKIAV	3	Firefly_Luciferase(547);	110.036	Target	inter	Unique
DSA	Dimer	3198	45.8021	3291.71	3	3291.71	-1.1887	0.225	0.225	0.11	GSHM[15.99]NLDYQMYR	1	mTXNPx(1);	KGLQK[128.07]ILNVQK[128.07]K	1	Firefly_Luciferase(131);	110.036	Target	inter	Unique
DSA	Dimer	3199	45.8163	3353.7	3	3353.69	-4.6307	0.05	0.05	0	n[135.07]MEDAK[135.07]NIKKGPAPFYPLEDGTAGEQLHK	-1	Firefly_Luciferase;	-	-1	-	0	Target	single	Ambiguous (1)
DSA	Dimer	3199	45.8163	3353.7	3	3353.69	-4.6307	0.05	0.05	0	n[135.07]MEDAKNIK[135.07]KGPAPFYPLEDGTAGEQLHK	-1	Firefly_Luciferase;	-	-1	-	0	Target	single	Ambiguous (2)
DSA	Dimer	3201	45.8471	2372.24	3	2372.25	3.5781	0.075	0.075	0	VCLEGRQNVGLTK[129.05]GTDLDVVK	-1	decoy_Firefly_Luciferase;	-	-1	-	0	Decoy	single	Unique
DSA	Dimer	3204	45.8892	1764.93	3	1764.95	8.8145	0.76	0.01	0.28	AIK[129.05]GGK	1	decoy_Firefly_Luciferase(2);	MEDAKNIK	5	Firefly_Luciferase(5);	116.056	Decoy	inter	Unique
DSA	Dimer	3205	45.9058	3233.61	4	3233.6	-1.6353	5.63	0.64	1.105	KGPAPFYPLEDGTAGEQLHK	1	Firefly_Luciferase(9);	M[15.99]EDAKNIK	5	Firefly_Luciferase(5);	116.056	Target	intra	Unique
DSA	Dimer	3206	45.92	2561.28	4	2561.29	4.3561	0.875	0.005	0.16	K[135.07]KGGLGEM[15.99]HIPVLADK	2	mTXNPx(101);	M[15.99]EDAK	1	Firefly_Luciferase(1);	110.036	Target	inter	Ambiguous (1)
DSA	Dimer	3206	45.92	2561.28	4	2561.29	4.3561	0.875	0.005	0.16	KK[129.05]GGLGEM[15.99]HIPVLADK	1	mTXNPx(100);	M[15.99]EDAK	1	Firefly_Luciferase(1);	116.056	Target	inter	Ambiguous (2)
DSA	Dimer	3209	45.9607	2367.14	3	2367.15	2.5722	0.54	0.475	0.035	KGGK[129.05]IAV	1	Firefly_Luciferase(544);	SHMNLDYQMYR	1	mTXNPx(2);	110.036	Target	inter	Unique
DSA	Dimer	3212	46.0041	2239.11	3	2239.13	6.7578	1.02	0.205	0.485	GLTGKLDAR	5	Firefly_Luciferase(529);	MNKEFFEGAK	3	decoy_mTXNPx(3);	110.036	Decoy	inter	Unique
DSA	Dimer	3213	46.014	1824	3	1823.99	-3.1706	2.805	2.805	0	KKGGLGEM[15.99]HIPVLADK	1	mTXNPx(100);	-	2	-	116.056	Target	loop	Unique
DSA	Dimer	3214	46.0209	1817.98	3	1817.97	-3.2192	2.78	2.78	0	KKGGLGEM[15.99]HIPVLADK	1	mTXNPx(100);	-	2	-	110.036	Target	loop	Unique
DSA	Dimer	3215	46.0325	2154.08	3	2154.07	-3.59	5.77	4.51	0	KGPAPFYPLEDGTAGEQLHK	-1	Firefly_Luciferase;	-	-1	-	0	Target	single	Unique
DSA	Dimer	3217	46.0507	2715.35	3	2715.38	9.6185	0.205	0.205	0.1	EDAKNIK	4	Firefly_Luciferase(5);	HNTNLGYRKM[15.99]AEALR	9	decoy_Firefly_Luciferase(483);	110.036	Decoy	inter	Unique
DSA	Dimer	3219	46.0776	3208.7	3	3208.73	8.6174	0.225	0.225	0.105	ATTVQSAVYDVIEKETM[15.99]TK	14	decoy_Firefly_Luciferase(55);	KAKILIER	1	decoy_Firefly_Luciferase(8);	110.036	Decoy	intra	Unique
DSA	Dimer	3223	46.1268	2446.16	3	2446.13	-8.7506	0.66	0.055	0.23	EDAKNIK	1	Firefly_Luciferase(2);	GSHMNLDYQMYR	1	mTXNPx(1);	116.056	Target	inter	Unique
DSA	Dimer	3224	46.1388	3227.59	4	3227.58	-2.8312	5.795	0.31	0.785	KGPAPFYPLEDGTAGEQLHK	1	Firefly_Luciferase(9);	M[15.99]EDAKNIK	5	Firefly_Luciferase(5);	110.036	Target	intra	Unique
DSA	Dimer	3226	46.1666	2505.18	3	2505.19	6.0622	0.64	0.005	0.345	NK[129.05]EFFEGAK	1	decoy_mTXNPx(2);	NK[129.05]EFFEGAK	1	decoy_mTXNPx(2);	110.036	Decoy	inter	Unique
DSA	Dimer	3227	46.1788	2282.13	3	2282.15	8.1183	3.67	2.935	0	K[128.07]GPAPFYPLEDGTAGEQLHK	-1	Firefly_Luciferase;	-	-1	-	0	Target	single	Unique
DSA	Dimer	3230	46.2226	2300.14	3	2300.14	2.4177	0.385	0.015	0.24	M[15.99]EDAKNIK	5	Firefly_Luciferase(5);	M[15.99]EDAK[135.07]NIKK	8	Firefly_Luciferase(8);	110.036	Target	inter	Unique
DSA	Dimer	3231	46.2375	1722.82	3	1722.84	9.4387	0.84	0.04	0.385	AM[15.99]KR	3	Firefly_Luciferase(31);	M[15.99]EDAK[129.05]NIK	1	Firefly_Luciferase(1);	110.036	Target	intra	Unique
DSA	Dimer	3232	46.2501	2507.17	3	2507.18	3.2776	0.6	0.005	0.3	MNK[129.05]EFFEGAK	1	decoy_mTXNPx(1);	NKEFFEGAK	2	decoy_mTXNPx(3);	110.036	Decoy	inter	Ambiguous (1)
DSA	Dimer	3232	46.2501	2507.17	3	2507.18	3.2776	0.6	0.005	0.3	n[129.05]MNKEFFEGAK	3	decoy_mTXNPx(3);	NKEFFEGAK	2	decoy_mTXNPx(3);	110.036	Decoy	inter	Ambiguous (2)
DSA	Dimer	3232	46.2501	2505.18	3	2505.19	6.0699	0.6	0.305	0.3	NK[129.05]EFFEGAK	1	decoy_mTXNPx(2);	NK[129.05]EFFEGAK	1	decoy_mTXNPx(2);	110.036	Decoy	inter	Ambiguous (3)
DSA	Dimer	3232	46.2501	2505.18	3	2505.19	6.0699	0.6	0.305	0.3	NK[129.05]EFFEGAK	1	decoy_mTXNPx(2);	n[129.05]NKEFFEGAK	2	decoy_mTXNPx(3);	110.036	Decoy	inter	Ambiguous (4)
DSA	Dimer	3232	46.2501	2505.18	3	2505.19	6.0699	0.6	0.305	0.3	n[129.05]NKEFFEGAK	2	decoy_mTXNPx(3);	n[129.05]NKEFFEGAK	2	decoy_mTXNPx(3);	110.036	Decoy	inter	Ambiguous (5)
DSA	Dimer	3234	46.2765	2716.36	3	2716.36	-0.0891	0.195	0.195	0.09	AKK[129.05]GGK[134.09]IAV	2	Firefly_Luciferase(543);	SHMNLDYQM[15.99]YR	1	mTXNPx(2);	110.036	Target	inter	Ambiguous (1)
DSA	Dimer	3234	46.2765	2716.36	3	2716.36	-0.0891	0.195	0.195	0.09	AK[129.05]KGGK[134.09]IAV	3	Firefly_Luciferase(544);	SHMNLDYQM[15.99]YR	1	mTXNPx(2);	110.036	Target	inter	Ambiguous (2)
DSA	Dimer	3235	46.2907	3291.74	3	3291.77	9.3591	0.235	0.235	0.115	AIK[128.07]GGKKAK	1	decoy_Firefly_Luciferase(2);	KGPAPFYPLEDGTAGEQLHK	1	Firefly_Luciferase(9);	110.036	Decoy	inter	Unique
DSA	Dimer	3237	46.3218	1622.87	3	1622.86	-2.8354	0.22	0.01	0.08	GGKIAV	3	Firefly_Luciferase(547);	M[15.99]EDAKNIK	5	Firefly_Luciferase(5);	116.056	Target	intra	Unique
DSA	Dimer	3240	46.3645	1563.85	3	1563.84	-2.6077	2.925	2.335	0	KGGLGEMHIPVLADK	-1	mTXNPx;	-	-1	-	0	Target	single	Unique
DSA	Dimer	3242	46.393	3432.79	3	3432.82	9.212	0.515	0.07	0.195	M[15.99]NK[134.09]EFFEGAKTTDLTPQGPK	1	decoy_mTXNPx(1);	n[129.05]VAIKGGKK	7	decoy_Firefly_Luciferase(7);	116.056	Decoy	inter	Ambiguous (1)
DSA	Dimer	3242	46.393	3432.79	3	3432.82	9.212	0.515	0.07	0.195	M[15.99]NK[134.09]EFFEGAKTTDLTPQGPK	1	decoy_mTXNPx(1);	VAIK[129.05]GGKK	7	decoy_Firefly_Luciferase(7);	116.056	Decoy	inter	Ambiguous (2)
DSA	Dimer	3243	46.4073	1912.92	3	1912.93	8.3717	0.63	0.285	0.175	MEDAK	1	Firefly_Luciferase(1);	MEDAK[135.07]NIKK	8	Firefly_Luciferase(8);	110.036	Target	inter	Unique
DSA	Dimer	3244	46.4216	2014.11	3	2014.13	8.311	0.39	0.04	0.18	KGGKIAV	4	Firefly_Luciferase(547);	M[15.99]EDAKNIK[135.07]K	5	Firefly_Luciferase(5);	116.056	Target	intra	Unique
DSA	Dimer	3245	46.4348	2351.16	3	2351.19	9.2501	0.15	0.15	0	NKEFFEGAK[134.09]TTDLTPQGPK	1	decoy_mTXNPx(2);	-	2	-	110.036	Decoy	loop	Ambiguous (1)
DSA	Dimer	3245	46.4348	2352.17	3	2352.17	1.0262	0.15	0.15	0	NKEFFEGAK[135.07]TTDLTPQGPK	1	decoy_mTXNPx(2);	-	2	-	110.036	Decoy	loop	Ambiguous (2)
DSA	Dimer	3246	46.4503	1606.86	3	1606.87	6.1744	0.575	0.03	0.115	INKADEM	3	decoy_Firefly_Luciferase(546);	KGGKIAV	4	Firefly_Luciferase(547);	116.056	Decoy	inter	Unique
DSA	Dimer	3248	46.4778	1622.86	3	1622.86	0.4287	0.305	0.01	0.075	GGKIAV	3	Firefly_Luciferase(547);	M[15.99]EDAKNIK	1	Firefly_Luciferase(1);	116.056	Target	intra	Unique
DSA	Dimer	3249	46.496	2313.24	3	2313.26	6.3151	0.625	0.57	0	ADLK[128.07]GTLGK[129.05]PVEDVFVVGGR	-1	decoy_Firefly_Luciferase;	-	-1	-	0	Decoy	single	Unique
DSA	Dimer	3251	46.5245	3375.77	3	3375.79	5.6293	0.225	0.225	0.11	AKKGGKIAV	2	Firefly_Luciferase(543);	M[15.99]NK[135.07]EFFEGAKTTDLTPQGPK	1	decoy_mTXNPx(1);	116.056	Decoy	inter	Ambiguous (1)
DSA	Dimer	3251	46.5245	3375.77	3	3375.79	5.6293	0.225	0.225	0.11	AKKGGKIAV	2	Firefly_Luciferase(543);	n[15.99]MNKEFFEGAKTTDLTPQGPK	3	decoy_mTXNPx(3);	116.056	Decoy	inter	Ambiguous (2)
DSA	Dimer	3253	46.553	2394.23	3	2394.24	5.5883	0.55	0.005	0.235	n[134.09]MEDAKNIKK	8	Firefly_Luciferase(8);	NKEFFEGAK	2	decoy_mTXNPx(3);	116.056	Decoy	inter	Unique
DSA	Dimer	3254	46.5654	2380.15	3	2380.17	6.833	0.425	0.05	0.19	EDAK[129.05]NIKK	7	Firefly_Luciferase(8);	GKYDNMNIDK	2	decoy_mTXNPx(163);	110.036	Decoy	inter	Unique
DSA	Dimer	3256	46.5946	2255.11	3	2255.11	1.3281	0.955	0.08	0.465	KAVAEGVEK	1	decoy_Firefly_Luciferase(222);	M[15.99]NKEFFEGAK	1	decoy_mTXNPx(1);	110.036	Decoy	inter	Unique
DSA	Dimer	3258	46.626	1604.86	3	1604.84	-8.5895	0.375	0.375	0	TIALIM[15.99]NSSGSTGLPK	-1	Firefly_Luciferase;	-	-1	-	0	Target	single	Unique
DSA	Dimer	3260	46.6545	2541.26	3	2541.28	7.0297	0.55	0.125	0.24	K[128.07]INKADEM[15.99]	4	decoy_Firefly_Luciferase(546);	MEDAK[129.05]NIK[129.05]K	1	Firefly_Luciferase(1);	116.056	Decoy	inter	Unique
DSA	Dimer	3262	46.6831	1650.89	3	1650.88	-2.4866	1.13	0.87	0	EIVDYVASQVTTAKK	-1	Firefly_Luciferase;	-	-1	-	0	Target	single	Unique
DSA	Dimer	3267	46.7541	1688.87	3	1688.86	-0.4006	1.085	0.69	0.325	AMKR	3	Firefly_Luciferase(31);	NKEFFEGAK	1	decoy_mTXNPx(2);	116.056	Decoy	inter	Unique
DSA	Dimer	3271	46.8063	2282.13	3	2282.15	7.1528	2.48	2.08	0	K[128.07]GPAPFYPLEDGTAGEQLHK	-1	Firefly_Luciferase;	-	-1	-	0	Target	single	Unique
DSA	Dimer	3272	46.8218	1451.75	3	1451.74	-1.8855	1.57	1.205	0	GGLGEM[15.99]HIPVLADK	-1	mTXNPx;	-	-1	-	0	Target	single	Unique
DSA	Dimer	3273	46.836	2542.26	3	2542.26	0.7619	0.665	0.16	0.31	K[129.05]INKADEM[15.99]	4	decoy_Firefly_Luciferase(546);	n[135.07]MEDAKNIK[129.05]K	5	Firefly_Luciferase(5);	110.036	Decoy	inter	Unique
DSA	Dimer	3279	46.9213	2283.14	3	2283.13	-4.4719	2.39	1.905	0	K[129.05]GPAPFYPLEDGTAGEQLHK	-1	Firefly_Luciferase;	-	-1	-	0	Target	single	Unique
DSA	Dimer	3281	46.9523	2463.16	3	2463.14	-8.3066	0.455	0.455	0.115	GSHM[15.99]NLDYQMYR	1	mTXNPx(1);	KMAEALR	1	decoy_Firefly_Luciferase(483);	116.056	Decoy	inter	Unique
DSA	Dimer	3282	46.9643	2447.15	3	2447.15	0.0582	0.425	0.425	0.115	GSHMNLDYQMYR	1	mTXNPx(1);	KMAEALR	1	decoy_Firefly_Luciferase(483);	116.056	Decoy	inter	Unique
DSA	Dimer	3285	47.0088	2652.3	4	2652.3	2.8411	0.775	0.13	0.365	GKYDNMNIDK	2	decoy_mTXNPx(163);	n[135.07]MEDAK[129.05]NIKK	8	Firefly_Luciferase(8);	116.056	Decoy	inter	Unique
DSA	Dimer	3286	47.0241	2719.41	3	2719.43	7.8649	0.515	0.08	0.195	DINM[15.99]NDYKGK	8	mTXNPx(42);	GLQK[129.05]ILNVQKK	10	Firefly_Luciferase(141);	110.036	Target	inter	Unique
DSA	Dimer	3289	47.0648	3275.58	3	3275.56	-3.9782	1.335	1.335	0.525	GSHM[15.99]NLDYQM[15.99]YR	1	mTXNPx(1);	VVDLDTGKTLGVNQR	8	Firefly_Luciferase(380);	116.056	Target	inter	Unique
DSA	Dimer	3290	47.0791	3169.32	4	3169.31	-2.563	3.19	3.19	1.455	GSHM[15.99]NLDYQMYR	1	mTXNPx(1);	GSHMNLDYQM[15.99]YR	1	mTXNPx(1);	110.036	Target	inter	Ambiguous (1)
DSA	Dimer	3290	47.0791	3169.32	4	3169.31	-2.563	3.19	3.19	1.455	GSHMNLDYQM[15.99]YR	1	mTXNPx(1);	GSHM[15.99]NLDYQMYR	1	mTXNPx(1);	110.036	Target	inter	Ambiguous (2)
DSA	Dimer	3291	47.0958	3397.82	6	3397.81	-3.6031	4.71	0.06	1.01	DALVPIHM[15.99]EGLGGKK	14	decoy_mTXNPx(104);	KKGGLGEM[15.99]HIPVLADK	1	mTXNPx(100);	110.036	Decoy	inter	Unique
DSA	Dimer	3294	47.1303	2652.29	3	2652.28	-4.3179	0.955	0.06	0.175	n[135.07]EDAKNIKK	4	Firefly_Luciferase(5);	SHMNLDYQMYR	1	mTXNPx(2);	116.056	Target	inter	Ambiguous (1)
DSA	Dimer	3294	47.1303	2652.29	3	2652.28	-4.3179	0.955	0.06	0.175	n[135.07]EDAKNIKK	7	Firefly_Luciferase(8);	SHMNLDYQMYR	1	mTXNPx(2);	116.056	Target	inter	Ambiguous (2)
DSA	Dimer	3295	47.1378	2240.12	3	2240.13	5.5854	0.84	0.84	0	AIEM[15.99]SK[129.05]DALVPIHMEGLGGK	-1	decoy_mTXNPx;	-	-1	-	0	Decoy	single	Unique
DSA	Dimer	3296	47.1475	3175.34	4	3175.33	-2.3338	2.945	2.945	1.31	GSHM[15.99]NLDYQMYR	1	mTXNPx(1);	GSHMNLDYQM[15.99]YR	1	mTXNPx(1);	116.056	Target	inter	Ambiguous (1)
DSA	Dimer	3296	47.1475	3175.34	4	3175.33	-2.3338	2.945	2.945	1.31	GSHMNLDYQM[15.99]YR	1	mTXNPx(1);	GSHM[15.99]NLDYQMYR	1	mTXNPx(1);	116.056	Target	inter	Ambiguous (2)
DSA	Dimer	3297	47.1596	3175.34	3	3175.33	-2.7728	2.745	2.745	1.485	GSHM[15.99]NLDYQMYR	1	mTXNPx(1);	GSHMNLDYQM[15.99]YR	1	mTXNPx(1);	116.056	Target	inter	Ambiguous (1)
DSA	Dimer	3297	47.1596	3175.34	3	3175.33	-2.7728	2.745	2.745	1.485	GSHMNLDYQM[15.99]YR	1	mTXNPx(1);	GSHM[15.99]NLDYQMYR	1	mTXNPx(1);	116.056	Target	inter	Ambiguous (2)
DSA	Dimer	3298	47.1751	2154.08	3	2154.07	-3.0783	4.635	4.09	0	KGPAPFYPLEDGTAGEQLHK	-1	Firefly_Luciferase;	-	-1	-	0	Target	single	Unique
DSA	Dimer	3302	47.2311	1622.87	3	1622.86	-1.453	0.475	0.245	0.08	GGKIAV	3	Firefly_Luciferase(547);	M[15.99]EDAKNIK	1	Firefly_Luciferase(1);	116.056	Target	intra	Unique
DSA	Dimer	3305	47.2743	2154.08	3	2154.07	-3.0834	4.385	3.53	0	KGPAPFYPLEDGTAGEQLHK	-1	Firefly_Luciferase;	-	-1	-	0	Target	single	Unique
DSA	Dimer	3307	47.3006	3458.72	3	3458.73	0.9223	0.18	0.18	0.06	M[15.99]EDAKNIK	1	Firefly_Luciferase(1);	TM[15.99]TEK[128.07]EIVDYVASQVTTAKK	19	Firefly_Luciferase(510);	110.036	Target	intra	Unique
DSA	Dimer	3308	47.3173	1793.83	3	1793.83	-2.6068	0.695	0.14	0.26	KINK[128.07]ADEM[15.99]	1	decoy_Firefly_Luciferase(543);	MEDAK	1	Firefly_Luciferase(1);	110.036	Decoy	inter	Unique
DSA	Dimer	3312	47.3752	3518.79	3	3518.82	8.8002	0.455	0.455	0.22	ADLK[134.09]GTLGKPVEDVFVVGGR	9	decoy_Firefly_Luciferase(27);	GKYDNM[15.99]NIDK	2	decoy_mTXNPx(163);	116.056	Decoy	inter	Unique
DSA	Dimer	3314	47.4039	3169.32	4	3169.31	-2.8227	2.6	2.6	0.835	GSHMNLDYQM[15.99]YR	1	mTXNPx(1);	GSHM[15.99]NLDYQMYR	1	mTXNPx(1);	110.036	Target	inter	Unique
DSA	Dimer	3316	47.436	1451.75	3	1451.74	-2.4412	1.65	1.32	0	GGLGEM[15.99]HIPVLADK	-1	mTXNPx;	-	-1	-	0	Target	single	Unique
DSA	Dimer	3318	47.4631	1563.85	3	1563.84	-2.7857	2.535	2.285	0	KGGLGEMHIPVLADK	-1	mTXNPx;	-	-1	-	0	Target	single	Unique
DSA	Dimer	3320	47.486	3457.75	3	3457.78	6.8382	0.34	0.34	0.125	EDAK[129.05]NIK	1	Firefly_Luciferase(2);	KGGLGEM[15.99]HIPVLADK[135.07]SMEIAR	1	mTXNPx(101);	110.036	Target	inter	Unique
DSA	Dimer	3321	47.5003	2872.37	3	2872.36	-2.7927	3.02	2.185	0.24	KGPAPFYPLEDGTAGEQLHK	1	Firefly_Luciferase(9);	M[15.99]EDAK	1	Firefly_Luciferase(1);	110.036	Target	intra	Unique
DSA	Dimer	3323	47.5291	2665.18	4	2665.2	7.8726	0.575	0.02	0.19	M[15.99]EDAK[135.07]NIK	1	Firefly_Luciferase(1);	SHMNLDYQMYR	1	mTXNPx(2);	110.036	Target	inter	Unique
DSA	Dimer	3324	47.5455	1918.09	3	1918.11	9.868	0.345	0.05	0.165	n[135.07]EDAK[135.07]NIKK	7	Firefly_Luciferase(8);	GGKKAK	4	decoy_Firefly_Luciferase(8);	116.056	Decoy	inter	Unique
DSA	Dimer	3330	47.6301	2665.18	4	2665.2	7.8726	0.31	0.035	0.135	MEDAK[135.07]NIK	1	Firefly_Luciferase(1);	SHM[15.99]NLDYQMYR	1	mTXNPx(2);	110.036	Target	inter	Ambiguous (1)
DSA	Dimer	3330	47.6301	2665.18	4	2665.2	7.8726	0.31	0.035	0.135	M[15.99]EDAK[135.07]NIK	1	Firefly_Luciferase(1);	SHMNLDYQMYR	1	mTXNPx(2);	110.036	Target	inter	Ambiguous (2)
DSA	Dimer	3336	47.7148	2255.11	3	2255.09	-9.4543	0.75	0.135	0.24	KINK[129.05]ADEM	1	decoy_Firefly_Luciferase(543);	NKEFFEGAK	1	decoy_mTXNPx(2);	110.036	Decoy	inter	Ambiguous (1)
DSA	Dimer	3336	47.7148	2255.11	3	2255.09	-9.4543	0.75	0.135	0.24	KINK[129.05]ADEM	1	decoy_Firefly_Luciferase(543);	NKEFFEGAK	2	decoy_mTXNPx(3);	110.036	Decoy	inter	Ambiguous (2)
DSA	Dimer	3337	47.7333	1917.06	3	1917.05	-8.1966	0.205	0.205	0.08	GGKKAK	4	decoy_Firefly_Luciferase(8);	M[15.99]EDAKNIK[128.07]K	1	Firefly_Luciferase(1);	110.036	Decoy	inter	Unique
DSA	Dimer	3339	47.7608	2254.2	3	2254.22	7.0886	0.025	0.025	0	K[134.09]SVFVVTPQSIGM[15.99]SNLLER	-1	decoy_Firefly_Luciferase;	-	-1	-	0	Decoy	single	Unique
DSA	Dimer	3340	47.777	2451.21	3	2451.22	2.6791	1.66	1.66	0.295	GSHMNLDYQM[15.99]YR	1	mTXNPx(1);	n[134.09]VAIKGGK	4	decoy_Firefly_Luciferase(4);	116.056	Decoy	inter	Unique
DSA	Dimer	3344	47.8312	2239.22	3	2239.23	7.2601	1.595	0.64	0.335	GGKIAV	3	Firefly_Luciferase(547);	KGGLGEM[15.99]HIPVLADK	1	mTXNPx(101);	116.056	Target	inter	Unique
DSA	Dimer	3345	47.849	1451.75	3	1451.74	-1.8138	1.46	1.36	0	GGLGEM[15.99]HIPVLADK	-1	mTXNPx;	-	-1	-	0	Target	single	Unique
DSA	Dimer	3347	47.8761	2209.12	3	2209.13	4.6167	0.245	0.245	0	LAIGSEEILVGYDRAIEM[15.99]SK	-1	decoy_mTXNPx;	-	-1	-	0	Decoy	single	Unique
DSA	Dimer	3351	47.9365	2453.22	3	2453.21	-3.7738	2.165	0.225	0.495	EILIKAK	5	Firefly_Luciferase(541);	GSHMNLDYQM[15.99]YR	1	mTXNPx(1);	110.036	Target	inter	Unique
DSA	Dimer	3352	47.9509	2326.13	3	2326.14	2.9986	0.43	0.43	0.21	GGKK[134.09]AK	3	decoy_Firefly_Luciferase(7);	SHM[15.99]NLDYQM[15.99]YR	1	mTXNPx(2);	116.056	Decoy	inter	Unique
DSA	Dimer	3355	47.9951	2287.18	3	2287.2	8.6917	0.715	0.715	0.28	EVGEAVAKR	8	Firefly_Luciferase(329);	n[15.99]MEDAKNIKK	8	Firefly_Luciferase(8);	110.036	Target	intra	Unique
DSA	Dimer	3360	48.0703	1587.85	3	1587.84	-3.3669	0.325	0.065	0.125	AM[15.99]KR	3	Firefly_Luciferase(31);	n[135.07]EDAKNIK	4	Firefly_Luciferase(5);	116.056	Target	intra	Unique
DSA	Dimer	3361	48.0835	1733.91	3	1733.9	-6.5035	0.24	0.01	0.12	AM[15.99]KR	3	Firefly_Luciferase(31);	n[15.99]MEDAKNIK	5	Firefly_Luciferase(5);	116.056	Target	intra	Unique
DSA	Dimer	3363	48.1121	2239.11	3	2239.13	9.5002	1.29	0.05	0.405	GLTGKLDAR	5	Firefly_Luciferase(529);	MNKEFFEGAK	3	decoy_mTXNPx(3);	110.036	Decoy	inter	Unique
DSA	Dimer	3364	48.1284	2304.16	3	2304.14	-5.5398	1.54	1.54	0.135	KGGLGEM[15.99]HIPVLADK	1	mTXNPx(101);	M[15.99]EDAK	1	Firefly_Luciferase(1);	116.056	Target	inter	Unique
DSA	Dimer	3365	48.1427	2317.17	3	2317.16	-2.3374	0.565	0.565	0.28	ILSKLR	4	decoy_Firefly_Luciferase(112);	SHM[15.99]NLDYQMYR	1	mTXNPx(2);	116.056	Decoy	inter	Unique
DSA	Dimer	3370	48.2086	2266.07	3	2266.06	-3.5233	2.99	2.99	0	GPM[15.99]IM[15.99]SGYVNNPEATNALIDK	-1	Firefly_Luciferase;	-	-1	-	0	Target	single	Unique
DSA	Dimer	3373	48.2488	3169.33	4	3169.31	-3.4103	4.865	4.865	2.445	GSHMNLDYQMYR	1	mTXNPx(1);	GSHM[15.99]NLDYQM[15.99]YR	1	mTXNPx(1);	110.036	Target	inter	Unique
DSA	Dimer	3374	48.2632	2240.11	3	2240.13	9.0633	0.65	0.65	0	AIEM[15.99]SK[129.05]DALVPIHMEGLGGK	-1	decoy_mTXNPx;	-	-1	-	0	Decoy	single	Unique
DSA	Dimer	3375	48.2774	3993.94	3	3993.95	4.2375	0.495	0.495	0.245	GPAPFYPLEDGTAGEQLHKAM[15.99]K[134.09]R	19	Firefly_Luciferase(28);	M[15.99]NKEFFEGAK	1	decoy_mTXNPx(1);	116.056	Decoy	inter	Ambiguous (1)
DSA	Dimer	3375	48.2774	3993.94	3	3993.95	4.2375	0.495	0.495	0.245	GPAPFYPLEDGTAGEQLHKAM[15.99]K[134.09]R	19	Firefly_Luciferase(28);	M[15.99]NKEFFEGAK	3	decoy_mTXNPx(3);	116.056	Decoy	inter	Ambiguous (2)
DSA	Dimer	3376	48.2918	3451.69	3	3451.72	7.6588	0.475	0.39	0.225	n[15.99]MEDAKNIK	5	Firefly_Luciferase(5);	MNKEFFEGAKTTDLTPQGPK	1	decoy_mTXNPx(1);	116.056	Decoy	inter	Ambiguous (1)
DSA	Dimer	3376	48.2918	3451.69	3	3451.72	7.6588	0.475	0.39	0.225	n[15.99]MEDAKNIK	5	Firefly_Luciferase(5);	MNKEFFEGAKTTDLTPQGPK	3	decoy_mTXNPx(3);	116.056	Decoy	inter	Ambiguous (2)
DSA	Dimer	3378	48.3198	2725.28	3	2725.3	6.0826	0.645	0.26	0.23	n[135.07]EDAKNIKK	7	Firefly_Luciferase(8);	GSHM[15.99]NLDYQMYR	1	mTXNPx(1);	116.056	Target	inter	Unique
DSA	Dimer	3379	48.3304	3169.33	3	3169.31	-3.431	4.165	4.165	1.905	GSHMNLDYQMYR	1	mTXNPx(1);	GSHM[15.99]NLDYQM[15.99]YR	1	mTXNPx(1);	110.036	Target	inter	Unique
DSA	Dimer	3380	48.3448	2289.05	3	2289.07	8.5147	0.6	0.04	0.245	M[15.99]EDAKNIK	5	Firefly_Luciferase(5);	M[15.99]NKEFFEGAK	3	decoy_mTXNPx(3);	110.036	Decoy	inter	Unique
DSA	Dimer	3381	48.3591	3451.69	3	3451.72	7.7161	0.285	0.085	0.11	n[15.99]MEDAKNIK	5	Firefly_Luciferase(5);	MNKEFFEGAKTTDLTPQGPK	10	decoy_mTXNPx(10);	116.056	Decoy	inter	Unique
DSA	Dimer	3384	48.4043	3994.94	3	3994.94	-0.3562	0.355	0.005	0.11	GPAPFYPLEDGTAGEQLHKAM[15.99]K[135.07]R	19	Firefly_Luciferase(28);	M[15.99]NKEFFEGAK	3	decoy_mTXNPx(3);	116.056	Decoy	inter	Ambiguous (1)
DSA	Dimer	3384	48.4043	3994.94	3	3994.94	-0.3562	0.355	0.005	0.11	GPAPFYPLEDGTAGEQLHK[135.07]AM[15.99]KR	22	Firefly_Luciferase(31);	M[15.99]NKEFFEGAK	3	decoy_mTXNPx(3);	116.056	Decoy	inter	Ambiguous (2)
DSA	Dimer	3384	48.4043	3994.94	3	3994.94	-0.3562	0.355	0.005	0.11	GPAPFYPLEDGTAGEQLHKAM[15.99]KR	19	Firefly_Luciferase(28);	M[15.99]NK[135.07]EFFEGAK	1	decoy_mTXNPx(1);	116.056	Decoy	inter	Ambiguous (3)
DSA	Dimer	3384	48.4043	3994.94	3	3994.94	-0.3562	0.355	0.005	0.11	GPAPFYPLEDGTAGEQLHKAM[15.99]KR	19	Firefly_Luciferase(28);	n[15.99]MNKEFFEGAK	3	decoy_mTXNPx(3);	116.056	Decoy	inter	Ambiguous (4)
DSA	Dimer	3387	48.4443	3169.33	3	3169.31	-3.7463	2.765	2.765	0.98	GSHMNLDYQMYR	1	mTXNPx(1);	GSHM[15.99]NLDYQM[15.99]YR	1	mTXNPx(1);	110.036	Target	inter	Unique
DSA	Dimer	3394	48.5448	3175.34	4	3175.33	-3.2232	4.64	4.64	2.22	GSHMNLDYQMYR	1	mTXNPx(1);	GSHM[15.99]NLDYQM[15.99]YR	1	mTXNPx(1);	116.056	Target	inter	Unique
DSA	Dimer	3395	48.5536	2257.11	3	2257.13	6.5258	0.04	0.04	0	TM[15.99]TEK[128.07]EIVDYVASQVTTAK	-1	Firefly_Luciferase;	-	-1	-	0	Target	single	Unique
DSA	Dimer	3397	48.5845	1563.85	3	1563.84	-1.8132	2.465	2.305	0	KGGLGEMHIPVLADK	-1	mTXNPx;	-	-1	-	0	Target	single	Unique
DSA	Dimer	3400	48.626	3175.35	3	3175.33	-3.5321	3	3	1.22	GSHMNLDYQMYR	1	mTXNPx(1);	GSHM[15.99]NLDYQM[15.99]YR	1	mTXNPx(1);	116.056	Target	inter	Unique
DSA	Dimer	3404	48.6893	2154.09	3	2154.07	-7.518	4	3.5	0	KGPAPFYPLEDGTAGEQLHK	-1	Firefly_Luciferase;	-	-1	-	0	Target	single	Unique
DSA	Dimer	3407	48.732	2255.11	3	2255.09	-8.2854	0.48	0.005	0.355	EDAK[129.05]NIK	1	Firefly_Luciferase(2);	MNKEFFEGAK	3	decoy_mTXNPx(3);	110.036	Decoy	inter	Ambiguous (1)
DSA	Dimer	3407	48.732	2255.11	3	2255.09	-8.2854	0.48	0.005	0.355	MEDAKNIK	1	Firefly_Luciferase(1);	n[129.05]NKEFFEGAK	2	decoy_mTXNPx(3);	110.036	Decoy	inter	Ambiguous (2)
DSA	Dimer	3407	48.732	2255.11	3	2255.09	-8.2854	0.48	0.005	0.355	MEDAK[129.05]NIK	1	Firefly_Luciferase(1);	NKEFFEGAK	1	decoy_mTXNPx(2);	110.036	Decoy	inter	Ambiguous (3)
DSA	Dimer	3407	48.732	2255.11	3	2255.09	-8.2854	0.48	0.005	0.355	MEDAK[129.05]NIK	1	Firefly_Luciferase(1);	NKEFFEGAK	2	decoy_mTXNPx(3);	110.036	Decoy	inter	Ambiguous (4)
DSA	Dimer	3412	48.8048	2254.13	3	2254.11	-9.0159	0.725	0.725	0.34	MEDAKNIK	1	Firefly_Luciferase(1);	n[128.07]NKEFFEGAK	2	decoy_mTXNPx(3);	110.036	Decoy	inter	Ambiguous (1)
DSA	Dimer	3412	48.8048	2254.13	3	2254.11	-9.0159	0.725	0.725	0.34	MEDAKNIK	1	Firefly_Luciferase(1);	NK[128.07]EFFEGAK	1	decoy_mTXNPx(2);	110.036	Decoy	inter	Ambiguous (2)
DSA	Dimer	3414	48.8355	2398.18	3	2398.18	-2.496	1.25	0.005	0.42	SHM[15.99]NLDYQM[15.99]YR	1	mTXNPx(2);	VAIKGGKK	7	decoy_Firefly_Luciferase(7);	110.036	Decoy	inter	Unique
DSA	Dimer	3416	48.8646	2761.45	4	2761.47	9.097	0.13	0.125	0	TMTEK[135.07]EIVDYVASQVTTAKKLR	19	Firefly_Luciferase(510);	-	20	-	116.056	Target	loop	Unique
DSA	Dimer	3417	48.882	2398.13	3	2398.15	8.099	1.015	0.06	0.29	SHM[15.99]NLDYQM[15.99]YR	1	mTXNPx(2);	n[128.07]VAIKGGK	4	decoy_Firefly_Luciferase(4);	110.036	Decoy	inter	Unique
DSA	Dimer	3418	48.8963	2025.99	3	2025.98	-2.7927	1.45	1.31	0	GPAPFYPLEDGTAGEQLHK	-1	Firefly_Luciferase;	-	-1	-	0	Target	single	Unique
DSA	Dimer	3420	48.9235	2154.08	3	2154.07	-0.5757	3.275	2.55	0	KGPAPFYPLEDGTAGEQLHK	-1	Firefly_Luciferase;	-	-1	-	0	Target	single	Unique
DSA	Dimer	3421	48.9435	1451.75	3	1451.74	-2.5273	1.685	1.03	0	GGLGEM[15.99]HIPVLADK	-1	mTXNPx;	-	-1	-	0	Target	single	Unique
DSA	Dimer	3425	49.0021	2628.29	3	2628.31	7.9817	2.98	2.345	0	KGPAPFYPLEDGTAGEQLHK[128.07]AM[15.99]K	-1	Firefly_Luciferase;	-	-1	-	0	Target	single	Unique
DSA	Dimer	3430	49.0813	1621.97	3	1621.96	-6.7935	0.285	0.025	0.11	AM[15.99]KR	3	Firefly_Luciferase(31);	LKSLIKYK	6	Firefly_Luciferase(443);	110.036	Target	intra	Unique
DSA	Dimer	3432	49.1086	2255.11	3	2255.09	-9.5416	0.78	0.215	0.305	KINK[129.05]ADEM	1	decoy_Firefly_Luciferase(543);	NKEFFEGAK	2	decoy_mTXNPx(3);	110.036	Decoy	inter	Ambiguous (1)
DSA	Dimer	3432	49.1086	2255.11	3	2255.09	-9.5416	0.78	0.215	0.305	KINK[129.05]ADEM	1	decoy_Firefly_Luciferase(543);	NKEFFEGAK	1	decoy_mTXNPx(2);	110.036	Decoy	inter	Ambiguous (2)
DSA	Dimer	3434	49.1415	3429.85	5	3429.84	-2.6141	0.98	0.04	0.26	EDAKNIK	4	Firefly_Luciferase(5);	QNVGLTKGTDLDVVKAEFFPVVK	15	decoy_Firefly_Luciferase(179);	110.036	Decoy	inter	Unique
DSA	Dimer	3435	49.1558	2675.15	3	2675.18	8.7987	0.41	0.41	0.08	KINK[129.05]ADEM	1	decoy_Firefly_Luciferase(543);	SHM[15.99]NLDYQM[15.99]YR	1	mTXNPx(2);	110.036	Decoy	inter	Unique
DSA	Dimer	3437	49.1856	1451.75	3	1451.74	-2.5273	1.765	1.52	0	GGLGEM[15.99]HIPVLADK	-1	mTXNPx;	-	-1	-	0	Target	single	Unique
DSA	Dimer	3438	49.1996	1701.9	3	1701.89	-3.8234	0.1	0.1	0.015	INKADEM[15.99]	3	decoy_Firefly_Luciferase(546);	SLIKYK	4	Firefly_Luciferase(443);	116.056	Decoy	inter	Unique
DSA	Dimer	3441	49.2431	2695.28	3	2695.29	3.0604	0.99	0.99	0	EAAPQFSGQAVVNGAIKDINM[15.99]NDYK	-1	mTXNPx;	-	-1	-	0	Target	single	Unique
DSA	Dimer	3444	49.2883	2147.04	3	2147.02	-6.3303	0.17	0.17	0.06	GSHM[15.99]NLDYQMYR	1	mTXNPx(1);	KINK	1	decoy_Firefly_Luciferase(543);	116.056	Decoy	inter	Unique
DSA	Dimer	3446	49.3158	2369.24	3	2369.23	-6.2322	0.25	0.055	0	K[128.07]ATTVQSAVYDVIEKETMTK	-1	decoy_Firefly_Luciferase;	-	-1	-	0	Decoy	single	Unique
DSA	Dimer	3448	49.3363	2146.03	3	2146.05	8.9283	0.3	0.12	0.07	DINMNDYKGK	8	mTXNPx(42);	KM[15.99]AEALR	1	decoy_Firefly_Luciferase(483);	116.056	Decoy	inter	Unique
DSA	Dimer	3449	49.3528	1064.6	2	1064.6	-0.3775	0.215	0.215	0	GLTGK[135.07]LDAR	-1	Firefly_Luciferase;	-	-1	-	0	Target	single	Unique
DSA	Dimer	3457	49.4664	3372.73	3	3372.73	1.7233	0.335	0.09	0.125	SDMIIIK[135.07]QIIPLKK	13	decoy_Firefly_Luciferase(409);	SHM[15.99]NLDYQM[15.99]YR	1	mTXNPx(2);	110.036	Decoy	inter	Unique
DSA	Dimer	3460	49.513	1518.78	3	1518.77	-4.1103	0.215	0.005	0.02	KGGK[129.05]IAV	1	Firefly_Luciferase(544);	M[15.99]EDAK	1	Firefly_Luciferase(1);	110.036	Target	intra	Unique
DSA	Dimer	3465	49.5816	2383.15	3	2383.14	-2.3604	1.64	0.26	0.165	SHMNLDYQM[15.99]YR	1	mTXNPx(2);	n[129.05]VAIKGGK	4	decoy_Firefly_Luciferase(4);	110.036	Decoy	inter	Unique
DSA	Dimer	3471	49.6628	3169.32	3	3169.31	-2.5157	2.75	2.75	1.505	GSHMNLDYQM[15.99]YR	1	mTXNPx(1);	GSHM[15.99]NLDYQMYR	1	mTXNPx(1);	110.036	Target	inter	Unique
DSA	Dimer	3473	49.692	2374.13	3	2374.14	5.5672	0.47	0.47	0.085	GSHMNLDYQMYR	1	mTXNPx(1);	YKILSK	2	decoy_Firefly_Luciferase(108);	110.036	Decoy	inter	Unique
DSA	Dimer	3475	49.7202	3175.34	4	3175.33	-3.2925	3.41	3.41	1.79	GSHM[15.99]NLDYQMYR	1	mTXNPx(1);	GSHMNLDYQM[15.99]YR	1	mTXNPx(1);	116.056	Target	inter	Ambiguous (1)
DSA	Dimer	3475	49.7202	3175.34	4	3175.33	-3.2925	3.41	3.41	1.79	GSHMNLDYQM[15.99]YR	1	mTXNPx(1);	GSHM[15.99]NLDYQMYR	1	mTXNPx(1);	116.056	Target	inter	Ambiguous (2)
DSA	Dimer	3482	49.8198	3352.73	4	3352.7	-6.9001	0.51	0.51	0	MEDAK[134.09]NIK[135.07]KGPAPFYPLEDGTAGEQLHK	-1	Firefly_Luciferase;	-	-1	-	0	Target	single	Unique
DSA	Dimer	3485	49.8658	1842.99	3	1843	8.5512	0.37	0.06	0.17	AK[129.05]K[135.07]GGKIAV	6	Firefly_Luciferase(547);	MEDAK	1	Firefly_Luciferase(1);	116.056	Target	intra	Unique
DSA	Dimer	3487	49.8921	7123.37	6	7123.44	9.6913	0.995	0.005	0.425	DINMNDYKGK[129.05]YIVLFFYPM[15.99]DFTFVCPTEIIAFSDR	8	mTXNPx(42);	KGPAPFYPLEDGTAGEQLHKAM[15.99]KR	23	Firefly_Luciferase(31);	110.036	Target	inter	Ambiguous (1)
DSA	Dimer	3487	49.8921	7123.37	6	7123.44	9.6913	0.995	0.005	0.425	DINMNDYKGK[129.05]YIVLFFYPM[15.99]DFTFVCPTEIIAFSDR	8	mTXNPx(42);	KGPAPFYPLEDGTAGEQLHKAM[15.99]KR	20	Firefly_Luciferase(28);	110.036	Target	inter	Ambiguous (2)
DSA	Dimer	3487	49.8921	7123.37	6	7123.44	9.6913	0.995	0.005	0.425	DINM[15.99]NDYKGKYIVLFFYPM[15.99]DFTFVCPTEIIAFSDR	8	mTXNPx(42);	KGPAPFYPLEDGTAGEQLHKAMK[129.05]R	20	Firefly_Luciferase(28);	110.036	Target	inter	Ambiguous (3)
DSA	Dimer	3487	49.8921	7123.37	6	7123.44	9.6913	0.995	0.005	0.425	DINM[15.99]NDYKGKYIVLFFYPM[15.99]DFTFVCPTEIIAFSDR	8	mTXNPx(42);	KGPAPFYPLEDGTAGEQLHK[129.05]AMKR	23	Firefly_Luciferase(31);	110.036	Target	inter	Ambiguous (4)
DSA	Dimer	3487	49.8921	7123.37	6	7123.44	9.6913	0.995	0.005	0.425	DINMNDYKGKYIVLFFYPM[15.99]DFTFVCPTEIIAFSDR	8	mTXNPx(42);	KGPAPFYPLEDGTAGEQLHKAM[15.99]K[129.05]R	20	Firefly_Luciferase(28);	110.036	Target	inter	Ambiguous (5)
DSA	Dimer	3488	49.9064	3169.32	3	3169.31	-2.4595	1.855	1.855	0.63	GSHM[15.99]NLDYQMYR	1	mTXNPx(1);	GSHMNLDYQM[15.99]YR	1	mTXNPx(1);	110.036	Target	inter	Ambiguous (1)
DSA	Dimer	3488	49.9064	3169.32	3	3169.31	-2.4595	1.855	1.855	0.63	GSHMNLDYQM[15.99]YR	1	mTXNPx(1);	GSHM[15.99]NLDYQMYR	1	mTXNPx(1);	110.036	Target	inter	Ambiguous (2)
DSA	Dimer	3491	49.95	2025.98	3	2025.98	-2.2217	3.345	2.78	0	GPAPFYPLEDGTAGEQLHK	-1	Firefly_Luciferase;	-	-1	-	0	Target	single	Unique
DSA	Dimer	3494	49.9868	3175.34	4	3175.33	-2.7144	3.93	3.93	2.25	GSHM[15.99]NLDYQMYR	1	mTXNPx(1);	GSHMNLDYQM[15.99]YR	1	mTXNPx(1);	116.056	Target	inter	Ambiguous (1)
DSA	Dimer	3494	49.9868	3175.34	4	3175.33	-2.7144	3.93	3.93	2.25	GSHMNLDYQM[15.99]YR	1	mTXNPx(1);	GSHM[15.99]NLDYQMYR	1	mTXNPx(1);	116.056	Target	inter	Ambiguous (2)
DSA	Dimer	3501	50.0801	3275.74	5	3275.73	-3.1323	3.715	0.97	0.99	DALVPIHM[15.99]EGLGGKK	14	decoy_mTXNPx(104);	KGGLGEM[15.99]HIPVLADK	1	mTXNPx(101);	116.056	Decoy	inter	Unique
DSA	Dimer	3502	50.0923	2667.4	4	2667.38	-6.2619	0.63	0.025	0.26	AGEFFEKNM[15.99]	7	mTXNPx(202);	GGK[129.05]KAK[129.05]ILIER	4	decoy_Firefly_Luciferase(8);	110.036	Decoy	inter	Unique
DSA	Dimer	3503	50.1088	2942.45	3	2942.47	8.0521	0.585	0.1	0.25	GKYDNM[15.99]NIDK	2	decoy_mTXNPx(163);	VVDLDTGKTLGVNQR	8	Firefly_Luciferase(380);	116.056	Decoy	inter	Unique
DSA	Dimer	3504	50.1231	1850.01	3	1850.01	-1.7775	0.86	0.34	0.315	MEDAK	1	Firefly_Luciferase(1);	YKILSK[128.07]LR	2	decoy_Firefly_Luciferase(108);	110.036	Decoy	inter	Unique
DSA	Dimer	3506	50.152	1588.86	3	1588.85	-7.2508	0.32	0.02	0.04	AKKGGKIAV	3	Firefly_Luciferase(544);	M[15.99]EDAK	1	Firefly_Luciferase(1);	110.036	Target	intra	Ambiguous (1)
DSA	Dimer	3506	50.152	1588.86	3	1588.85	-7.2508	0.32	0.02	0.04	AKKGGKIAV	2	Firefly_Luciferase(543);	M[15.99]EDAK	1	Firefly_Luciferase(1);	110.036	Target	intra	Ambiguous (2)
DSA	Dimer	3512	50.2311	3275.74	6	3275.73	-2.3078	2.95	1.485	2.77	KGGLGEM[15.99]HIPVLADK	1	mTXNPx(101);	KGGLGEM[15.99]HIPVLADK	1	mTXNPx(101);	116.056	Target	inter	Unique
DSA	Dimer	3515	50.2738	2155.09	3	2155.09	-4.3526	0.76	0.045	0.32	n[128.07]AIKGGK	3	decoy_Firefly_Luciferase(4);	n[15.99]MNKEFFEGAK	3	decoy_mTXNPx(3);	110.036	Decoy	inter	Ambiguous (1)
DSA	Dimer	3515	50.2738	2155.09	3	2155.11	6.9469	0.76	0.045	0.32	AIKGGKK	6	decoy_Firefly_Luciferase(7);	n[15.99]MNKEFFEGAK	3	decoy_mTXNPx(3);	110.036	Decoy	inter	Ambiguous (2)
DSA	Dimer	3516	50.2881	4597.48	8	4597.48	-1.6887	0.895	0.005	0.42	KKGGLGEM[15.99]HIPVLADK	2	mTXNPx(101);	TMTEK[128.07]EIVDYVASQVTTAK[135.07]KLR	20	Firefly_Luciferase(511);	116.056	Target	inter	Ambiguous (1)
DSA	Dimer	3516	50.2881	4597.48	8	4597.48	-1.6887	0.895	0.005	0.42	K[135.07]KGGLGEM[15.99]HIPVLADK	2	mTXNPx(101);	TMTEK[128.07]EIVDYVASQVTTAKKLR	20	Firefly_Luciferase(511);	116.056	Target	inter	Ambiguous (2)
DSA	Dimer	3516	50.2881	4597.48	8	4597.48	-1.6887	0.895	0.005	0.42	K[135.07]KGGLGEM[15.99]HIPVLADK	2	mTXNPx(101);	TMTEK[128.07]EIVDYVASQVTTAKKLR	19	Firefly_Luciferase(510);	116.056	Target	inter	Ambiguous (3)
DSA	Dimer	3516	50.2881	4597.48	8	4597.48	-1.6887	0.895	0.005	0.42	KK[135.07]GGLGEM[15.99]HIPVLADK	1	mTXNPx(100);	TMTEK[128.07]EIVDYVASQVTTAKKLR	20	Firefly_Luciferase(511);	116.056	Target	inter	Ambiguous (4)
DSA	Dimer	3516	50.2881	4597.48	8	4597.48	-1.6887	0.895	0.005	0.42	KK[135.07]GGLGEM[15.99]HIPVLADK	1	mTXNPx(100);	TMTEK[128.07]EIVDYVASQVTTAKKLR	19	Firefly_Luciferase(510);	116.056	Target	inter	Ambiguous (5)
DSA	Dimer	3519	50.334	2331.22	3	2331.23	7.2008	0.42	0.01	0.17	AK[129.05]KGGK[129.05]IAV	3	Firefly_Luciferase(544);	K[129.05]INKADEM[15.99]	4	decoy_Firefly_Luciferase(546);	110.036	Decoy	inter	Unique
DSA	Dimer	3520	50.346	3270.76	4	3270.77	2.9139	0.53	0.14	0	QNVGLTK[129.05]GTDLDVVK[129.05]AEFFPVVKGVAGPK	-1	decoy_Firefly_Luciferase;	-	-1	-	0	Decoy	single	Unique
DSA	Dimer	3523	50.3911	2369.24	3	2369.23	-5.828	0.37	0.05	0	K[128.07]ATTVQSAVYDVIEKETMTK	-1	decoy_Firefly_Luciferase;	-	-1	-	0	Decoy	single	Unique
DSA	Dimer	3530	50.4868	2170.03	3	2170.03	0.0414	0.215	0.02	0.06	GGKKAK	3	decoy_Firefly_Luciferase(7);	SHM[15.99]NLDYQMYR	1	mTXNPx(2);	110.036	Decoy	inter	Unique
DSA	Dimer	3537	50.5845	1630.87	3	1630.87	0.7067	0.175	0.005	0.03	MEDAK	1	Firefly_Luciferase(1);	VAIKGGK[129.05]K	1	decoy_Firefly_Luciferase(1);	110.036	Decoy	inter	Unique
DSA	Dimer	3539	50.613	1850.01	3	1850.01	-1.5343	0.68	0.235	0.21	MEDAK	1	Firefly_Luciferase(1);	YKILSK[128.07]LR	2	decoy_Firefly_Luciferase(108);	110.036	Decoy	inter	Unique
DSA	Dimer	3540	50.6303	2000.89	3	2000.89	-2.3669	0.605	0.605	0.27	AGEFFEKNM	7	mTXNPx(202);	INKADEM	3	decoy_Firefly_Luciferase(546);	110.036	Decoy	inter	Unique
DSA	Dimer	3549	50.7603	2519.27	4	2519.28	6.7216	0.9	0.125	0.505	MEDAKNIKK	8	Firefly_Luciferase(8);	n[129.05]MEDAK[129.05]NIKK	8	Firefly_Luciferase(8);	110.036	Target	inter	Unique
DSA	Dimer	3551	50.789	1630.87	3	1630.87	1.2168	0.09	0.005	0.035	MEDAK	1	Firefly_Luciferase(1);	n[129.05]VAIKGGKK	4	decoy_Firefly_Luciferase(4);	110.036	Decoy	inter	Ambiguous (1)
DSA	Dimer	3551	50.789	1630.87	3	1630.87	1.2168	0.09	0.005	0.035	MEDAK	1	Firefly_Luciferase(1);	n[129.05]VAIKGGKK	7	decoy_Firefly_Luciferase(7);	110.036	Decoy	inter	Ambiguous (2)
DSA	Dimer	3557	50.874	2149.02	3	2149.01	-3.7422	0.15	0.01	0.075	AGEFFEKNM[15.99]	7	mTXNPx(202);	n[129.05]EDAKNIK	4	Firefly_Luciferase(5);	116.056	Target	inter	Unique
DSA	Dimer	3559	50.9026	2392.21	3	2392.21	1.5066	0.19	0.005	0.08	EDAKNIK[135.07]K	4	Firefly_Luciferase(5);	GKYDNMNIDK	2	decoy_mTXNPx(163);	116.056	Decoy	inter	Unique
DSA	Dimer	3563	50.9526	2083.99	3	2083.98	-5.6552	0.415	0.415	0.19	KINK	1	decoy_Firefly_Luciferase(543);	SHM[15.99]NLDYQMYR	1	mTXNPx(2);	110.036	Decoy	inter	Unique
DSA	Dimer	3567	51.0023	2287.18	3	2287.2	9.1278	0.46	0.055	0.23	EDAKNIK[134.09]K	4	Firefly_Luciferase(5);	K[129.05]INKADEM[15.99]	4	decoy_Firefly_Luciferase(546);	116.056	Decoy	inter	Unique
DSA	Dimer	3569	51.0287	2182.14	3	2182.16	9.4791	0.605	0.605	0.185	ILSKLR	4	decoy_Firefly_Luciferase(112);	M[15.99]NK[128.07]EFFEGAK	1	decoy_mTXNPx(1);	110.036	Decoy	inter	Unique
DSA	Dimer	3571	51.058	2025.99	3	2025.98	-2.8715	3.305	2.92	0	GPAPFYPLEDGTAGEQLHK	-1	Firefly_Luciferase;	-	-1	-	0	Target	single	Unique
DSA	Dimer	3575	51.0983	2239.11	3	2239.12	4.8832	0.695	0.695	0.33	KAVAEGVEK	1	decoy_Firefly_Luciferase(222);	MNKEFFEGAK	1	decoy_mTXNPx(1);	110.036	Decoy	inter	Ambiguous (1)
DSA	Dimer	3575	51.0983	2239.11	3	2239.12	4.8832	0.695	0.695	0.33	KAVAEGVEK	1	decoy_Firefly_Luciferase(222);	MNKEFFEGAK	3	decoy_mTXNPx(3);	110.036	Decoy	inter	Ambiguous (2)
DSA	Dimer	3576	51.1124	2287.18	3	2287.2	9.1278	0.35	0.02	0.14	EDAK[134.09]NIKK	7	Firefly_Luciferase(8);	K[129.05]INKADEM[15.99]	4	decoy_Firefly_Luciferase(546);	116.056	Decoy	inter	Unique
DSA	Dimer	3578	51.1433	1859.01	3	1859	-6.8952	0.29	0.29	0.12	AKK[135.07]GGK[129.05]IAV	2	Firefly_Luciferase(543);	M[15.99]EDAK	1	Firefly_Luciferase(1);	116.056	Target	intra	Ambiguous (1)
DSA	Dimer	3578	51.1433	1859.01	3	1859	-6.8952	0.29	0.29	0.12	AK[135.07]KGGK[129.05]IAV	3	Firefly_Luciferase(544);	M[15.99]EDAK	1	Firefly_Luciferase(1);	116.056	Target	intra	Ambiguous (2)
DSA	Dimer	3580	51.1708	1588.86	3	1588.85	-7.1117	0.325	0.005	0.16	AKKGGKIAV	3	Firefly_Luciferase(544);	M[15.99]EDAK	1	Firefly_Luciferase(1);	110.036	Target	intra	Unique
DSA	Dimer	3581	51.1856	2367.15	3	2367.15	0.7732	0.15	0.15	0	MNK[129.05]EFFEGAKTTDLTPQGPK	-1	decoy_mTXNPx;	-	-1	-	0	Decoy	single	Ambiguous (1)
DSA	Dimer	3581	51.1856	2367.15	3	2367.15	0.7732	0.15	0.15	0	MNKEFFEGAK[129.05]TTDLTPQGPK	-1	decoy_mTXNPx;	-	-1	-	0	Decoy	single	Ambiguous (2)
DSA	Dimer	3581	51.1856	2367.15	3	2367.15	0.7732	0.15	0.15	0	n[129.05]MNKEFFEGAKTTDLTPQGPK	-1	decoy_mTXNPx;	-	-1	-	0	Decoy	single	Ambiguous (3)
DSA	Dimer	3585	51.2421	2287.18	3	2287.2	9.1079	0.595	0.01	0.2	EDAK[134.09]NIK	1	Firefly_Luciferase(2);	M[15.99]EDAKNIK[129.05]K	5	Firefly_Luciferase(5);	116.056	Target	inter	Unique
DSA	Dimer	3594	51.3636	2106	3	2106	-2.9095	0.355	0.355	0.115	KINK	1	decoy_Firefly_Luciferase(543);	SHM[15.99]NLDYQM[15.99]YR	1	mTXNPx(2);	116.056	Decoy	inter	Unique
DSA	Dimer	3596	51.3899	2383.14	3	2383.14	0.6262	0.975	0.12	0.4	K[129.05]GGKIAV	4	Firefly_Luciferase(547);	SHM[15.99]NLDYQMYR	1	mTXNPx(2);	110.036	Target	inter	Unique
DSA	Dimer	3598	51.4181	1858.98	3	1859	8.6957	0.24	0.22	0.105	AK[135.07]KGGK[129.05]IAV	3	Firefly_Luciferase(544);	M[15.99]EDAK	1	Firefly_Luciferase(1);	116.056	Target	intra	Ambiguous (1)
DSA	Dimer	3598	51.4181	1858.98	3	1859	8.6957	0.24	0.22	0.105	AKK[135.07]GGK[129.05]IAV	2	Firefly_Luciferase(543);	M[15.99]EDAK	1	Firefly_Luciferase(1);	116.056	Target	intra	Ambiguous (2)
DSA	Dimer	3599	51.4318	1604.86	3	1604.84	-7.5528	0.25	0.25	0	TIALIM[15.99]NSSGSTGLPK	-1	Firefly_Luciferase;	-	-1	-	0	Target	single	Unique
DSA	Dimer	3601	51.4603	2382.14	4	2382.16	9.0982	1.31	0.01	0.225	K[128.07]GGKIAV	4	Firefly_Luciferase(547);	SHM[15.99]NLDYQMYR	1	mTXNPx(2);	110.036	Target	inter	Ambiguous (1)
DSA	Dimer	3601	51.4603	2383.14	4	2383.14	0.9812	1.31	0.01	0.225	K[129.05]GGKIAV	4	Firefly_Luciferase(547);	SHM[15.99]NLDYQMYR	1	mTXNPx(2);	110.036	Target	inter	Ambiguous (2)
DSA	Dimer	3602	51.4746	2154.08	3	2154.07	-0.737	2.115	1.545	0	KGPAPFYPLEDGTAGEQLHK	-1	Firefly_Luciferase;	-	-1	-	0	Target	single	Unique
DSA	Dimer	3607	51.5453	1866.01	3	1866.01	2.166	0.395	0.04	0.205	AIK[129.05]GGK[129.05]KAK	1	decoy_Firefly_Luciferase(2);	MEDAK	1	Firefly_Luciferase(1);	116.056	Decoy	inter	Unique
DSA	Dimer	3609	51.5708	1819.99	3	1820	4.5298	0.37	0.12	0.26	KINK	1	decoy_Firefly_Luciferase(543);	NK[134.09]EFFEGAK	1	decoy_mTXNPx(2);	116.056	Decoy	inter	Unique
DSA	Dimer	3610	51.5851	2154.08	3	2154.07	-0.737	1.695	1.335	0	KGPAPFYPLEDGTAGEQLHK	-1	Firefly_Luciferase;	-	-1	-	0	Target	single	Unique
DSA	Dimer	3613	51.629	2324.13	3	2324.12	-5.5473	0.415	0.075	0.2	n[128.07]AIKGGK	3	decoy_Firefly_Luciferase(4);	GSHMNLDYQMYR	1	mTXNPx(1);	110.036	Decoy	inter	Unique
DSA	Dimer	3620	51.7293	2094.33	3	2094.32	-3.326	2.795	1.15	1.315	GLQKILNVQK	4	Firefly_Luciferase(135);	KLPIIQK	1	Firefly_Luciferase(142);	116.056	Target	intra	Unique
DSA	Dimer	3621	51.7448	1687.96	3	1687.95	-3.4142	0.33	0.1	0.065	AM[15.99]KR	3	Firefly_Luciferase(31);	n[129.05]VAIKGGK[129.05]K	4	decoy_Firefly_Luciferase(4);	110.036	Decoy	inter	Unique
DSA	Dimer	3622	51.7591	1770.81	3	1770.81	-0.7851	0.305	0.185	0.02	MEDAK	1	Firefly_Luciferase(1);	NKEFFEGAK	1	decoy_mTXNPx(2);	110.036	Decoy	inter	Unique
DSA	Dimer	3623	51.7733	2324.13	3	2324.12	-6.6181	0.455	0.08	0.21	n[128.07]AIKGGK	3	decoy_Firefly_Luciferase(4);	GSHMNLDYQMYR	1	mTXNPx(1);	110.036	Decoy	inter	Unique
DSA	Dimer	3626	51.8141	2088.31	3	2088.3	-4.5785	2.695	0.92	1.265	GLQKILNVQK	4	Firefly_Luciferase(135);	KLPIIQK	1	Firefly_Luciferase(142);	110.036	Target	intra	Unique
DSA	Dimer	3632	51.9011	2787.45	3	2787.47	7.2099	0.32	0.11	0.105	M[15.99]EDAKNIKK	1	Firefly_Luciferase(1);	QNVGLTKGTDLDVVK	7	decoy_Firefly_Luciferase(171);	110.036	Decoy	inter	Unique
DSA	Dimer	3636	51.9546	3153.33	4	3153.32	-2.9532	3.565	3.565	0.92	GSHMNLDYQMYR	1	mTXNPx(1);	GSHMNLDYQM[15.99]YR	1	mTXNPx(1);	110.036	Target	inter	Unique
DSA	Dimer	3638	51.9831	3300.75	5	3300.73	-8.1068	1.315	0.155	0.625	GSHM[15.99]NLDYQMYRTATVR	1	mTXNPx(1);	VAIKGGK[128.07]KAK	8	decoy_Firefly_Luciferase(8);	116.056	Decoy	inter	Unique
DSA	Dimer	3639	51.9953	2667.31	4	2667.29	-5.6558	0.41	0.41	0.15	EDAK[134.09]NIKK	1	Firefly_Luciferase(2);	SHM[15.99]NLDYQMYR	1	mTXNPx(2);	116.056	Target	inter	Unique
DSA	Dimer	3641	52.0261	2323.16	3	2323.14	-6.2688	0.81	0.17	0.24	SHMNLDYQMYR	1	mTXNPx(2);	YKILSK	2	decoy_Firefly_Luciferase(108);	116.056	Decoy	inter	Unique
DSA	Dimer	3645	52.0846	3300.75	5	3300.74	-4.9301	1.595	0.185	0.38	KGLQK	1	Firefly_Luciferase(131);	KGPAPFYPLEDGTAGEQLHK[128.07]AMK	1	Firefly_Luciferase(9);	116.056	Target	intra	Unique
DSA	Dimer	3647	52.1096	2057.15	3	2057.13	-8.2076	0.56	0.065	0.145	INKADEM	3	decoy_Firefly_Luciferase(546);	n[129.05]VAIKGGKKAK	8	decoy_Firefly_Luciferase(8);	110.036	Decoy	intra	Ambiguous (1)
DSA	Dimer	3647	52.1096	2057.15	3	2057.13	-8.2076	0.56	0.005	0.145	INKADEM	3	decoy_Firefly_Luciferase(546);	n[129.05]VAIKGGKKAK	7	decoy_Firefly_Luciferase(7);	110.036	Decoy	intra	Ambiguous (2)
DSA	Dimer	3649	52.1418	1451.74	3	1451.74	-0.5519	1.495	1.215	0	GGLGEM[15.99]HIPVLADK	-1	mTXNPx;	-	-1	-	0	Target	single	Unique
DSA	Dimer	3651	52.17	3045.58	3	3045.6	4.8522	0.055	0.055	0	K[129.05]AVAEGVEK[134.09]SLPAGGSAIEHLNSLDYK	-1	decoy_Firefly_Luciferase;	-	-1	-	0	Decoy	single	Unique
DSA	Dimer	3652	52.1796	2025.99	3	2025.98	-3.0236	3.235	2.95	0	GPAPFYPLEDGTAGEQLHK	-1	Firefly_Luciferase;	-	-1	-	0	Target	single	Unique
DSA	Dimer	3657	52.2368	2505.23	3	2505.22	-3.5579	0.03	0.03	0	M[15.99]NKEFFEGAK[135.07]TTDLTPQGPK	1	decoy_mTXNPx(1);	-	3	-	116.056	Decoy	loop	Unique
DSA	Dimer	3658	52.2512	3139.59	3	3139.62	8.6861	0.445	0.445	0.24	GKYDNMNIDK	2	decoy_mTXNPx(163);	KK[135.07]GGLGEMHIPVLADK	1	mTXNPx(100);	116.056	Decoy	inter	Ambiguous (1)
DSA	Dimer	3658	52.2512	3139.59	3	3139.62	8.6861	0.445	0.445	0.24	GKYDNMNIDK	2	decoy_mTXNPx(163);	K[135.07]KGGLGEMHIPVLADK	2	mTXNPx(101);	116.056	Decoy	inter	Ambiguous (2)
DSA	Dimer	3660	52.2803	2463.35	3	2463.34	-5.8116	0.095	0.095	0	TIALIM[15.99]NSSGSTGLPK[128.07]GVALPHR	-1	Firefly_Luciferase;	-	-1	-	0	Target	single	Unique
DSA	Dimer	3663	52.3186	2505.23	3	2505.22	-2.8795	0.02	0.02	0	M[15.99]NKEFFEGAK[135.07]TTDLTPQGPK	1	decoy_mTXNPx(1);	-	3	-	116.056	Decoy	loop	Unique
DSA	Dimer	3664	52.3329	2916.64	3	2916.63	-3.122	0.77	0.005	0.325	AIKGGKK[134.09]AK	1	decoy_Firefly_Luciferase(2);	LAEAMKRYGLNTNHR	6	Firefly_Luciferase(68);	110.036	Decoy	inter	Ambiguous (1)
DSA	Dimer	3664	52.3329	2916.64	3	2916.63	-3.122	0.77	0.005	0.325	AIKGGK[134.09]KAK	1	decoy_Firefly_Luciferase(2);	LAEAMKRYGLNTNHR	6	Firefly_Luciferase(68);	110.036	Decoy	inter	Ambiguous (2)
DSA	Dimer	3669	52.4038	2917.64	3	2917.64	-0.6278	0.39	0.08	0.195	GLTGK[129.05]LDARKIR	10	Firefly_Luciferase(534);	n[135.07]MEDAKNIK[135.07]K	5	Firefly_Luciferase(5);	116.056	Target	intra	Unique
DSA	Dimer	3670	52.4152	3343.72	3	3343.73	3.3027	0.38	0.38	0.12	EDAK[134.09]NIK	1	Firefly_Luciferase(2);	KGGLGEM[15.99]HIPVLADKSM[15.99]EIAR	15	mTXNPx(115);	110.036	Target	inter	Ambiguous (1)
DSA	Dimer	3670	52.4152	3344.75	3	3344.72	-8.9389	0.38	0.38	0.12	EDAK[135.07]NIK	1	Firefly_Luciferase(2);	KGGLGEM[15.99]HIPVLADKSM[15.99]EIAR	15	mTXNPx(115);	110.036	Target	inter	Ambiguous (2)
DSA	Dimer	3673	52.4581	2250.07	3	2250.07	-3.25	1.27	1.27	0	GPM[15.99]IMSGYVNNPEATNALIDK	-1	Firefly_Luciferase;	-	-1	-	0	Target	single	Ambiguous (1)
DSA	Dimer	3673	52.4581	2250.07	3	2250.07	-3.25	1.27	1.27	0	GPMIM[15.99]SGYVNNPEATNALIDK	-1	Firefly_Luciferase;	-	-1	-	0	Target	single	Ambiguous (2)
DSA	Dimer	3675	52.4867	2500.22	3	2500.22	0.1221	1.365	1.11	0	GPAPFYPLEDGTAGEQLHK[128.07]AM[15.99]K	-1	Firefly_Luciferase;	-	-1	-	0	Target	single	Unique
DSA	Dimer	3679	52.54	2236.09	3	2236.09	-1.067	0.155	0.155	0	DDGEPTILIASTTETLGYGQR	-1	decoy_Firefly_Luciferase;	-	-1	-	0	Decoy	single	Unique
DSA	Dimer	3681	52.5618	1604.85	3	1604.84	-5.735	0.255	0.255	0	TIALIM[15.99]NSSGSTGLPK	-1	Firefly_Luciferase;	-	-1	-	0	Target	single	Unique
DSA	Dimer	3682	52.576	2154.05	3	2154.03	-7.1396	0.405	0.405	0.155	GGKKAK	4	decoy_Firefly_Luciferase(8);	SHMNLDYQMYR	1	mTXNPx(2);	110.036	Decoy	inter	Unique
DSA	Dimer	3683	52.5891	2503.31	3	2503.32	2.0776	0.14	0.105	0	TMTEK[128.07]EIVDYVASQVTTAK[134.09]K	-1	Firefly_Luciferase;	-	-1	-	0	Target	single	Unique
DSA	Dimer	3684	52.6046	3234.6	5	3234.58	-5.6526	0.33	0.2	0	GKYIVLFFYPM[15.99]DFTFVCPTEIIAFSDR	-1	mTXNPx;	-	-1	-	0	Target	single	Unique
DSA	Dimer	3685	52.619	3183.7	3	3183.72	6.9679	0.295	0.295	0.085	GGLGEM[15.99]HIPVLADKSMEIAR	14	mTXNPx(115);	VAIKGGK[135.07]K	1	decoy_Firefly_Luciferase(1);	110.036	Decoy	inter	Unique
DSA	Dimer	3688	52.6631	3311.73	5	3311.72	-1.2394	0.265	0.02	0	STLIDKYDLSNLHEIASGGAPLSKEVGEAVAK	-1	Firefly_Luciferase;	-	-1	-	0	Target	single	Unique
DSA	Dimer	3690	52.6918	2870.44	3	2870.45	3.5124	0.225	0.225	0	K[129.05]MAK[129.05]HLQEGATGDELPYFPAPGKK	-1	decoy_Firefly_Luciferase;	-	-1	-	0	Decoy	single	Unique
DSA	Dimer	3696	52.775	2916.64	4	2916.65	3.0632	0.51	0.005	0.2	AIK[128.07]GGK[135.07]K	1	decoy_Firefly_Luciferase(2);	KK[135.07]GGLGEM[15.99]HIPVLADK	1	mTXNPx(100);	110.036	Decoy	inter	Ambiguous (1)
DSA	Dimer	3696	52.775	2917.64	4	2917.63	-3.5647	0.51	0.005	0.2	AIK[129.05]GGK[135.07]K	1	decoy_Firefly_Luciferase(2);	KK[129.05]GGLGEM[15.99]HIPVLADK	1	mTXNPx(100);	116.056	Decoy	inter	Ambiguous (10)
DSA	Dimer	3696	52.775	2916.64	4	2916.65	3.0632	0.51	0.005	0.2	AIK[129.05]GGK[135.07]K	1	decoy_Firefly_Luciferase(2);	K[128.07]KGGLGEM[15.99]HIPVLADK	2	mTXNPx(101);	116.056	Decoy	inter	Ambiguous (11)
DSA	Dimer	3696	52.775	2916.64	4	2916.65	3.0632	0.51	0.005	0.2	AIK[134.09]GGK[135.07]K	1	decoy_Firefly_Luciferase(2);	KK[129.05]GGLGEM[15.99]HIPVLADK	1	mTXNPx(100);	110.036	Decoy	inter	Ambiguous (12)
DSA	Dimer	3696	52.775	2916.64	4	2916.65	3.0632	0.51	0.005	0.2	AIK[134.09]GGK[135.07]K	1	decoy_Firefly_Luciferase(2);	K[129.05]KGGLGEM[15.99]HIPVLADK	2	mTXNPx(101);	110.036	Decoy	inter	Ambiguous (13)
DSA	Dimer	3696	52.775	2917.64	4	2917.63	-3.5647	0.51	0.005	0.2	AIK[135.07]GGK[135.07]K	1	decoy_Firefly_Luciferase(2);	K[129.05]KGGLGEM[15.99]HIPVLADK	2	mTXNPx(101);	110.036	Decoy	inter	Ambiguous (14)
DSA	Dimer	3696	52.775	2917.64	4	2917.63	-3.5647	0.51	0.005	0.2	AIK[135.07]GGK[135.07]K	1	decoy_Firefly_Luciferase(2);	KK[129.05]GGLGEM[15.99]HIPVLADK	1	mTXNPx(100);	110.036	Decoy	inter	Ambiguous (15)
DSA	Dimer	3696	52.775	2916.64	4	2916.65	3.0632	0.51	0.005	0.2	AIK[135.07]GGK[135.07]K	1	decoy_Firefly_Luciferase(2);	K[128.07]KGGLGEM[15.99]HIPVLADK	2	mTXNPx(101);	110.036	Decoy	inter	Ambiguous (16)
DSA	Dimer	3696	52.775	2916.64	4	2916.65	3.0632	0.51	0.005	0.2	AIK[128.07]GGK[135.07]K	1	decoy_Firefly_Luciferase(2);	K[135.07]KGGLGEM[15.99]HIPVLADK	2	mTXNPx(101);	110.036	Decoy	inter	Ambiguous (2)
DSA	Dimer	3696	52.775	2916.64	4	2916.65	3.0632	0.51	0.005	0.2	AIK[128.07]GGK[135.07]K	1	decoy_Firefly_Luciferase(2);	KK[129.05]GGLGEM[15.99]HIPVLADK	1	mTXNPx(100);	116.056	Decoy	inter	Ambiguous (3)
DSA	Dimer	3696	52.775	2916.64	4	2916.65	3.0632	0.51	0.005	0.2	AIK[128.07]GGK[135.07]K	1	decoy_Firefly_Luciferase(2);	K[129.05]KGGLGEM[15.99]HIPVLADK	2	mTXNPx(101);	116.056	Decoy	inter	Ambiguous (4)
DSA	Dimer	3696	52.775	2917.64	4	2917.63	-3.5647	0.51	0.005	0.2	AIK[129.05]GGK[135.07]K	1	decoy_Firefly_Luciferase(2);	K[135.07]KGGLGEM[15.99]HIPVLADK	2	mTXNPx(101);	110.036	Decoy	inter	Ambiguous (5)
DSA	Dimer	3696	52.775	2917.64	4	2917.63	-3.5647	0.51	0.005	0.2	AIK[129.05]GGK[135.07]K	1	decoy_Firefly_Luciferase(2);	KK[135.07]GGLGEM[15.99]HIPVLADK	1	mTXNPx(100);	110.036	Decoy	inter	Ambiguous (6)
DSA	Dimer	3696	52.775	2916.64	4	2916.65	3.0632	0.51	0.005	0.2	AIK[129.05]GGK[135.07]K	1	decoy_Firefly_Luciferase(2);	KK[134.09]GGLGEM[15.99]HIPVLADK	1	mTXNPx(100);	110.036	Decoy	inter	Ambiguous (7)
DSA	Dimer	3696	52.775	2916.64	4	2916.65	3.0632	0.51	0.005	0.2	AIK[129.05]GGK[135.07]K	1	decoy_Firefly_Luciferase(2);	K[134.09]KGGLGEM[15.99]HIPVLADK	2	mTXNPx(101);	110.036	Decoy	inter	Ambiguous (8)
DSA	Dimer	3696	52.775	2917.64	4	2917.63	-3.5647	0.51	0.005	0.2	AIK[129.05]GGK[135.07]K	1	decoy_Firefly_Luciferase(2);	K[129.05]KGGLGEM[15.99]HIPVLADK	2	mTXNPx(101);	116.056	Decoy	inter	Ambiguous (9)
DSA	Dimer	3698	52.8006	2942.52	3	2942.51	-1.1365	1.06	0.005	0.18	KGLQK	1	Firefly_Luciferase(131);	M[15.99]NKEFFEGAKTTDLTPQGPK	3	decoy_mTXNPx(3);	116.056	Decoy	inter	Unique
DSA	Dimer	3699	52.815	1888.94	3	1888.94	1.8508	0.255	0.255	0.075	AGEFFEKNM	7	mTXNPx(202);	AIK[135.07]GGK	1	decoy_Firefly_Luciferase(2);	110.036	Decoy	inter	Unique
DSA	Dimer	3701	52.8436	1650.91	3	1650.92	6.844	0.275	0.02	0.115	AIK[129.05]GGK	1	decoy_Firefly_Luciferase(2);	LAEAM[15.99]KR	6	Firefly_Luciferase(68);	116.056	Decoy	inter	Unique
DSA	Dimer	3703	52.8723	2269.2	4	2269.22	9.9794	0.375	0.01	0.33	n[135.07]EDAKNIK	4	Firefly_Luciferase(5);	n[135.07]EDAKNIK[128.07]K	4	Firefly_Luciferase(5);	110.036	Target	inter	Unique
DSA	Dimer	3706	52.9151	2922.66	4	2922.68	7.8848	0.625	0.095	0.18	GGK[128.07]K[129.05]AKILIER	6	decoy_Firefly_Luciferase(10);	n[134.09]MEDAK[134.09]NIKK	8	Firefly_Luciferase(8);	110.036	Decoy	inter	Unique
DSA	Dimer	3707	52.9293	1912.96	3	1912.97	6.2633	0.205	0.01	0.09	KINKADEM[15.99]	4	decoy_Firefly_Luciferase(546);	KM[15.99]AEALR	1	decoy_Firefly_Luciferase(483);	116.056	Decoy	intra	Unique
DSA	Dimer	3709	52.958	3854.93	5	3854.93	1.5802	1.085	0.095	0.37	K[128.07]GGLGEM[15.99]HIPVLADKSMEIAR	15	mTXNPx(115);	M[15.99]NK[134.09]EFFEGAK	1	decoy_mTXNPx(1);	110.036	Decoy	inter	Unique
DSA	Dimer	3717	53.0637	2550.14	3	2550.16	6.9546	0.58	0.075	0.265	n[129.05]EDAKNIK	4	Firefly_Luciferase(5);	SHM[15.99]NLDYQM[15.99]YR	1	mTXNPx(2);	116.056	Target	inter	Unique
DSA	Dimer	3718	53.0803	1831.98	3	1831.97	-4.1134	2.98	2.495	0	DKTIALIMNSSGSTGLPK	-1	Firefly_Luciferase;	-	-1	-	0	Target	single	Unique
DSA	Dimer	3721	53.1233	1451.75	3	1451.74	-1.755	1.54	1.34	0	GGLGEM[15.99]HIPVLADK	-1	mTXNPx;	-	-1	-	0	Target	single	Unique
DSA	Dimer	3726	53.186	1815	3	1815	2.7313	0.48	0.225	0.1	KINK	1	decoy_Firefly_Luciferase(543);	MEDAKNIK[128.07]K	5	Firefly_Luciferase(5);	110.036	Decoy	inter	Ambiguous (1)
DSA	Dimer	3726	53.186	1815	3	1815	2.7313	0.48	0.225	0.1	KINK	1	decoy_Firefly_Luciferase(543);	MEDAK[128.07]NIKK	8	Firefly_Luciferase(8);	110.036	Decoy	inter	Ambiguous (2)
DSA	Dimer	3727	53.2003	2959.65	3	2959.65	-2.3193	0.315	0.08	0.09	EIVDYVASQVTTAKK[129.05]LR	14	Firefly_Luciferase(510);	KGGK[129.05]IAV	1	Firefly_Luciferase(544);	110.036	Target	intra	Ambiguous (1)
DSA	Dimer	3727	53.2003	2958.65	3	2958.66	4.2149	0.315	0.315	0.09	EIVDYVASQVTTAKK[128.07]LR	14	Firefly_Luciferase(510);	KGGK[129.05]IAV	1	Firefly_Luciferase(544);	110.036	Target	intra	Ambiguous (2)
DSA	Dimer	3728	53.2122	3159.32	3	3159.34	5.5695	4.825	4.825	2.485	GSHMNLDYQMYR	1	mTXNPx(1);	GSHMNLDYQM[15.99]YR	1	mTXNPx(1);	116.056	Target	inter	Unique
DSA	Dimer	3730	53.2409	2943.36	3	2943.38	7.5158	0.265	0.265	0.11	MEDAK[135.07]NIK[128.07]K	1	Firefly_Luciferase(1);	SHM[15.99]NLDYQM[15.99]YR	1	mTXNPx(2);	116.056	Target	inter	Ambiguous (1)
DSA	Dimer	3730	53.2409	2943.36	3	2943.38	7.5158	0.265	0.265	0.11	MEDAK[134.09]NIK[129.05]K	1	Firefly_Luciferase(1);	SHM[15.99]NLDYQM[15.99]YR	1	mTXNPx(2);	116.056	Target	inter	Ambiguous (2)
DSA	Dimer	3736	53.3238	2965.67	3	2965.69	4.6521	0.225	0.09	0.06	LPIIQKIIIMDSK	6	Firefly_Luciferase(148);	n[134.09]MEDAK[135.07]NIKK	8	Firefly_Luciferase(8);	110.036	Target	intra	Ambiguous (1)
DSA	Dimer	3736	53.3238	2965.67	3	2965.69	4.6521	0.225	0.09	0.06	LPIIQKIIIMDSK	6	Firefly_Luciferase(148);	n[135.07]MEDAK[134.09]NIKK	8	Firefly_Luciferase(8);	110.036	Target	intra	Ambiguous (2)
DSA	Dimer	3737	53.3403	2025.98	3	2025.98	-2.2404	2.36	2.07	0	GPAPFYPLEDGTAGEQLHK	-1	Firefly_Luciferase;	-	-1	-	0	Target	single	Unique
DSA	Dimer	3738	53.3546	3153.32	3	3153.32	-1.2624	2.55	2.55	1.035	GSHMNLDYQMYR	1	mTXNPx(1);	GSHMNLDYQM[15.99]YR	1	mTXNPx(1);	110.036	Target	inter	Unique
DSA	Dimer	3741	53.395	1494.77	3	1494.77	-1.6813	0.19	0.19	0.035	GGKIAV	3	Firefly_Luciferase(547);	INKADEM[15.99]	3	decoy_Firefly_Luciferase(546);	116.056	Decoy	inter	Unique
DSA	Dimer	3743	53.4252	2922.66	3	2922.68	8.1134	0.445	0.445	0.2	LDARKIREILIK	5	Firefly_Luciferase(534);	n[135.07]MEDAKNIK[135.07]K	5	Firefly_Luciferase(5);	110.036	Target	intra	Unique
DSA	Dimer	3749	53.5131	2027.03	3	2027.01	-7.2103	0.53	0.02	0.195	KGLQK	1	Firefly_Luciferase(131);	n[15.99]MNKEFFEGAK	3	decoy_mTXNPx(3);	110.036	Decoy	inter	Unique
DSA	Dimer	3751	53.5438	2917.63	3	2917.61	-5.9612	0.645	0.005	0.32	AIKGGKK[135.07]AK	1	decoy_Firefly_Luciferase(2);	LAEAMKRYGLNTNHR	6	Firefly_Luciferase(68);	110.036	Decoy	inter	Unique
DSA	Dimer	3752	53.5581	2693.31	3	2693.33	9.0159	0.415	0.055	0.195	M[15.99]EDAKNIK[135.07]K	1	Firefly_Luciferase(1);	n[15.99]MNKEFFEGAK	3	decoy_mTXNPx(3);	116.056	Decoy	inter	Unique
DSA	Dimer	3754	53.589	2966.69	3	2966.69	-0.4093	0.38	0.005	0.145	AIK[129.05]GGK[129.05]K	1	decoy_Firefly_Luciferase(2);	LKKATTVQSAVYDVIEK	3	decoy_Firefly_Luciferase(41);	116.056	Decoy	intra	Unique
DSA	Dimer	3756	53.6154	2923.66	4	2923.65	-1.6743	1.19	0.005	0.53	AIK[129.05]GGK[135.07]K	1	decoy_Firefly_Luciferase(2);	K[135.07]KGGLGEM[15.99]HIPVLADK	2	mTXNPx(101);	116.056	Decoy	inter	Unique
DSA	Dimer	3758	53.6445	1870.95	3	1870.94	-4.1135	3.89	3.495	0	YDLSNLHEIASGGAPLSK	-1	Firefly_Luciferase;	-	-1	-	0	Target	single	Unique
DSA	Dimer	3759	53.6546	1435.75	3	1435.75	-2.5191	2.195	2.095	0	GGLGEMHIPVLADK	-1	mTXNPx;	-	-1	-	0	Target	single	Unique
DSA	Dimer	3761	53.6768	3176.71	3	3176.72	3.3573	0.205	0.205	0.09	K[128.07]GGLGEM[15.99]HIPVLADKSMEIAR	15	mTXNPx(115);	VAIKGGK	1	decoy_Firefly_Luciferase(1);	110.036	Decoy	inter	Unique
DSA	Dimer	3764	53.7198	3519.83	4	3519.85	6.3046	0.375	0.375	0.155	GLQKILNVQK[135.07]K	4	Firefly_Luciferase(135);	SHM[15.99]NLDYQMYRTATVR	1	mTXNPx(2);	116.056	Target	inter	Unique
DSA	Dimer	3771	53.8177	3014.54	4	3014.56	7.5624	1.165	0.03	0.34	K[128.07]KGGLGEM[15.99]HIPVLADK	2	mTXNPx(101);	NKEFFEGAK	1	decoy_mTXNPx(2);	110.036	Decoy	inter	Unique
DSA	Dimer	3772	53.832	3597.82	3	3597.81	-2.8171	0.335	0.335	0.125	K[128.07]GGLGEM[15.99]HIPVLADKSMEIAR	15	mTXNPx(115);	n[15.99]MEDAKNIK	5	Firefly_Luciferase(5);	110.036	Target	inter	Unique
DSA	Dimer	3777	53.9061	3177.71	3	3177.74	8.7204	0.325	0.01	0.055	AIEM[15.99]SKDALVPIHMEGLGGKK	20	decoy_mTXNPx(104);	AIKGGK[128.07]K	3	decoy_Firefly_Luciferase(4);	110.036	Decoy	inter	Unique
DSA	Dimer	3780	53.9491	2189.11	3	2189.12	3.7699	0.455	0.02	0.195	MNK[129.05]EFFEGAK	1	decoy_mTXNPx(1);	SLIKYK	4	Firefly_Luciferase(443);	110.036	Decoy	inter	Unique
DSA	Dimer	3782	53.9756	2288.16	3	2288.17	2.8896	2.73	2.4	0	K[134.09]GPAPFYPLEDGTAGEQLHK	-1	Firefly_Luciferase;	-	-1	-	0	Target	single	Unique
DSA	Dimer	3783	53.9899	2236.12	3	2236.11	-4.7264	0.385	0.385	0	NKEFFEGAK[129.05]TTDLTPQGPK	-1	decoy_mTXNPx;	-	-1	-	0	Decoy	single	Unique
DSA	Dimer	3786	54.0261	1912.96	3	1912.97	5.9819	1.2	0.03	0.195	KINKADEM[15.99]	1	decoy_Firefly_Luciferase(543);	LAEAM[15.99]KR	6	Firefly_Luciferase(68);	116.056	Decoy	inter	Unique
DSA	Dimer	3790	54.0806	2312.18	3	2312.16	-7.1501	0.37	0.005	0.185	n[15.99]MEDAKNIK	5	Firefly_Luciferase(5);	M[15.99]EDAK[135.07]NIK	1	Firefly_Luciferase(1);	116.056	Target	inter	Unique
DSA	Dimer	3791	54.095	1669.98	3	1669.96	-7.7739	0.33	0.085	0	K[128.07]LRGGVVFVDEVPK	-1	Firefly_Luciferase;	-	-1	-	0	Target	single	Unique
DSA	Dimer	3795	54.1526	3458.8	3	3458.83	9.381	0.42	0.005	0.115	GTLGKPVEDVFVVGGRLK[129.05]K	5	decoy_Firefly_Luciferase(27);	M[15.99]NKEFFEGAK	1	decoy_mTXNPx(1);	116.056	Decoy	inter	Ambiguous (1)
DSA	Dimer	3795	54.1526	3458.8	3	3458.83	9.381	0.42	0.005	0.115	GTLGKPVEDVFVVGGRLK[129.05]K	5	decoy_Firefly_Luciferase(27);	M[15.99]NKEFFEGAK	3	decoy_mTXNPx(3);	116.056	Decoy	inter	Ambiguous (2)
DSA	Dimer	3803	54.2673	2509.13	3	2509.16	9.548	0.2	0.2	0.2	DINMNDYKGK	8	mTXNPx(42);	DINMNDYKGK	8	mTXNPx(42);	116.056	Target	inter	Unique
DSA	Dimer	3804	54.2764	2177.08	3	2177.09	1.4935	0.545	0.545	0.25	M[15.99]EDAKNIK	1	Firefly_Luciferase(1);	n[15.99]MEDAKNIK	5	Firefly_Luciferase(5);	116.056	Target	inter	Unique
DSA	Dimer	3807	54.3216	2131.09	3	2131.09	3.309	0.335	0.005	0.085	EDAK[129.05]NIK	1	Firefly_Luciferase(2);	MEDAKNIKK	8	Firefly_Luciferase(8);	110.036	Target	inter	Unique
DSA	Dimer	3808	54.336	3742.96	3	3742.98	3.8393	0.195	0.015	0.085	KGGLGEM[15.99]HIPVLADKSM[15.99]EIAR	1	mTXNPx(101);	n[134.09]MEDAKNIK[134.09]K	5	Firefly_Luciferase(5);	116.056	Target	inter	Ambiguous (1)
DSA	Dimer	3808	54.336	3743.97	3	3743.96	-1.0846	0.195	0.015	0.085	KGGLGEM[15.99]HIPVLADKSM[15.99]EIAR	1	mTXNPx(101);	n[134.09]MEDAKNIK[135.07]K	5	Firefly_Luciferase(5);	116.056	Target	inter	Ambiguous (2)
DSA	Dimer	3810	54.3646	3381.82	6	3381.81	-2.9585	3.865	0.005	2.6	KGGLGEMHIPVLADK	1	mTXNPx(101);	KKGGLGEM[15.99]HIPVLADK	1	mTXNPx(100);	110.036	Target	inter	Unique
DSA	Dimer	3814	54.4241	3387.85	6	3387.83	-3.8582	3.125	0.205	2.335	KGGLGEM[15.99]HIPVLADK	1	mTXNPx(101);	KKGGLGEMHIPVLADK	1	mTXNPx(100);	116.056	Target	inter	Unique
DSA	Dimer	3816	54.4526	3387.85	5	3387.83	-3.277	2.475	0.025	0.495	DALVPIHM[15.99]EGLGGKK	14	decoy_mTXNPx(104);	KKGGLGEMHIPVLADK	2	mTXNPx(101);	116.056	Decoy	inter	Unique
DSA	Dimer	3819	54.4956	1604.93	3	1604.94	5.9391	0.515	0.015	0.085	KGGKIAV	4	Firefly_Luciferase(547);	KMAEALR	1	decoy_Firefly_Luciferase(483);	116.056	Decoy	inter	Unique
DSA	Dimer	3821	54.5228	1494.77	3	1494.77	-1.6552	0.235	0.235	0.06	GGKIAV	3	Firefly_Luciferase(547);	INKADEM[15.99]	3	decoy_Firefly_Luciferase(546);	116.056	Decoy	inter	Unique
DSA	Dimer	3827	54.6068	2025.98	3	2025.98	-1.0882	1.29	1.115	0	GPAPFYPLEDGTAGEQLHK	-1	Firefly_Luciferase;	-	-1	-	0	Target	single	Unique
DSA	Dimer	3830	54.6485	1435.75	3	1435.75	-3.0971	1.95	1.865	0	GGLGEMHIPVLADK	-1	mTXNPx;	-	-1	-	0	Target	single	Unique
DSA	Dimer	3831	54.6581	1870.95	3	1870.94	-3.5631	3.855	3.625	0	YDLSNLHEIASGGAPLSK	-1	Firefly_Luciferase;	-	-1	-	0	Target	single	Unique
DSA	Dimer	3832	54.6638	2531.3	3	2531.33	9.334	0.335	0.015	0.155	n[128.07]EDAK[129.05]NIKK	7	Firefly_Luciferase(8);	M[15.99]EDAK[128.07]NIKK	8	Firefly_Luciferase(8);	110.036	Target	inter	Unique
DSA	Dimer	3839	54.7521	2400.26	3	2400.26	-0.9235	0.435	0.005	0.185	EDAK[135.07]NIK[128.07]K	1	Firefly_Luciferase(2);	K[129.05]INKADEM	4	decoy_Firefly_Luciferase(546);	116.056	Decoy	inter	Ambiguous (1)
DSA	Dimer	3839	54.7521	2399.26	3	2399.28	7.1347	0.435	0.005	0.185	n[134.09]EDAKNIK[128.07]K	4	Firefly_Luciferase(5);	K[129.05]INKADEM	4	decoy_Firefly_Luciferase(546);	116.056	Decoy	inter	Ambiguous (2)
DSA	Dimer	3840	54.7632	2541.28	3	2541.28	-2.1968	0.75	0.03	0.365	n[134.09]MEDAKNIKK	5	Firefly_Luciferase(5);	M[15.99]NKEFFEGAK	1	decoy_mTXNPx(1);	116.056	Decoy	inter	Ambiguous (1)
DSA	Dimer	3840	54.7632	2542.28	3	2542.26	-9.8013	0.75	0.105	0.365	n[135.07]MEDAKNIKK	8	Firefly_Luciferase(8);	M[15.99]NKEFFEGAK	1	decoy_mTXNPx(1);	116.056	Decoy	inter	Ambiguous (2)
DSA	Dimer	3842	54.7909	2500.21	3	2500.22	4.9865	1.325	1.05	0	GPAPFYPLEDGTAGEQLHK[128.07]AM[15.99]K	-1	Firefly_Luciferase;	-	-1	-	0	Target	single	Unique
DSA	Dimer	3843	54.8075	2400.26	4	2400.28	9.2723	0.525	0.025	0.195	n[135.07]EDAK[135.07]NIKK	7	Firefly_Luciferase(8);	MEDAKNIKK	8	Firefly_Luciferase(8);	110.036	Target	inter	Unique
DSA	Dimer	3845	54.8361	2965.67	3	2965.7	7.2531	0.44	0.005	0.195	n[129.05]AIKGGKKAK	7	decoy_Firefly_Luciferase(8);	K[135.07]KGGLGEMHIPVLADK	2	mTXNPx(101);	110.036	Decoy	inter	Ambiguous (1)
DSA	Dimer	3845	54.8361	2965.67	3	2965.7	7.2531	0.44	0.005	0.195	n[129.05]AIKGGKKAK	7	decoy_Firefly_Luciferase(8);	KK[129.05]GGLGEMHIPVLADK	1	mTXNPx(100);	116.056	Decoy	inter	Ambiguous (2)
DSA	Dimer	3845	54.8361	2965.67	3	2965.7	7.2531	0.44	0.005	0.195	n[129.05]AIKGGKKAK	7	decoy_Firefly_Luciferase(8);	K[129.05]KGGLGEMHIPVLADK	2	mTXNPx(101);	116.056	Decoy	inter	Ambiguous (3)
DSA	Dimer	3845	54.8361	2965.67	3	2965.7	7.2531	0.44	0.005	0.195	AIK[129.05]GGKKAK	7	decoy_Firefly_Luciferase(8);	K[135.07]KGGLGEMHIPVLADK	2	mTXNPx(101);	110.036	Decoy	inter	Ambiguous (4)
DSA	Dimer	3845	54.8361	2965.67	3	2965.7	7.2531	0.44	0.005	0.195	AIK[129.05]GGKKAK	7	decoy_Firefly_Luciferase(8);	KK[129.05]GGLGEMHIPVLADK	1	mTXNPx(100);	116.056	Decoy	inter	Ambiguous (5)
DSA	Dimer	3845	54.8361	2965.67	3	2965.7	7.2531	0.44	0.005	0.195	AIK[129.05]GGKKAK	7	decoy_Firefly_Luciferase(8);	K[129.05]KGGLGEMHIPVLADK	2	mTXNPx(101);	116.056	Decoy	inter	Ambiguous (6)
DSA	Dimer	3848	54.8763	2339.24	3	2339.23	-2.9718	0.02	0.02	0	AIEMSKDALVPIHMEGLGGKK	6	decoy_mTXNPx(90);	-	20	-	116.056	Decoy	loop	Unique
DSA	Dimer	3850	54.8943	2339.24	4	2339.23	-2.7691	0.115	0.115	0	AIEMSKDALVPIHMEGLGGKK	6	decoy_mTXNPx(90);	-	20	-	116.056	Decoy	loop	Unique
DSA	Dimer	3852	54.9128	2229.15	3	2229.17	9.275	0.04	0.04	0	AIEMSK[134.09]DALVPIHMEGLGGK	-1	decoy_mTXNPx;	-	-1	-	0	Decoy	single	Unique
DSA	Dimer	3857	54.983	2269.12	3	2269.11	-4.0178	0.38	0.17	0.17	K[129.05]INKADEM	4	decoy_Firefly_Luciferase(546);	MEDAK[129.05]NIK	1	Firefly_Luciferase(1);	116.056	Decoy	inter	Unique
DSA	Dimer	3859	55.0051	2879.36	4	2879.38	7.1874	0.61	0.61	0.115	GGLGEM[15.99]HIPVLADKSM[15.99]EIAR	14	mTXNPx(115);	M[15.99]EDAK	1	Firefly_Luciferase(1);	116.056	Target	inter	Unique
DSA	Dimer	3861	55.0287	2605.32	3	2605.34	7.3388	0.1	0.1	0	YDQLSRLFLEEEFRYMLVVR	-1	decoy_Firefly_Luciferase;	-	-1	-	0	Decoy	single	Unique
DSA	Dimer	3862	55.043	2845.46	3	2845.44	-7.1434	0.53	0.005	0.265	SHMNLDYQM[15.99]YR	1	mTXNPx(2);	VAIKGGK[135.07]K[129.05]AK	4	decoy_Firefly_Luciferase(4);	110.036	Decoy	inter	Unique
DSA	Dimer	3867	55.1165	2252.11	3	2252.12	2.7368	0.785	0.03	0.34	n[128.07]EDAKNIK	4	Firefly_Luciferase(5);	NK[129.05]EFFEGAK	1	decoy_mTXNPx(2);	110.036	Decoy	inter	Unique
DSA	Dimer	3868	55.1266	2850.32	3	2850.32	-0.02	0.455	0.165	0.115	GSHMNLDYQM[15.99]YR	1	mTXNPx(1);	n[129.05]MEDAKNIKK	5	Firefly_Luciferase(5);	116.056	Target	inter	Ambiguous (1)
DSA	Dimer	3868	55.1266	2850.32	3	2850.32	-0.02	0.455	0.01	0.115	GSHMNLDYQM[15.99]YR	1	mTXNPx(1);	MEDAK[129.05]NIKK	1	Firefly_Luciferase(1);	116.056	Target	inter	Ambiguous (2)
DSA	Dimer	3868	55.1266	2850.32	3	2850.32	-0.02	0.455	0.01	0.115	GSHMNLDYQM[15.99]YR	1	mTXNPx(1);	MEDAK[135.07]NIKK	1	Firefly_Luciferase(1);	110.036	Target	inter	Ambiguous (3)
DSA	Dimer	3871	55.1716	1912.96	3	1912.97	4.9581	0.66	0.015	0.125	KINKADEM[15.99]	1	decoy_Firefly_Luciferase(543);	LAEAM[15.99]KR	6	Firefly_Luciferase(68);	116.056	Decoy	inter	Unique
DSA	Dimer	3884	55.3458	2901.43	3	2901.45	9.3831	0.295	0.295	0	K[129.05]GPAPFYPLEDGTAGEQLHKAM[15.99]KR	20	Firefly_Luciferase(28);	-	23	-	116.056	Target	loop	Unique
DSA	Dimer	3886	55.3744	2296.05	3	2296.04	-1.1412	0.48	0.01	0.17	INKADEM[15.99]	3	decoy_Firefly_Luciferase(546);	n[15.99]MNKEFFEGAK	3	decoy_mTXNPx(3);	110.036	Decoy	inter	Unique
DSA	Dimer	3888	55.4055	1691.91	3	1691.91	0.4383	2.39	2.035	0	K[128.07]GGLGEMHIPVLADK	-1	mTXNPx;	-	-1	-	0	Target	single	Unique
DSA	Dimer	3889	55.4196	2752.44	4	2752.43	-3.9587	0.5	0.235	0	K[134.09]GPAPFYPLEDGTAGEQLHK[134.09]AMK	-1	Firefly_Luciferase;	-	-1	-	0	Target	single	Unique
DSA	Dimer	3895	55.4925	2752.44	4	2752.43	-3.9587	0.68	0.145	0	K[134.09]GPAPFYPLEDGTAGEQLHK[134.09]AMK	-1	Firefly_Luciferase;	-	-1	-	0	Target	single	Unique
DSA	Dimer	3901	55.5713	2224.12	3	2224.14	5.3172	0.275	0.275	0	AIEMSK[129.05]DALVPIHMEGLGGK	-1	decoy_mTXNPx;	-	-1	-	0	Decoy	single	Unique
DSA	Dimer	3904	55.6098	2879.44	3	2879.44	0.693	0.08	0.08	0	K[129.05]GPAPFYPLEDGTAGEQLHKAMKR	20	Firefly_Luciferase(28);	-	23	-	110.036	Target	loop	Unique
DSA	Dimer	3905	55.6219	2760.39	3	2760.37	-7.7923	0.595	0.1	0.29	GSHM[15.99]NLDYQMYR	1	mTXNPx(1);	LKSLIK[129.05]YK	2	Firefly_Luciferase(439);	110.036	Target	inter	Unique
DSA	Dimer	3907	55.654	1494.77	3	1494.77	-2.4892	0.265	0.265	0.075	GGKIAV	3	Firefly_Luciferase(547);	INKADEM[15.99]	3	decoy_Firefly_Luciferase(546);	116.056	Decoy	inter	Unique
DSA	Dimer	3909	55.6806	1870.95	3	1870.94	-3.789	3.695	3.38	0	YDLSNLHEIASGGAPLSK	-1	Firefly_Luciferase;	-	-1	-	0	Target	single	Unique
DSA	Dimer	3910	55.6913	1435.75	3	1435.75	-3.5491	2.15	2.04	0	GGLGEMHIPVLADK	-1	mTXNPx;	-	-1	-	0	Target	single	Unique
DSA	Dimer	3913	55.7181	2758.4	3	2758.4	1.491	0.525	0.005	0.205	KGGLGEM[15.99]HIPVLADK	1	mTXNPx(101);	NKEFFEGAK	2	decoy_mTXNPx(3);	110.036	Decoy	inter	Unique
DSA	Dimer	3918	55.7848	2237.13	3	2237.13	0.0877	0.7	0.07	0.355	KAVAEGVEK	1	decoy_Firefly_Luciferase(222);	n[129.05]NKEFFEGAK	2	decoy_mTXNPx(3);	110.036	Decoy	inter	Unique
DSA	Dimer	3921	55.829	2965.72	3	2965.72	2.7729	0.58	0.055	0.075	AKK[135.07]GGK	2	Firefly_Luciferase(543);	K[129.05]LRGGVVFVDEVPKGLTGK	14	Firefly_Luciferase(524);	116.056	Target	intra	Unique
DSA	Dimer	3922	55.8434	3324.68	3	3324.67	-2.1225	0.095	0.095	0	DSFAIIETPCVFTFDMPYFFLVIYK[134.09]GK	-1	decoy_mTXNPx;	-	-1	-	0	Decoy	single	Unique
DSA	Dimer	3925	55.8873	2789.41	3	2789.41	1.2877	0.54	0.02	0.17	n[128.07]MEDAKNIK[135.07]K	5	Firefly_Luciferase(5);	MNK[135.07]EFFEGAK	1	decoy_mTXNPx(1);	116.056	Decoy	inter	Unique
DSA	Dimer	3927	55.9166	4967.46	4	4967.48	2.5857	0.36	0.36	0.18	MNK[128.07]EFFEGAK[128.07]TTDLTPQGPK	1	decoy_mTXNPx(1);	NK[128.07]EFFEGAK[128.07]TTDLTPQGPK	1	decoy_mTXNPx(2);	110.036	Decoy	inter	Unique
DSA	Dimer	3928	55.9286	2788.4	3	2788.43	8.2222	0.575	0.575	0.275	n[128.07]MEDAK[134.09]NIKK	8	Firefly_Luciferase(8);	MNK[135.07]EFFEGAK	1	decoy_mTXNPx(1);	116.056	Decoy	inter	Unique
DSA	Dimer	3929	55.9429	2927.41	3	2927.44	8.2545	0.445	0.045	0.165	K[129.05]GGKIAV	4	Firefly_Luciferase(547);	SHM[15.99]NLDYQM[15.99]YRTATVR	1	mTXNPx(2);	110.036	Target	inter	Unique
DSA	Dimer	3930	55.9572	3196.62	4	3196.62	1.2534	0.675	0.23	0	EDAKNIK[128.07]KGPAPFYPLEDGTAGEQLHK	1	Firefly_Luciferase(2);	-	4	-	116.056	Target	loop	Unique
DSA	Dimer	3936	56.0441	2339.24	3	2339.23	-1.8114	0.01	0.01	0	AIEMSKDALVPIHMEGLGGKK	6	decoy_mTXNPx(90);	-	20	-	116.056	Decoy	loop	Unique
DSA	Dimer	3938	56.0712	2927.41	3	2927.44	9.4865	0.575	0.04	0.165	SHM[15.99]NLDYQM[15.99]YRTATVR	1	mTXNPx(2);	VAIK[129.05]GGK	1	decoy_Firefly_Luciferase(1);	110.036	Decoy	inter	Unique
DSA	Dimer	3939	56.0856	3427.73	3	3427.72	-2.7094	0.605	0.03	0.125	KATTVQSAVYDVIEK[129.05]ETMTK	1	decoy_Firefly_Luciferase(41);	KINKADEM	1	decoy_Firefly_Luciferase(543);	110.036	Decoy	intra	Unique
DSA	Dimer	3940	56.0999	3932.97	3	3932.99	7.0252	0.11	0.11	0	K[134.09]RPTNVWALHSYVSDCSVAVVQTNLK[129.05]EFDAHR	-1	decoy_mTXNPx;	-	-1	-	0	Decoy	single	Unique
DSA	Dimer	3941	56.1142	2610.29	3	2610.28	-5.1279	0.42	0.2	0	KGPAPFYPLEDGTAGEQLHKAM[15.99]K	1	Firefly_Luciferase(9);	-	20	-	110.036	Target	loop	Unique
DSA	Dimer	3949	56.2296	2505.2	3	2505.22	9.8607	0.245	0.095	0	M[15.99]NKEFFEGAK[135.07]TTDLTPQGPK	1	decoy_mTXNPx(1);	-	3	-	116.056	Decoy	loop	Unique
DSA	Dimer	3951	56.2581	2358.17	3	2358.19	8.7506	0.255	0.01	0	NKEFFEGAK[135.07]TTDLTPQGPK	1	decoy_mTXNPx(2);	-	2	-	116.056	Decoy	loop	Unique
DSA	Dimer	3955	56.3108	2356.15	3	2356.15	1.1665	0.47	0.46	0	GPAPFYPLEDGTAGEQLHKAMK	-1	Firefly_Luciferase;	-	-1	-	0	Target	single	Unique
DSA	Dimer	3957	56.3416	3196.62	4	3196.62	2.1293	0.33	0.05	0	n[134.09]EDAKNIKKGPAPFYPLEDGTAGEQLHK	4	Firefly_Luciferase(5);	-	7	-	110.036	Target	loop	Ambiguous (1)
DSA	Dimer	3957	56.3416	3197.62	4	3197.61	-3.6176	0.33	0.05	0	n[135.07]EDAKNIKKGPAPFYPLEDGTAGEQLHK	4	Firefly_Luciferase(5);	-	7	-	110.036	Target	loop	Ambiguous (2)
DSA	Dimer	3957	56.3416	3196.62	4	3196.62	2.1293	0.33	0.05	0	n[134.09]EDAKNIKKGPAPFYPLEDGTAGEQLHK	4	Firefly_Luciferase(5);	-	8	-	110.036	Target	loop	Ambiguous (3)
DSA	Dimer	3957	56.3416	3197.62	4	3197.61	-3.6176	0.33	0.05	0	n[135.07]EDAKNIKKGPAPFYPLEDGTAGEQLHK	4	Firefly_Luciferase(5);	-	8	-	110.036	Target	loop	Ambiguous (4)
DSA	Dimer	3957	56.3416	3196.62	4	3196.62	2.1293	0.33	0.05	0	n[134.09]EDAKNIKKGPAPFYPLEDGTAGEQLHK	7	Firefly_Luciferase(8);	-	8	-	110.036	Target	loop	Ambiguous (5)
DSA	Dimer	3957	56.3416	3197.62	4	3197.61	-3.6176	0.33	0.05	0	n[135.07]EDAKNIKKGPAPFYPLEDGTAGEQLHK	7	Firefly_Luciferase(8);	-	8	-	110.036	Target	loop	Ambiguous (6)
DSA	Dimer	3964	56.441	2266.13	3	2266.13	1.1848	0.465	0.175	0.09	KGGLGEMHIPVLADK	1	mTXNPx(101);	MEDAK	1	Firefly_Luciferase(1);	110.036	Target	inter	Unique
DSA	Dimer	3970	56.5295	3385.72	3	3385.69	-9.2882	0.03	0.03	0	YDNM[15.99]NIDK[134.09]IAGNVVAQGSFQPAAERVTATR	-1	decoy_mTXNPx;	-	-1	-	0	Decoy	single	Unique
DSA	Dimer	3972	56.5555	2717.39	3	2717.38	-3.4672	4.86	4.86	0	QGYGLTETTSAILITPEGDDKPGAVGK	-1	Firefly_Luciferase;	-	-1	-	0	Target	single	Unique
DSA	Dimer	3973	56.5626	2776.4	3	2776.39	-6.0986	0.17	0.17	0.08	MEDAK[128.07]NIK[128.07]K	1	Firefly_Luciferase(1);	MNK[135.07]EFFEGAK	1	decoy_mTXNPx(1);	110.036	Decoy	inter	Unique
DSA	Dimer	3978	56.6288	2323.24	4	2323.26	9.5167	0.435	0.005	0.26	LKSLIKYK	2	Firefly_Luciferase(439);	M[15.99]NKEFFEGAK	3	decoy_mTXNPx(3);	116.056	Decoy	inter	Unique
DSA	Dimer	3981	56.6701	2818.42	3	2818.4	-9.9806	0.34	0.34	0.165	AIK[129.05]GGK	1	decoy_Firefly_Luciferase(2);	SHMNLDYQM[15.99]YRTATVR	1	mTXNPx(2);	116.056	Decoy	inter	Unique
DSA	Dimer	3982	56.6777	2224.12	3	2224.14	6.3914	0.25	0.25	0	AIEMSK[129.05]DALVPIHMEGLGGK	-1	decoy_mTXNPx;	-	-1	-	0	Decoy	single	Unique
DSA	Dimer	3983	56.6887	2468.36	3	2468.37	5.2533	0.125	0.125	0	RADLK[128.07]GTLGK[128.07]PVEDVFVVGGR	-1	decoy_Firefly_Luciferase;	-	-1	-	0	Decoy	single	Unique
DSA	Dimer	3984	56.7022	2741.38	3	2741.37	-1.6458	0.52	0.205	0	K[128.07]GPAPFYPLEDGTAGEQLHK[129.05]AMK	-1	Firefly_Luciferase;	-	-1	-	0	Target	single	Unique
DSA	Dimer	3994	56.8293	2572.38	4	2572.39	3.6457	0.445	0.065	0.165	MNK[129.05]EFFEGAK	1	decoy_mTXNPx(1);	VAIK[129.05]GGKKAK	1	decoy_Firefly_Luciferase(1);	116.056	Decoy	inter	Unique
DSA	Dimer	3995	56.8436	1870.95	3	1870.94	-2.2402	3.685	3.415	0	YDLSNLHEIASGGAPLSK	-1	Firefly_Luciferase;	-	-1	-	0	Target	single	Unique
DSA	Dimer	4000	56.9123	2237.13	3	2237.13	1.4003	0.485	0.01	0.225	KAVAEGVEK	1	decoy_Firefly_Luciferase(222);	n[129.05]NKEFFEGAK	2	decoy_mTXNPx(3);	110.036	Decoy	inter	Unique
DSA	Dimer	4001	56.929	1606.71	3	1606.71	-1.4313	0.23	0.23	0	n[134.09]SHMNLDYQM[15.99]YR	-1	mTXNPx;	-	-1	-	0	Target	single	Unique
DSA	Dimer	4004	56.9726	2949.49	3	2949.52	7.4938	0.22	0.02	0.105	GTDLDVVKAEFFPVVK	8	decoy_Firefly_Luciferase(179);	K[129.05]INKADEM	4	decoy_Firefly_Luciferase(546);	110.036	Decoy	intra	Unique
DSA	Dimer	4005	56.9846	2767.39	3	2767.41	4.5124	0.64	0.105	0	NIK[129.05]K[129.05]GPAPFYPLEDGTAGEQLHK	-1	Firefly_Luciferase;	-	-1	-	0	Target	single	Unique
DSA	Dimer	4006	56.999	1870.95	2	1870.94	-3.3132	2.985	2.985	0	YDLSNLHEIASGGAPLSK	-1	Firefly_Luciferase;	-	-1	-	0	Target	single	Unique
DSA	Dimer	4009	57.0372	2572.38	3	2572.39	3.2697	1.13	0.095	0.49	MNKEFFEGAK	1	decoy_mTXNPx(1);	n[129.05]VAIK[129.05]GGKKAK	8	decoy_Firefly_Luciferase(8);	116.056	Decoy	inter	Unique
DSA	Dimer	4012	57.0802	2767.41	3	2767.41	-2.0538	0.355	0.085	0	HLQEGATGDELPYFPAPGK[129.05]K[129.05]INK	-1	decoy_Firefly_Luciferase;	-	-1	-	0	Decoy	single	Unique
DSA	Dimer	4013	57.0945	2964.67	3	2964.68	4.2412	0.26	0.005	0.115	K[128.07]QVNLIK[128.07]QLGKK	11	decoy_Firefly_Luciferase(420);	n[128.07]NKEFFEGAK	2	decoy_mTXNPx(3);	116.056	Decoy	inter	Ambiguous (1)
DSA	Dimer	4013	57.0945	2965.68	3	2965.67	-2.2798	0.26	0.005	0.115	K[128.07]QVNLIK[128.07]QLGKK	11	decoy_Firefly_Luciferase(420);	n[129.05]NKEFFEGAK	2	decoy_mTXNPx(3);	116.056	Decoy	inter	Ambiguous (2)
DSA	Dimer	4013	57.0945	2967.67	3	2967.65	-4.6464	0.26	0.01	0.115	K[128.07]QVNLIK[128.07]QLGKK	11	decoy_Firefly_Luciferase(420);	MNKEFFEGAK	3	decoy_mTXNPx(3);	116.056	Decoy	inter	Ambiguous (3)
DSA	Dimer	4013	57.0945	2964.67	3	2964.68	4.2412	0.26	0.005	0.115	K[128.07]QVNLIK[128.07]QLGKK	11	decoy_Firefly_Luciferase(420);	n[134.09]NKEFFEGAK	2	decoy_mTXNPx(3);	110.036	Decoy	inter	Ambiguous (4)
DSA	Dimer	4013	57.0945	2964.67	3	2964.68	4.2412	0.26	0.005	0.115	K[128.07]QVNLIK[128.07]QLGKK	11	decoy_Firefly_Luciferase(420);	NK[134.09]EFFEGAK	1	decoy_mTXNPx(2);	110.036	Decoy	inter	Ambiguous (5)
DSA	Dimer	4013	57.0945	2965.68	3	2965.67	-2.2798	0.26	0.005	0.115	K[128.07]QVNLIK[128.07]QLGKK	11	decoy_Firefly_Luciferase(420);	NK[135.07]EFFEGAK	1	decoy_mTXNPx(2);	110.036	Decoy	inter	Ambiguous (6)
DSA	Dimer	4013	57.0945	2965.68	3	2965.67	-2.2798	0.26	0.005	0.115	K[128.07]QVNLIK[128.07]QLGKK	11	decoy_Firefly_Luciferase(420);	n[135.07]NKEFFEGAK	2	decoy_mTXNPx(3);	110.036	Decoy	inter	Ambiguous (7)
DSA	Dimer	4018	57.1619	2266.17	3	2266.17	1.1517	0.765	0.18	0.305	n[135.07]EDAKNIKK	7	Firefly_Luciferase(8);	MEDAK[129.05]NIK	1	Firefly_Luciferase(1);	110.036	Target	inter	Unique
DSA	Dimer	4021	57.2042	1870.95	2	1870.94	-3.3132	2.875	2.875	0	YDLSNLHEIASGGAPLSK	-1	Firefly_Luciferase;	-	-1	-	0	Target	single	Unique
DSA	Dimer	4022	57.221	2614.39	4	2614.39	-1.7503	0.2	0.06	0	LKKATTVQSAVYDVIEKETM[15.99]TK	2	decoy_Firefly_Luciferase(40);	-	3	-	116.056	Decoy	loop	Unique
DSA	Dimer	4023	57.2351	2791.45	3	2791.42	-9.8965	0.275	0.275	0	KGPAPFYPLEDGTAGEQLHK[135.07]AM[15.99]KR	-1	Firefly_Luciferase;	-	-1	-	0	Target	single	Unique
DSA	Dimer	4024	57.2473	2651.31	3	2651.3	-5.9324	0.44	0.185	0.125	n[134.09]EDAKNIKK	7	Firefly_Luciferase(8);	SHMNLDYQMYR	1	mTXNPx(2);	116.056	Target	inter	Unique
DSA	Dimer	4027	57.2926	2725.35	3	2725.37	4.5395	0.49	0.49	0.17	GSHMNLDYQM[15.99]YRTATVR	1	mTXNPx(1);	LIGKK	4	decoy_mTXNPx(62);	110.036	Decoy	inter	Unique
DSA	Dimer	4028	57.3081	2154.09	3	2154.07	-7.1451	0.41	0.08	0	KGPAPFYPLEDGTAGEQLHK	-1	Firefly_Luciferase;	-	-1	-	0	Target	single	Unique
DSA	Dimer	4029	57.3213	3014.53	3	3014.5	-8.9575	0.115	0.115	0	EAAPQFSGQAVVNGAIK[134.09]DINM[15.99]NDYKGK	-1	mTXNPx;	-	-1	-	0	Target	single	Ambiguous (1)
DSA	Dimer	4029	57.3213	3014.53	3	3014.5	-8.9575	0.115	0.115	0	EAAPQFSGQAVVNGAIKDINM[15.99]NDYK[134.09]GK	-1	mTXNPx;	-	-1	-	0	Target	single	Ambiguous (2)
DSA	Dimer	4030	57.3344	2073.93	2	2073.94	5.2552	0.09	0.09	0	GSHM[15.99]NLDYQM[15.99]YRTATVR	-1	mTXNPx;	-	-1	-	0	Target	single	Unique
DSA	Dimer	4032	57.3634	2782.42	3	2782.41	-3.1958	0.66	0.005	0.33	n[135.07]MEDAK[134.09]NIKK	8	Firefly_Luciferase(8);	MNK[128.07]EFFEGAK	1	decoy_mTXNPx(1);	110.036	Decoy	inter	Ambiguous (1)
DSA	Dimer	4032	57.3634	2782.42	3	2782.41	-3.1958	0.66	0.005	0.33	n[135.07]MEDAK[128.07]NIKK	8	Firefly_Luciferase(8);	MNK[128.07]EFFEGAK	1	decoy_mTXNPx(1);	116.056	Decoy	inter	Ambiguous (2)
DSA	Dimer	4037	57.4325	3050.4	3	3050.42	6.3227	0.08	0.08	0	WGCPIADGNEDAYQFAELVRLAEDVNR	-1	decoy_mTXNPx;	-	-1	-	0	Decoy	single	Unique
DSA	Dimer	4042	57.504	2741.38	3	2741.37	-3.9886	0.44	0.11	0	K[128.07]GPAPFYPLEDGTAGEQLHK[129.05]AMK	-1	Firefly_Luciferase;	-	-1	-	0	Target	single	Unique
DSA	Dimer	4045	57.5448	2265.13	3	2265.14	5.8253	0.475	0.01	0.23	EVGEAVAKR	8	Firefly_Luciferase(329);	n[129.05]NKEFFEGAK	2	decoy_mTXNPx(3);	110.036	Decoy	inter	Unique
DSA	Dimer	4047	57.5671	2638.3	3	2638.28	-4.1086	2.29	2.29	0	GPAPFYPLEDGTAGEQLHKAM[15.99]KR	19	Firefly_Luciferase(28);	-	22	-	110.036	Target	loop	Unique
DSA	Dimer	4048	57.5793	2330.2	3	2330.21	4.9544	0.365	0.04	0.175	AGEFFEKNM	7	mTXNPx(202);	YKILSK[129.05]LR	2	decoy_Firefly_Luciferase(108);	110.036	Decoy	inter	Unique
DSA	Dimer	4049	57.5937	2790.42	3	2790.43	6.2382	0.22	0.22	0	KGPAPFYPLEDGTAGEQLHKAM[15.99]K[134.09]R	-1	Firefly_Luciferase;	-	-1	-	0	Target	single	Unique
DSA	Dimer	4050	57.6101	3259.75	5	3259.74	-3.5909	3.71	0.12	2.87	KGGLGEMHIPVLADK	1	mTXNPx(101);	KGGLGEM[15.99]HIPVLADK	1	mTXNPx(101);	116.056	Target	inter	Unique
DSA	Dimer	4051	57.6245	2743.4	3	2743.39	-1.1356	0.525	0.115	0.25	GSHMNLDYQMYR	1	mTXNPx(1);	LK[128.07]SLIKYK	6	Firefly_Luciferase(443);	110.036	Target	inter	Unique
DSA	Dimer	4053	57.6506	2717.38	3	2717.38	-3.3266	4.685	4.685	0	QGYGLTETTSAILITPEGDDKPGAVGK	-1	Firefly_Luciferase;	-	-1	-	0	Target	single	Unique
DSA	Dimer	4054	57.6584	2776.4	3	2776.38	-7.487	0.205	0.205	0	GPAPFYPLEDGTAGEQLHK[129.05]AMK[135.07]R	-1	Firefly_Luciferase;	-	-1	-	0	Target	single	Unique
DSA	Dimer	4057	57.6983	1870.95	3	1870.94	-2.9303	3.385	3.205	0	YDLSNLHEIASGGAPLSK	-1	Firefly_Luciferase;	-	-1	-	0	Target	single	Unique
DSA	Dimer	4058	57.7125	2788.42	3	2788.43	1.696	0.185	0.085	0.065	M[15.99]EDAK[129.05]NIK	1	Firefly_Luciferase(1);	QNVGLTKGTDLDVVK	7	decoy_Firefly_Luciferase(171);	110.036	Decoy	inter	Unique
DSA	Dimer	4059	57.727	3320.78	5	3320.81	7.0587	0.685	0.1	0.185	KGGLGEM[15.99]HIPVLADKSM[15.99]EIAR	1	mTXNPx(101);	VAIKGGK[128.07]K	4	decoy_Firefly_Luciferase(4);	110.036	Decoy	inter	Unique
DSA	Dimer	4062	57.7688	2644.32	3	2644.3	-4.413	2.385	2.385	0	GPAPFYPLEDGTAGEQLHKAM[15.99]KR	19	Firefly_Luciferase(28);	-	22	-	116.056	Target	loop	Unique
DSA	Dimer	4063	57.7825	1801.98	3	1801.98	-4.228	3.375	2.86	0	KKGGLGEMHIPVLADK	1	mTXNPx(100);	-	2	-	110.036	Target	loop	Unique
DSA	Dimer	4067	57.8398	2267.13	3	2267.15	8.2962	3.125	2.57	0	GGLGEM[15.99]HIPVLADK[128.07]SMEIAR	-1	mTXNPx;	-	-1	-	0	Target	single	Unique
DSA	Dimer	4068	57.8518	2224.13	3	2224.14	2.9144	0.135	0.135	0	AIEMSK[129.05]DALVPIHMEGLGGK	-1	decoy_mTXNPx;	-	-1	-	0	Decoy	single	Unique
DSA	Dimer	4069	57.8661	2484.22	3	2484.22	0.2396	1.35	1.21	0	GPAPFYPLEDGTAGEQLHK[128.07]AMK	-1	Firefly_Luciferase;	-	-1	-	0	Target	single	Unique
DSA	Dimer	4071	57.8955	2758.39	3	2758.41	8.3157	0.35	0.35	0.115	AIK[135.07]GGKK[135.07]AK	1	decoy_Firefly_Luciferase(2);	SHM[15.99]NLDYQMYR	1	mTXNPx(2);	116.056	Decoy	inter	Ambiguous (1)
DSA	Dimer	4071	57.8955	2758.39	3	2758.41	8.3157	0.35	0.35	0.115	AIKGGK[135.07]K[135.07]AK	1	decoy_Firefly_Luciferase(2);	SHM[15.99]NLDYQMYR	1	mTXNPx(2);	116.056	Decoy	inter	Ambiguous (2)
DSA	Dimer	4071	57.8955	2758.39	3	2758.41	8.3157	0.35	0.35	0.115	AIK[135.07]GGK[135.07]KAK	1	decoy_Firefly_Luciferase(2);	SHM[15.99]NLDYQMYR	1	mTXNPx(2);	116.056	Decoy	inter	Ambiguous (3)
DSA	Dimer	4072	57.9068	1808	3	1808	-4.209	3.31	3.31	0	KKGGLGEMHIPVLADK	1	mTXNPx(100);	-	2	-	116.056	Target	loop	Unique
DSA	Dimer	4074	57.9343	3253.73	5	3253.72	-4.6796	4.11	0.18	2.965	KGGLGEMHIPVLADK	1	mTXNPx(101);	KGGLGEM[15.99]HIPVLADK	1	mTXNPx(101);	110.036	Target	inter	Unique
DSA	Dimer	4075	57.948	2983.44	3	2983.43	-5.903	0.6	0.6	0.065	GSHMNLDYQM[15.99]YR	1	mTXNPx(1);	n[134.09]MEDAKNIK[134.09]K	5	Firefly_Luciferase(5);	110.036	Target	inter	Unique
DSA	Dimer	4076	57.96	2489.25	3	2489.23	-6.2749	0.135	0.055	0	n[135.07]MNKEFFEGAKTTDLTPQGPK	3	decoy_mTXNPx(3);	-	10	-	116.056	Decoy	loop	Unique
DSA	Dimer	4077	57.9744	3197.63	4	3197.61	-6.5189	0.095	0.03	0	EDAKNIKK[129.05]GPAPFYPLEDGTAGEQLHK	1	Firefly_Luciferase(2);	-	4	-	116.056	Target	loop	Unique
DSA	Dimer	4078	57.991	2571.38	4	2571.39	5.4908	0.53	0.065	0.245	LK[135.07]SLIKYK	6	Firefly_Luciferase(443);	MNK[129.05]EFFEGAK	1	decoy_mTXNPx(1);	116.056	Decoy	inter	Unique
DSA	Dimer	4080	58.0195	1808	3	1808	-3.8771	3.53	3.53	0	KKGGLGEMHIPVLADK	1	mTXNPx(100);	-	2	-	116.056	Target	loop	Unique
DSA	Dimer	4081	58.0308	1606.71	3	1606.71	-1.1416	0.185	0.185	0	n[134.09]SHMNLDYQM[15.99]YR	-1	mTXNPx;	-	-1	-	0	Target	single	Unique
DSA	Dimer	4082	58.044	2306.14	4	2306.14	-1.4623	0.46	0.03	0.185	K[135.07]INKADEM[15.99]	4	decoy_Firefly_Luciferase(546);	n[15.99]MEDAKNIK	5	Firefly_Luciferase(5);	110.036	Decoy	inter	Unique
DSA	Dimer	4084	58.0736	2571.38	4	2571.39	5.4782	0.655	0.025	0.235	LKSLIK[129.05]YK	2	Firefly_Luciferase(439);	MNK[135.07]EFFEGAK	1	decoy_mTXNPx(1);	116.056	Decoy	inter	Unique
DSA	Dimer	4087	58.1141	3599.81	3	3599.82	2.2235	0.375	0.375	0.125	KATTVQSAVYDVIEK[135.07]ETM[15.99]TK	1	decoy_Firefly_Luciferase(41);	M[15.99]EDAK[134.09]NIK	1	Firefly_Luciferase(1);	110.036	Decoy	inter	Unique
DSA	Dimer	4089	58.1425	2644.32	3	2644.3	-4.3886	1.745	1.745	0	GPAPFYPLEDGTAGEQLHKAM[15.99]KR	19	Firefly_Luciferase(28);	-	22	-	116.056	Target	loop	Unique
DSA	Dimer	4092	58.1871	2863.45	3	2863.47	9.3693	0.075	0.075	0	KMAKHLQEGATGDELPYFPAPGK[135.07]K	1	decoy_Firefly_Luciferase(520);	-	4	-	116.056	Decoy	loop	Unique
DSA	Dimer	4098	58.2743	4042.12	3	4042.15	7.8499	0.33	0.33	0.12	HPLAVGKPLGTSGSSNM[15.99]ILAITK[134.09]DR	7	decoy_Firefly_Luciferase(345);	M[15.99]EDAKNIK[128.07]K	1	Firefly_Luciferase(1);	110.036	Decoy	inter	Ambiguous (1)
DSA	Dimer	4098	58.2743	4042.12	3	4042.15	7.8499	0.33	0.33	0.12	HPLAVGKPLGTSGSSNM[15.99]ILAITK[134.09]DR	7	decoy_Firefly_Luciferase(345);	M[15.99]EDAK[128.07]NIKK	1	Firefly_Luciferase(1);	110.036	Decoy	inter	Ambiguous (2)
DSA	Dimer	4100	58.2969	2058	3	2057.98	-9.8265	0.735	0.735	0.36	M[15.99]EDAK	1	Firefly_Luciferase(1);	MEDAK[129.05]NIK[129.05]K	1	Firefly_Luciferase(1);	116.056	Target	inter	Unique
DSA	Dimer	4103	58.334	3815.88	3	3815.86	-5.1798	0.235	0.235	0.11	AGEFFEKNM[15.99]	7	mTXNPx(202);	KMAKHLQEGATGDELPYFPAPGKK	23	decoy_Firefly_Luciferase(542);	116.056	Decoy	inter	Unique
DSA	Dimer	4105	58.3651	1716.93	3	1716.92	-5.8321	0.375	0.025	0.145	AK[128.07]KGGKIAV	3	Firefly_Luciferase(544);	M[15.99]EDAK	1	Firefly_Luciferase(1);	110.036	Target	intra	Unique
DSA	Dimer	4110	58.4378	1870.93	3	1870.94	6.6274	2.435	2.31	0	YDLSNLHEIASGGAPLSK	-1	Firefly_Luciferase;	-	-1	-	0	Target	single	Unique
DSA	Dimer	4113	58.4784	3419.76	3	3419.78	4.3534	0.425	0.425	0.21	GSHMNLDYQMYRTATVR	1	mTXNPx(1);	KQVNLIKQLGK	1	decoy_Firefly_Luciferase(410);	110.036	Decoy	inter	Unique
DSA	Dimer	4116	58.5211	2784.41	3	2784.41	1.4429	0.62	0.62	0	KGPAPFYPLEDGTAGEQLHKAM[15.99]K[128.07]R	-1	Firefly_Luciferase;	-	-1	-	0	Target	single	Unique
DSA	Dimer	4119	58.568	2572.38	4	2572.39	3.4948	0.885	0.06	0.385	MNKEFFEGAK	1	decoy_mTXNPx(1);	n[129.05]VAIK[129.05]GGKKAK	7	decoy_Firefly_Luciferase(7);	116.056	Decoy	inter	Unique
DSA	Dimer	4120	58.5821	2273.17	3	2273.17	0.3747	1.465	1.465	0	GGLGEM[15.99]HIPVLADK[134.09]SMEIAR	-1	mTXNPx;	-	-1	-	0	Target	single	Unique
DSA	Dimer	4126	58.6598	2469.35	3	2469.36	5.4854	3.435	3.345	0	TIALIM[15.99]NSSGSTGLPK[134.09]GVALPHR	-1	Firefly_Luciferase;	-	-1	-	0	Target	single	Unique
DSA	Dimer	4128	58.6859	2793.39	3	2793.37	-8.4257	0.24	0.01	0.09	MEDAK[134.09]NIK[129.05]K	1	Firefly_Luciferase(1);	n[15.99]MNKEFFEGAK	3	decoy_mTXNPx(3);	110.036	Decoy	inter	Ambiguous (1)
DSA	Dimer	4128	58.6859	2793.39	3	2793.37	-8.4257	0.24	0.01	0.09	MEDAK[135.07]NIK[128.07]K	1	Firefly_Luciferase(1);	n[15.99]MNKEFFEGAK	3	decoy_mTXNPx(3);	110.036	Decoy	inter	Ambiguous (2)
DSA	Dimer	4131	58.7288	3617.88	3	3617.88	-1.2627	0.295	0.295	0.1	INKADEM[15.99]	3	decoy_Firefly_Luciferase(546);	VVPFFEAKVVDLDTGK[135.07]TLGVNQR	8	Firefly_Luciferase(372);	116.056	Decoy	inter	Unique
DSA	Dimer	4134	58.7726	2717.39	3	2717.38	-4.4508	4.445	4.445	0	QGYGLTETTSAILITPEGDDKPGAVGK	-1	Firefly_Luciferase;	-	-1	-	0	Target	single	Unique
DSA	Dimer	4135	58.784	1801.98	3	1801.98	-4.2928	3.2	2.865	0	KKGGLGEMHIPVLADK	1	mTXNPx(100);	-	2	-	110.036	Target	loop	Unique
DSA	Dimer	4138	58.8256	3008.46	3	3008.48	6.2128	0.055	0.055	0	EAAPQFSGQAVVNGAIKDINM[15.99]NDYK[128.07]GK	-1	mTXNPx;	-	-1	-	0	Target	single	Unique
DSA	Dimer	4143	58.8955	2463.33	3	2463.34	5.3031	3.7	3.335	0	TIALIM[15.99]NSSGSTGLPK[128.07]GVALPHR	-1	Firefly_Luciferase;	-	-1	-	0	Target	single	Unique
DSA	Dimer	4144	58.9068	2775.42	3	2775.4	-6.7659	0.22	0	0.105	MEDAK[134.09]NIK[128.07]K	1	Firefly_Luciferase(1);	MNK[128.07]EFFEGAK	1	decoy_mTXNPx(1);	110.036	Decoy	inter	Ambiguous (1)
DSA	Dimer	4144	58.9068	2776.41	3	2776.39	-7.363	0.22	0	0.105	n[134.09]MEDAKNIK[128.07]K	5	Firefly_Luciferase(5);	MNK[129.05]EFFEGAK	1	decoy_mTXNPx(1);	110.036	Decoy	inter	Ambiguous (10)
DSA	Dimer	4144	58.9068	2776.41	3	2776.39	-7.363	0.22	0	0.105	MEDAK[134.09]NIK[128.07]K	1	Firefly_Luciferase(1);	n[129.05]MNKEFFEGAK	3	decoy_mTXNPx(3);	110.036	Decoy	inter	Ambiguous (11)
DSA	Dimer	4144	58.9068	2776.41	3	2776.39	-7.363	0.22	0	0.105	n[134.09]MEDAKNIK[128.07]K	5	Firefly_Luciferase(5);	n[129.05]MNKEFFEGAK	3	decoy_mTXNPx(3);	110.036	Decoy	inter	Ambiguous (12)
DSA	Dimer	4144	58.9068	2775.42	3	2775.43	1.7377	0.22	0	0.11	n[128.07]MEDAKNIK[128.07]K	5	Firefly_Luciferase(5);	n[129.05]MEDAKNIK[129.05]K	5	Firefly_Luciferase(5);	110.036	Target	inter	Ambiguous (13)
DSA	Dimer	4144	58.9068	2775.42	3	2775.4	-6.7659	0.22	0	0.11	n[128.07]MEDAKNIK[128.07]K	5	Firefly_Luciferase(5);	n[134.09]MNKEFFEGAK	3	decoy_mTXNPx(3);	110.036	Decoy	inter	Ambiguous (14)
DSA	Dimer	4144	58.9068	2776.41	3	2776.39	-7.363	0.22	0	0.11	n[128.07]MEDAKNIK[128.07]K	5	Firefly_Luciferase(5);	n[135.07]MNKEFFEGAK	3	decoy_mTXNPx(3);	110.036	Decoy	inter	Ambiguous (15)
DSA	Dimer	4144	58.9068	2775.42	3	2775.43	1.7377	0.22	0	0.11	n[128.07]MEDAKNIK[129.05]K	5	Firefly_Luciferase(5);	n[128.07]MEDAKNIK[129.05]K	5	Firefly_Luciferase(5);	110.036	Target	inter	Ambiguous (16)
DSA	Dimer	4144	58.9068	2775.42	3	2775.43	1.7377	0.22	0	0.11	n[128.07]MEDAKNIK[129.05]K	5	Firefly_Luciferase(5);	n[129.05]MEDAKNIK[128.07]K	5	Firefly_Luciferase(5);	110.036	Target	inter	Ambiguous (17)
DSA	Dimer	4144	58.9068	2776.41	3	2776.41	1.1376	0.22	0	0.11	n[129.05]MEDAKNIK[128.07]K	5	Firefly_Luciferase(5);	n[129.05]MEDAKNIK[129.05]K	5	Firefly_Luciferase(5);	110.036	Target	inter	Ambiguous (18)
DSA	Dimer	4144	58.9068	2776.41	3	2776.39	-7.363	0.22	0	0.11	n[129.05]MEDAKNIK[128.07]K	5	Firefly_Luciferase(5);	n[134.09]MNKEFFEGAK	3	decoy_mTXNPx(3);	110.036	Decoy	inter	Ambiguous (19)
DSA	Dimer	4144	58.9068	2775.42	3	2775.4	-6.7659	0.22	0	0.105	n[134.09]MEDAKNIK[128.07]K	5	Firefly_Luciferase(5);	MNK[128.07]EFFEGAK	1	decoy_mTXNPx(1);	110.036	Decoy	inter	Ambiguous (2)
DSA	Dimer	4144	58.9068	2777.41	3	2777.39	-5.8242	0.22	0	0.11	n[129.05]MEDAKNIK[129.05]K	5	Firefly_Luciferase(5);	n[129.05]MEDAKNIK[129.05]K	5	Firefly_Luciferase(5);	110.036	Target	inter	Ambiguous (20)
DSA	Dimer	4144	58.9068	2776.41	3	2776.39	-7.363	0.22	0	0.105	MEDAK[135.07]NIK[128.07]K	1	Firefly_Luciferase(1);	MNK[128.07]EFFEGAK	1	decoy_mTXNPx(1);	110.036	Decoy	inter	Ambiguous (3)
DSA	Dimer	4144	58.9068	2776.41	3	2776.39	-7.363	0.22	0	0.105	n[135.07]MEDAKNIK[128.07]K	5	Firefly_Luciferase(5);	MNK[128.07]EFFEGAK	1	decoy_mTXNPx(1);	110.036	Decoy	inter	Ambiguous (4)
DSA	Dimer	4144	58.9068	2775.42	3	2775.4	-6.7659	0.22	0	0.105	MEDAK[134.09]NIK[128.07]K	1	Firefly_Luciferase(1);	n[128.07]MNKEFFEGAK	3	decoy_mTXNPx(3);	110.036	Decoy	inter	Ambiguous (5)
DSA	Dimer	4144	58.9068	2775.42	3	2775.4	-6.7659	0.22	0	0.105	n[134.09]MEDAKNIK[128.07]K	5	Firefly_Luciferase(5);	n[128.07]MNKEFFEGAK	3	decoy_mTXNPx(3);	110.036	Decoy	inter	Ambiguous (6)
DSA	Dimer	4144	58.9068	2776.41	3	2776.39	-7.363	0.22	0	0.105	MEDAK[135.07]NIK[128.07]K	1	Firefly_Luciferase(1);	n[128.07]MNKEFFEGAK	3	decoy_mTXNPx(3);	110.036	Decoy	inter	Ambiguous (7)
DSA	Dimer	4144	58.9068	2776.41	3	2776.39	-7.363	0.22	0	0.105	n[135.07]MEDAKNIK[128.07]K	5	Firefly_Luciferase(5);	n[128.07]MNKEFFEGAK	3	decoy_mTXNPx(3);	110.036	Decoy	inter	Ambiguous (8)
DSA	Dimer	4144	58.9068	2776.41	3	2776.39	-7.363	0.22	0	0.105	MEDAK[134.09]NIK[128.07]K	1	Firefly_Luciferase(1);	MNK[129.05]EFFEGAK	1	decoy_mTXNPx(1);	110.036	Decoy	inter	Ambiguous (9)
DSA	Dimer	4145	58.9205	2759.4	3	2759.39	-3.2162	0.29	0.29	0.115	GSHM[15.99]NLDYQMYR	1	mTXNPx(1);	LK[128.07]SLIKYK	6	Firefly_Luciferase(443);	110.036	Target	inter	Ambiguous (1)
DSA	Dimer	4145	58.9205	2758.4	3	2758.37	-7.9349	0.29	0.02	0.115	AKK[129.05]GGK[129.05]IAV	2	Firefly_Luciferase(543);	GSHMNLDYQMYR	1	mTXNPx(1);	116.056	Target	inter	Ambiguous (2)
DSA	Dimer	4145	58.9205	2758.4	3	2758.37	-7.9349	0.29	0.02	0.115	AK[129.05]KGGK[129.05]IAV	3	Firefly_Luciferase(544);	GSHMNLDYQMYR	1	mTXNPx(1);	116.056	Target	inter	Ambiguous (3)
DSA	Dimer	4145	58.9205	2758.4	3	2758.37	-7.9349	0.29	0.02	0.115	AK[135.07]KGGK[129.05]IAV	3	Firefly_Luciferase(544);	GSHMNLDYQMYR	1	mTXNPx(1);	110.036	Target	inter	Ambiguous (4)
DSA	Dimer	4145	58.9205	2758.4	3	2758.37	-7.9349	0.29	0.02	0.115	AKK[135.07]GGK[129.05]IAV	2	Firefly_Luciferase(543);	GSHMNLDYQMYR	1	mTXNPx(1);	110.036	Target	inter	Ambiguous (5)
DSA	Dimer	4152	59.0208	2808.33	4	2808.35	7.0494	0.49	0.49	0	EAAPQFSGQAVVNGAIK[129.05]DINMNDYK	-1	mTXNPx;	-	-1	-	0	Target	single	Unique
DSA	Dimer	4154	59.0408	2808.33	5	2808.35	6.5628	0.655	0.655	0	EAAPQFSGQAVVNGAIK[129.05]DINMNDYK	-1	mTXNPx;	-	-1	-	0	Target	single	Unique
DSA	Dimer	4155	59.0533	1909.95	3	1909.96	5.6492	0.26	0.26	0.055	GGKKAK	3	decoy_Firefly_Luciferase(7);	GKYDNM[15.99]NIDK	2	decoy_mTXNPx(163);	110.036	Decoy	inter	Unique
DSA	Dimer	4156	59.0675	2270.12	3	2270.1	-8.4932	0.365	0.015	0.17	AGEFFEKNM[15.99]	7	mTXNPx(202);	EDAKNIK[128.07]K	4	Firefly_Luciferase(5);	110.036	Target	inter	Unique
DSA	Dimer	4162	59.1492	2776.42	3	2776.41	-2.8754	0.265	0.01	0.085	n[128.07]MEDAKNIK[129.05]K	5	Firefly_Luciferase(5);	n[129.05]MEDAKNIK[129.05]K	5	Firefly_Luciferase(5);	110.036	Target	inter	Unique
DSA	Dimer	4164	59.1781	2295.14	3	2295.13	-5.5293	0.485	0.045	0.15	AIK[134.09]GGK	1	decoy_Firefly_Luciferase(2);	SHMNLDYQM[15.99]YR	1	mTXNPx(2);	116.056	Decoy	inter	Unique
DSA	Dimer	4166	59.2044	2235.12	3	2235.13	5.0587	0.745	0.745	0	n[128.07]NKEFFEGAKTTDLTPQGPK	-1	decoy_mTXNPx;	-	-1	-	0	Decoy	single	Unique
DSA	Dimer	4167	59.2188	2331.14	3	2331.12	-9.9406	0.295	0.295	0.07	AIK[129.05]GGK	1	decoy_Firefly_Luciferase(2);	GSHMNLDYQMYR	1	mTXNPx(1);	116.056	Decoy	inter	Unique
DSA	Dimer	4172	59.2893	2785.41	3	2785.43	9.1749	0.505	0.005	0.095	AIK[134.09]GGKK[128.07]AK	6	decoy_Firefly_Luciferase(7);	GSHMNLDYQMYR	1	mTXNPx(1);	110.036	Decoy	inter	Ambiguous (1)
DSA	Dimer	4172	59.2893	2785.41	3	2785.43	9.1749	0.505	0.005	0.095	n[134.09]AIKGGKK[128.07]AK	6	decoy_Firefly_Luciferase(7);	GSHMNLDYQMYR	1	mTXNPx(1);	110.036	Decoy	inter	Ambiguous (2)
DSA	Dimer	4183	59.4242	2619.35	3	2619.33	-4.8072	3.185	2.655	0	NIKKGPAPFYPLEDGTAGEQLHK	3	Firefly_Luciferase(8);	-	4	-	110.036	Target	loop	Unique
DSA	Dimer	4184	59.4345	2625.37	3	2625.35	-4.8287	3.125	2.58	0	NIKKGPAPFYPLEDGTAGEQLHK	3	Firefly_Luciferase(8);	-	4	-	116.056	Target	loop	Unique
DSA	Dimer	4186	59.4565	2849.44	3	2849.46	8.7795	0.25	0.25	0.07	KINK	1	decoy_Firefly_Luciferase(543);	MNKEFFEGAKTTDLTPQGPK	10	decoy_mTXNPx(10);	110.036	Decoy	inter	Unique
DSA	Dimer	4191	59.5154	2849.44	3	2849.46	8.768	0.34	0.34	0.11	KINK	1	decoy_Firefly_Luciferase(543);	MNKEFFEGAKTTDLTPQGPK	10	decoy_mTXNPx(10);	110.036	Decoy	inter	Unique
DSA	Dimer	4192	59.53	2025.98	3	2025.98	1.8452	0.635	0.505	0	GPAPFYPLEDGTAGEQLHK	-1	Firefly_Luciferase;	-	-1	-	0	Target	single	Unique
DSA	Dimer	4200	59.6376	3278.75	5	3278.76	5.2586	1.77	0.05	0.385	ADLK[135.07]GTLGKPVEDVFVVGGRLKK	22	decoy_Firefly_Luciferase(40);	M[15.99]EDAK	1	Firefly_Luciferase(1);	110.036	Decoy	inter	Unique
DSA	Dimer	4203	59.6783	2647.36	3	2647.37	2.1961	0.305	0.305	0.07	AEFFPVVKGVAGPK	8	decoy_Firefly_Luciferase(187);	n[15.99]MEDAKNIK	5	Firefly_Luciferase(5);	110.036	Decoy	inter	Unique
DSA	Dimer	4204	59.6926	2767.49	3	2767.47	-9.4996	0.315	0.11	0	TMTEK[128.07]EIVDYVASQVTTAKK[129.05]LR	-1	Firefly_Luciferase;	-	-1	-	0	Target	single	Ambiguous (1)
DSA	Dimer	4204	59.6926	2767.49	3	2767.47	-9.4996	0.315	0.11	0	TMTEKEIVDYVASQVTTAK[128.07]K[129.05]LR	-1	Firefly_Luciferase;	-	-1	-	0	Target	single	Ambiguous (2)
DSA	Dimer	4208	59.738	2588.35	3	2588.36	5.7198	0.52	0.52	0.245	AK[128.07]K[129.05]GGKIAV	6	Firefly_Luciferase(547);	M[15.99]NK[129.05]EFFEGAK	1	decoy_mTXNPx(1);	116.056	Decoy	inter	Ambiguous (1)
DSA	Dimer	4208	59.738	2588.35	3	2588.36	5.7198	0.52	0.52	0.245	AK[129.05]K[128.07]GGKIAV	6	Firefly_Luciferase(547);	M[15.99]NK[129.05]EFFEGAK	1	decoy_mTXNPx(1);	116.056	Decoy	inter	Ambiguous (2)
DSA	Dimer	4209	59.7497	2311.17	3	2311.18	1.1843	0.435	0.005	0.215	KINK[134.09]ADEM[15.99]	1	decoy_Firefly_Luciferase(543);	n[15.99]MEDAKNIK	5	Firefly_Luciferase(5);	116.056	Decoy	inter	Unique
DSA	Dimer	4211	59.7806	3278.75	5	3278.76	4.994	1.57	0.225	0.335	ADLK[135.07]GTLGKPVEDVFVVGGRLKK	22	decoy_Firefly_Luciferase(40);	M[15.99]EDAK	1	Firefly_Luciferase(1);	110.036	Decoy	inter	Unique
DSA	Dimer	4215	59.8381	2587.34	4	2587.36	6.7454	0.7	0.005	0.21	n[129.05]MNKEFFEGAK	3	decoy_mTXNPx(3);	YK[129.05]ILSKLR	6	decoy_Firefly_Luciferase(112);	110.036	Decoy	inter	Unique
DSA	Dimer	4216	59.8478	2717.39	3	2717.38	-5.2699	5.005	5.005	0	QGYGLTETTSAILITPEGDDKPGAVGK	-1	Firefly_Luciferase;	-	-1	-	0	Target	single	Unique
DSA	Dimer	4219	59.881	2312.14	3	2312.16	9.7568	0.27	0.03	0.095	KINK[134.09]ADEM[15.99]	1	decoy_Firefly_Luciferase(543);	KINK[135.07]ADEM[15.99]	1	decoy_Firefly_Luciferase(543);	116.056	Decoy	inter	Unique
DSA	Dimer	4220	59.8976	1801.98	3	1801.98	-5.0202	2.995	2.62	0	KKGGLGEMHIPVLADK	1	mTXNPx(100);	-	2	-	110.036	Target	loop	Unique
DSA	Dimer	4221	59.912	2782.4	3	2782.39	-3.5717	0.375	0.03	0.105	KGGKIAV	1	Firefly_Luciferase(544);	SHM[15.99]NLDYQMYRTATVR	1	mTXNPx(2);	110.036	Target	inter	Unique
DSA	Dimer	4224	59.9525	2528.32	3	2528.31	-4.4628	5.97	5.43	0	STLIDKYDLSNLHEIASGGAPLSK	-1	Firefly_Luciferase;	-	-1	-	0	Target	single	Unique
DSA	Dimer	4225	59.962	2528.32	4	2528.31	-4.4025	2.15	1.91	0	STLIDKYDLSNLHEIASGGAPLSK	-1	Firefly_Luciferase;	-	-1	-	0	Target	single	Unique
DSA	Dimer	4226	59.9686	2569.33	4	2569.33	1.5823	0.25	0.25	0.25	M[15.99]EDAK[135.07]NIKK	1	Firefly_Luciferase(1);	M[15.99]EDAK[135.07]NIKK	1	Firefly_Luciferase(1);	116.056	Target	inter	Unique
DSA	Dimer	4227	59.9735	1912.96	3	1912.97	4.8793	0.39	0.075	0.165	KINKADEM[15.99]	1	decoy_Firefly_Luciferase(543);	LAEAM[15.99]KR	6	Firefly_Luciferase(68);	116.056	Decoy	inter	Unique
DSA	Dimer	4230	60	2264.15	3	2264.13	-9.7559	0.525	0.03	0	ATTVQSAVYDVIEK[135.07]ETM[15.99]TK	-1	decoy_Firefly_Luciferase;	-	-1	-	0	Decoy	single	Unique
DSA	Dimer	4233	60.0403	2630.35	4	2630.33	-8.8786	0.565	0.14	0.25	n[134.09]AIK[134.09]GGKK	6	decoy_Firefly_Luciferase(7);	GSHM[15.99]NLDYQM[15.99]YR	1	mTXNPx(1);	116.056	Decoy	inter	Unique
DSA	Dimer	4234	60.0561	2774.43	3	2774.41	-6.2215	0.535	0.065	0.205	n[135.07]AIKGGK[135.07]KAK	7	decoy_Firefly_Luciferase(8);	SHM[15.99]NLDYQM[15.99]YR	1	mTXNPx(2);	116.056	Decoy	inter	Ambiguous (1)
DSA	Dimer	4234	60.0561	2774.43	3	2774.41	-6.2215	0.535	0.065	0.205	n[135.07]AIKGGKK[135.07]AK	6	decoy_Firefly_Luciferase(7);	SHM[15.99]NLDYQM[15.99]YR	1	mTXNPx(2);	116.056	Decoy	inter	Ambiguous (2)
DSA	Dimer	4235	60.0688	2808.33	4	2808.35	6.099	0.26	0.26	0	EAAPQFSGQAVVNGAIK[129.05]DINMNDYK	-1	mTXNPx;	-	-1	-	0	Target	single	Unique
DSA	Dimer	4237	60.0975	1784.96	3	1784.97	9.2068	0.77	0.655	0	EIVDYVASQVTTAK[134.09]K	-1	Firefly_Luciferase;	-	-1	-	0	Target	single	Unique
DSA	Dimer	4238	60.1118	2879.44	3	2879.47	9.0084	0.105	0.105	0	KM[15.99]AKHLQEGATGDELPYFPAPGK[135.07]K	1	decoy_Firefly_Luciferase(520);	-	4	-	116.056	Decoy	loop	Unique
DSA	Dimer	4242	60.1668	2252.12	3	2252.14	7.2605	0.395	0.395	0	GGLGEMHIPVLADK[129.05]SMEIAR	-1	mTXNPx;	-	-1	-	0	Target	single	Unique
DSA	Dimer	4245	60.2041	2774.39	3	2774.37	-6.6254	0.625	0.045	0.15	AKK[129.05]GGK[135.07]IAV	2	Firefly_Luciferase(543);	GSHM[15.99]NLDYQMYR	1	mTXNPx(1);	110.036	Target	inter	Unique
DSA	Dimer	4249	60.2613	2513.3	3	2513.32	7.1331	0.58	0.58	0.335	n[128.07]EDAKNIK[128.07]K	4	Firefly_Luciferase(5);	NK[128.07]EFFEGAK	1	decoy_mTXNPx(2);	116.056	Decoy	inter	Unique
DSA	Dimer	4253	60.3199	2619.34	3	2619.33	-4.4411	2.225	1.575	0	NIKKGPAPFYPLEDGTAGEQLHK	3	Firefly_Luciferase(8);	-	4	-	110.036	Target	loop	Unique
DSA	Dimer	4255	60.3485	2650.38	3	2650.41	7.7747	0.59	0.075	0.21	EDAK[128.07]NIK[129.05]K	1	Firefly_Luciferase(2);	n[128.07]MEDAK[129.05]NIKK	8	Firefly_Luciferase(8);	116.056	Target	inter	Ambiguous (1)
DSA	Dimer	4255	60.3485	2650.38	3	2650.41	7.7747	0.59	0.075	0.21	EDAK[128.07]NIK[129.05]K	1	Firefly_Luciferase(2);	n[129.05]MEDAK[128.07]NIKK	8	Firefly_Luciferase(8);	116.056	Target	inter	Ambiguous (2)
DSA	Dimer	4255	60.3485	2650.38	3	2650.41	7.7747	0.59	0.075	0.21	EDAK[129.05]NIK[128.07]K	1	Firefly_Luciferase(2);	n[128.07]MEDAK[129.05]NIKK	8	Firefly_Luciferase(8);	116.056	Target	inter	Ambiguous (3)
DSA	Dimer	4255	60.3485	2650.38	3	2650.41	7.7747	0.59	0.075	0.21	EDAK[129.05]NIK[128.07]K	1	Firefly_Luciferase(2);	n[129.05]MEDAK[128.07]NIKK	8	Firefly_Luciferase(8);	116.056	Target	inter	Ambiguous (4)
DSA	Dimer	4257	60.3771	3296.6	3	3296.58	-5.328	1.77	0.94	0.48	EIVDYVASQVTTAKK	14	Firefly_Luciferase(510);	GSHMNLDYQM[15.99]YR	1	mTXNPx(1);	116.056	Target	inter	Unique
DSA	Dimer	4258	60.3936	2174.06	3	2174.07	6.7672	0.315	0.315	0.055	KGILR	1	mTXNPx(143);	SHMNLDYQM[15.99]YR	1	mTXNPx(2);	116.056	Target	intra	Unique
DSA	Dimer	4261	60.4288	2803.43	3	2803.44	3.9118	0.345	0.345	0.165	MEDAK[134.09]NIK[134.09]K	1	Firefly_Luciferase(1);	n[15.99]MNKEFFEGAK	3	decoy_mTXNPx(3);	116.056	Decoy	inter	Unique
DSA	Dimer	4262	60.444	2566.27	4	2566.25	-8.1386	0.775	0.775	0.205	DKTIALIM[15.99]NSSGSTGLPK	2	Firefly_Luciferase(190);	M[15.99]EDAK	1	Firefly_Luciferase(1);	110.036	Target	intra	Unique
DSA	Dimer	4263	60.4581	2651.37	3	2651.39	8.9501	0.62	0.285	0.135	n[129.05]EDAK[129.05]NIKK	7	Firefly_Luciferase(8);	n[129.05]MEDAK[128.07]NIKK	8	Firefly_Luciferase(8);	116.056	Target	inter	Ambiguous (1)
DSA	Dimer	4263	60.4581	2651.37	3	2651.39	8.9501	0.62	0.285	0.135	n[129.05]EDAK[129.05]NIKK	7	Firefly_Luciferase(8);	n[128.07]MEDAK[129.05]NIKK	8	Firefly_Luciferase(8);	116.056	Target	inter	Ambiguous (2)
DSA	Dimer	4265	60.4868	2981.5	3	2981.49	-2.2527	0.44	0.44	0.205	HNTNLGYRKM[15.99]AEALR	9	decoy_Firefly_Luciferase(483);	MEDAK[129.05]NIK	1	Firefly_Luciferase(1);	116.056	Decoy	inter	Ambiguous (1)
DSA	Dimer	4265	60.4868	2981.5	3	2981.49	-2.2527	0.44	0.44	0.205	HNTNLGYRKMAEALR	9	decoy_Firefly_Luciferase(483);	M[15.99]EDAK[129.05]NIK	1	Firefly_Luciferase(1);	116.056	Decoy	inter	Ambiguous (2)
DSA	Dimer	4267	60.5156	2631.36	4	2631.37	3.6026	0.335	0.335	0.115	AEFFPVVKGVAGPK	8	decoy_Firefly_Luciferase(187);	K[129.05]INKADEM	4	decoy_Firefly_Luciferase(546);	110.036	Decoy	intra	Unique
DSA	Dimer	4271	60.5693	2981.7	5	2981.71	4.6356	0.99	0.99	0.41	AIKGGKK[134.09]AK	1	decoy_Firefly_Luciferase(2);	DKTIALIMNSSGSTGLPK	2	Firefly_Luciferase(190);	116.056	Decoy	inter	Unique
DSA	Dimer	4272	60.5808	2293.13	3	2293.12	-4.2721	0.235	0	0.235	M[15.99]EDAK[128.07]NIK	1	Firefly_Luciferase(1);	M[15.99]EDAK[128.07]NIK	1	Firefly_Luciferase(1);	110.036	Target	inter	Unique
DSA	Dimer	4283	60.7236	2879.46	3	2879.47	5.3827	0.105	0.105	0	GVAGPK[134.09]DDGEPTILIASTTETLGYGQR	-1	decoy_Firefly_Luciferase;	-	-1	-	0	Decoy	single	Unique
DSA	Dimer	4287	60.7749	2743.4	3	2743.38	-9.5348	0.49	0.11	0.055	AMKR	3	Firefly_Luciferase(31);	ATTVQSAVYDVIEKETM[15.99]TK	14	decoy_Firefly_Luciferase(55);	110.036	Decoy	inter	Unique
DSA	Dimer	4290	60.806	2612.34	3	2612.32	-9.4783	0.76	0.395	0	K[128.07]GPAPFYPLEDGTAGEQLHKAMK	-1	Firefly_Luciferase;	-	-1	-	0	Target	single	Unique
DSA	Dimer	4291	60.818	2788.43	3	2788.45	6.9778	0.46	0.005	0.155	MEDAK[129.05]NIK[129.05]K	1	Firefly_Luciferase(1);	n[129.05]MEDAK[134.09]NIKK	8	Firefly_Luciferase(8);	116.056	Target	inter	Unique
DSA	Dimer	4293	60.849	2728.4	3	2728.4	-1.4107	0.165	0.165	0	KMAKHLQEGATGDELPYFPAPGKK	1	decoy_Firefly_Luciferase(520);	-	4	-	116.056	Decoy	loop	Unique
DSA	Dimer	4295	60.8761	2717.38	3	2717.38	-3.0235	4.985	4.985	0	QGYGLTETTSAILITPEGDDKPGAVGK	-1	Firefly_Luciferase;	-	-1	-	0	Target	single	Unique
DSA	Dimer	4296	60.8865	2835.39	3	2835.37	-4.4501	0.085	0.085	0	YDNMNIDK[128.07]IAGNVVAQGSFQPAAER	-1	decoy_mTXNPx;	-	-1	-	0	Decoy	single	Unique
DSA	Dimer	4298	60.9175	4470.17	3	4470.2	7.1949	0.235	0.235	0.115	SHM[15.99]NLDYQM[15.99]YR	1	mTXNPx(2);	TIALIM[15.99]NSSGSTGLPKGVALPHRTACVR	16	Firefly_Luciferase(206);	116.056	Target	inter	Unique
DSA	Dimer	4299	60.9295	4032.05	4	4032.06	1.9482	0.7	0.7	0.235	HPLAVGKPLGTSGSSNM[15.99]ILAITKDR	23	decoy_Firefly_Luciferase(361);	M[15.99]NK[128.07]EFFEGAK	1	decoy_mTXNPx(1);	110.036	Decoy	inter	Ambiguous (1)
DSA	Dimer	4299	60.9295	4032.05	4	4032.06	1.9482	0.7	0.7	0.235	HPLAVGKPLGTSGSSNM[15.99]ILAITKDR	23	decoy_Firefly_Luciferase(361);	n[15.99]MNKEFFEGAK	3	decoy_mTXNPx(3);	110.036	Decoy	inter	Ambiguous (2)
DSA	Dimer	4300	60.9438	2895.42	3	2895.43	6.0694	0.375	0.375	0	K[129.05]GPAPFYPLEDGTAGEQLHKAM[15.99]KR	20	Firefly_Luciferase(28);	-	23	-	110.036	Target	loop	Unique
DSA	Dimer	4303	60.9823	2528.32	3	2528.31	-4.3472	5.26	4.855	0	STLIDKYDLSNLHEIASGGAPLSK	-1	Firefly_Luciferase;	-	-1	-	0	Target	single	Unique
DSA	Dimer	4304	60.9872	2264.15	3	2264.16	3.2641	0.5	0.355	0.205	EDAK[135.07]NIK	1	Firefly_Luciferase(2);	n[128.07]NKEFFEGAK	2	decoy_mTXNPx(3);	116.056	Decoy	inter	Unique
DSA	Dimer	4305	60.9969	2634.36	4	2634.36	2.7425	0.665	0.255	0	KKGGLGEM[15.99]HIPVLADK[129.05]SMEIAR	1	mTXNPx(100);	-	2	-	110.036	Target	loop	Unique
DSA	Dimer	4308	61.0355	3797.88	3	3797.92	8.9618	0.085	0.085	0	K[128.07]RPTNVWALHSYVSDCSVAVVQTNLKEFDAHR	-1	decoy_mTXNPx;	-	-1	-	0	Decoy	single	Ambiguous (1)
DSA	Dimer	4308	61.0355	3798.89	3	3798.9	3.8699	0.085	0.085	0	K[129.05]RPTNVWALHSYVSDCSVAVVQTNLKEFDAHR	-1	decoy_mTXNPx;	-	-1	-	0	Decoy	single	Ambiguous (2)
DSA	Dimer	4309	61.0475	2535.15	3	2535.13	-9.8785	0.205	0.205	0.205	DINM[15.99]NDYKGK	8	mTXNPx(42);	DINM[15.99]NDYKGK	8	mTXNPx(42);	110.036	Target	inter	Unique
DSA	Dimer	4312	61.0876	2528.32	4	2528.31	-4.1462	2.43	2.19	0	STLIDKYDLSNLHEIASGGAPLSK	-1	Firefly_Luciferase;	-	-1	-	0	Target	single	Unique
DSA	Dimer	4314	61.1098	2982.7	4	2982.69	-3.2254	0.625	0.155	0.235	KGLQK[128.07]ILNVQK[128.07]K	1	Firefly_Luciferase(131);	M[15.99]EDAKNIK[129.05]K	1	Firefly_Luciferase(1);	110.036	Target	intra	Unique
DSA	Dimer	4320	61.1948	2634.36	3	2634.36	2.4446	0.44	0.08	0	KKGGLGEMHIPVLADK[129.05]SM[15.99]EIAR	1	mTXNPx(100);	-	2	-	110.036	Target	loop	Unique
DSA	Dimer	4321	61.2084	2776.4	3	2776.41	1.807	0.3	0.005	0.13	MEDAK[129.05]NIK[128.07]K	1	Firefly_Luciferase(1);	n[129.05]MEDAK[129.05]NIKK	8	Firefly_Luciferase(8);	110.036	Target	inter	Ambiguous (1)
DSA	Dimer	4321	61.2084	2776.4	3	2776.41	1.807	0.3	0.005	0.13	MEDAK[128.07]NIK[129.05]K	1	Firefly_Luciferase(1);	n[129.05]MEDAK[129.05]NIKK	8	Firefly_Luciferase(8);	110.036	Target	inter	Ambiguous (2)
DSA	Dimer	4322	61.2226	2357.19	3	2357.21	4.7941	0.55	0.025	0	NKEFFEGAK[134.09]TTDLTPQGPK	1	decoy_mTXNPx(2);	-	2	-	116.056	Decoy	loop	Unique
DSA	Dimer	4327	61.2965	2654.37	3	2654.36	-2.3551	0.425	0.32	0.21	MEDAKNIK[129.05]K	5	Firefly_Luciferase(5);	MEDAK[129.05]NIK[129.05]K	1	Firefly_Luciferase(1);	116.056	Target	inter	Ambiguous (1)
DSA	Dimer	4327	61.2965	2654.37	3	2654.36	-2.3551	0.425	0.32	0.21	MEDAKNIK[129.05]K	1	Firefly_Luciferase(1);	MEDAK[129.05]NIK[129.05]K	1	Firefly_Luciferase(1);	116.056	Target	inter	Ambiguous (2)
DSA	Dimer	4330	61.3395	2267.14	3	2267.15	6.0348	4.53	4.53	0	GGLGEM[15.99]HIPVLADK[128.07]SMEIAR	-1	mTXNPx;	-	-1	-	0	Target	single	Unique
DSA	Dimer	4331	61.3515	2374.23	3	2374.25	5.9433	0.235	0.235	0	AIEMSKDALVPIHM[15.99]EGLGGK[135.07]K	-1	decoy_mTXNPx;	-	-1	-	0	Decoy	single	Unique
DSA	Dimer	4336	61.4253	2727.53	4	2727.54	4.5533	0.555	0.555	0.15	KLPIIQK[129.05]IIIM[15.99]DSK	1	Firefly_Luciferase(142);	KM[15.99]AEALR	1	decoy_Firefly_Luciferase(483);	110.036	Decoy	inter	Unique
DSA	Dimer	4338	61.4531	2758.39	3	2758.42	9.5424	0.465	0.015	0.115	GGVVFVDEVPKGLTGKLDAR	11	Firefly_Luciferase(524);	MEDAK	1	Firefly_Luciferase(1);	110.036	Target	intra	Unique
DSA	Dimer	4341	61.4903	2264.15	3	2264.13	-9.987	0.285	0.135	0	ATTVQSAVYDVIEK[135.07]ETM[15.99]TK	-1	decoy_Firefly_Luciferase;	-	-1	-	0	Decoy	single	Unique
DSA	Dimer	4342	61.5046	2311.17	3	2311.18	1.8845	0.78	0.055	0.39	n[15.99]MEDAKNIK	5	Firefly_Luciferase(5);	n[15.99]MEDAKNIK	5	Firefly_Luciferase(5);	116.056	Target	inter	Unique
DSA	Dimer	4343	61.5189	2481.3	3	2481.28	-6.5451	0.155	0.155	0	AIEMSK[129.05]DALVPIHMEGLGGK[129.05]K	-1	decoy_mTXNPx;	-	-1	-	0	Decoy	single	Unique
DSA	Dimer	4344	61.5332	2640.34	3	2640.32	-7.685	0.75	0.415	0	GPAPFYPLEDGTAGEQLHKAMK[128.07]R	-1	Firefly_Luciferase;	-	-1	-	0	Target	single	Unique
DSA	Dimer	4350	61.6184	2374.2	3	2374.19	-4.802	0.64	0.64	0.315	KAVAEGVEK	1	decoy_Firefly_Luciferase(222);	n[129.05]MNKEFFEGAK	3	decoy_mTXNPx(3);	116.056	Decoy	inter	Unique
DSA	Dimer	4351	61.6327	2600.3	3	2600.3	-0.4839	0.355	0.31	0	KGPAPFYPLEDGTAGEQLHKAMK	1	Firefly_Luciferase(9);	-	20	-	116.056	Target	loop	Unique
DSA	Dimer	4353	61.6636	2653.37	3	2653.38	0.1391	0.685	0.06	0.26	MEDAKNIK[129.05]K	5	Firefly_Luciferase(5);	MEDAK[129.05]NIK[128.07]K	1	Firefly_Luciferase(1);	116.056	Target	inter	Unique
DSA	Dimer	4356	61.7053	2311.19	3	2311.18	-6.3022	0.48	0.07	0.24	n[15.99]MEDAKNIK	5	Firefly_Luciferase(5);	n[15.99]MEDAKNIK	5	Firefly_Luciferase(5);	116.056	Target	inter	Unique
DSA	Dimer	4358	61.7348	2981.69	5	2981.71	5.0699	0.735	0.19	0.345	AIKGGK[134.09]KAK	1	decoy_Firefly_Luciferase(2);	DKTIALIMNSSGSTGLPK	2	Firefly_Luciferase(190);	116.056	Decoy	inter	Unique
DSA	Dimer	4359	61.7491	2979.51	3	2979.51	-0.0302	0.555	0.1	0.245	QVNLIKQLGK[129.05]K	6	decoy_Firefly_Luciferase(416);	SHM[15.99]NLDYQMYR	1	mTXNPx(2);	110.036	Decoy	inter	Unique
DSA	Dimer	4361	61.7754	2388.2	3	2388.18	-9.3461	0.61	0.06	0.25	SHM[15.99]NLDYQMYR	1	mTXNPx(2);	n[128.07]VAIKGGK	4	decoy_Firefly_Luciferase(4);	116.056	Decoy	inter	Unique
DSA	Dimer	4362	61.792	1338.69	2	1338.67	-9.4632	0.61	0.61	0	n[135.07]NK[135.07]EFFEGAK	-1	decoy_mTXNPx;	-	-1	-	0	Decoy	single	Unique
DSA	Dimer	4363	61.8063	2605.35	3	2605.34	-5.8874	0.12	0.12	0	YDQLSRLFLEEEFRYMLVVR	-1	decoy_Firefly_Luciferase;	-	-1	-	0	Decoy	single	Unique
DSA	Dimer	4369	61.885	2629.35	3	2629.33	-7.2136	0.53	0.125	0.22	SHMNLDYQMYR	1	mTXNPx(2);	VAIK[129.05]GGK[128.07]K	1	decoy_Firefly_Luciferase(1);	116.056	Decoy	inter	Unique
DSA	Dimer	4370	61.8994	2834.44	3	2834.46	4.1363	0.44	0.44	0.11	n[129.05]EDAKNIK	4	Firefly_Luciferase(5);	LAEAMKRYGLNTNHR	6	Firefly_Luciferase(68);	116.056	Target	intra	Unique
DSA	Dimer	4371	61.9136	5108.58	5	5108.58	1.6637	0.36	0.145	0.115	KATTVQSAVYDVIEKETM[15.99]TK	1	decoy_Firefly_Luciferase(41);	KMAKHLQEGATGDELPYFPAPGK[129.05]K	1	decoy_Firefly_Luciferase(520);	110.036	Decoy	intra	Unique
DSA	Dimer	4372	61.9303	2605.35	4	2605.34	-5.5194	0.45	0.45	0	YDQLSRLFLEEEFRYMLVVR	-1	decoy_Firefly_Luciferase;	-	-1	-	0	Decoy	single	Unique
DSA	Dimer	4375	61.97	2717.39	3	2717.38	-4.5444	4.5	4.5	0	QGYGLTETTSAILITPEGDDKPGAVGK	-1	Firefly_Luciferase;	-	-1	-	0	Target	single	Unique
DSA	Dimer	4378	62.0128	4210.21	4	4210.25	8.1188	1.355	0.01	0.465	KGGLGEM[15.99]HIPVLADK	1	mTXNPx(101);	KK[135.07]GGLGEMHIPVLADKSMEIAR	1	mTXNPx(100);	116.056	Target	inter	Ambiguous (1)
DSA	Dimer	4378	62.0128	4210.21	4	4210.25	8.1188	1.355	0.01	0.465	KGGLGEM[15.99]HIPVLADK	1	mTXNPx(101);	K[135.07]KGGLGEMHIPVLADKSMEIAR	2	mTXNPx(101);	116.056	Target	inter	Ambiguous (2)
DSA	Dimer	4378	62.0128	4210.21	4	4210.25	8.1188	1.355	0.01	0.465	KGGLGEMHIPVLADKSMEIAR	1	mTXNPx(101);	K[135.07]KGGLGEM[15.99]HIPVLADK	2	mTXNPx(101);	116.056	Target	inter	Ambiguous (3)
DSA	Dimer	4384	62.1036	2528.32	4	2528.31	-4.7503	1.595	0.975	0	STLIDKYDLSNLHEIASGGAPLSK	-1	Firefly_Luciferase;	-	-1	-	0	Target	single	Unique
DSA	Dimer	4385	62.1156	1878.98	3	1879	8.8618	1.005	0.23	0.345	KGLQK	1	Firefly_Luciferase(131);	n[128.07]NKEFFEGAK	2	decoy_mTXNPx(3);	110.036	Decoy	inter	Unique
DSA	Dimer	4389	62.1728	2588.35	4	2588.36	6.0047	0.29	0.005	0.125	AKK[129.05]GGK[128.07]IAV	2	Firefly_Luciferase(543);	n[15.99]MNKEFFEGAK	3	decoy_mTXNPx(3);	110.036	Decoy	inter	Ambiguous (1)
DSA	Dimer	4389	62.1728	2588.35	4	2588.36	6.0047	0.29	0.005	0.125	AK[129.05]KGGK[128.07]IAV	3	Firefly_Luciferase(544);	n[15.99]MNKEFFEGAK	3	decoy_mTXNPx(3);	110.036	Decoy	inter	Ambiguous (2)
DSA	Dimer	4390	62.1895	3595.88	4	3595.87	-2.7518	3.095	2.28	0.83	EVGEAVAKR	8	Firefly_Luciferase(329);	STLIDKYDLSNLHEIASGGAPLSK	6	Firefly_Luciferase(303);	110.036	Target	intra	Unique
DSA	Dimer	4392	62.2155	2528.33	3	2528.31	-5.427	4.665	4.125	0	STLIDKYDLSNLHEIASGGAPLSK	-1	Firefly_Luciferase;	-	-1	-	0	Target	single	Unique
DSA	Dimer	4395	62.255	3602.94	4	3602.94	1.4263	1.825	0.005	0.83	EVGEAVAKR	8	Firefly_Luciferase(329);	KKGGLGEMHIPVLADK[134.09]SM[15.99]EIAR	2	mTXNPx(101);	116.056	Target	inter	Unique
DSA	Dimer	4398	62.2979	2640.37	3	2640.4	9.8358	0.41	0.145	0.17	n[128.07]EDAKNIK	4	Firefly_Luciferase(5);	KGGLGEM[15.99]HIPVLADK	1	mTXNPx(101);	116.056	Target	inter	Ambiguous (1)
DSA	Dimer	4398	62.2979	2641.38	3	2641.38	2.8972	0.41	0.055	0.17	n[129.05]EDAKNIK	4	Firefly_Luciferase(5);	KGGLGEM[15.99]HIPVLADK	1	mTXNPx(101);	116.056	Target	inter	Ambiguous (2)
DSA	Dimer	4399	62.3123	2770.39	3	2770.36	-8.2759	0.15	0.15	0	GPAPFYPLEDGTAGEQLHK[129.05]AMK[129.05]R	-1	Firefly_Luciferase;	-	-1	-	0	Target	single	Unique
DSA	Dimer	4404	62.3852	3319.61	3	3319.63	8.679	0.1	0.1	0	DSFAIIETPCVFTFDMPYFFLVIYK[129.05]GK	-1	decoy_mTXNPx;	-	-1	-	0	Decoy	single	Unique
DSA	Dimer	4408	62.4426	2656.31	3	2656.32	3.0373	0.56	0.56	0	GPAPFYPLEDGTAGEQLHK[128.07]AM[15.99]KR	-1	Firefly_Luciferase;	-	-1	-	0	Target	single	Unique
DSA	Dimer	4411	62.4827	2244.21	3	2244.19	-9.0078	0.47	0.025	0.115	GLTGKLDARK	5	Firefly_Luciferase(529);	KINK[129.05]ADEM	1	decoy_Firefly_Luciferase(543);	110.036	Decoy	inter	Unique
DSA	Dimer	4417	62.5686	2725.35	3	2725.37	6.7504	0.495	0.495	0.18	GSHM[15.99]NLDYQMYRTATVR	1	mTXNPx(1);	LIGKK	4	decoy_mTXNPx(62);	110.036	Decoy	inter	Unique
DSA	Dimer	4422	62.6438	2529.3	4	2529.28	-6.3513	0.66	0.005	0.305	n[134.09]AIK[128.07]GGKK	6	decoy_Firefly_Luciferase(7);	SHMNLDYQMYR	1	mTXNPx(2);	110.036	Decoy	inter	Unique
DSA	Dimer	4425	62.6868	2768.33	3	2768.31	-6.2495	0.22	0.02	0.1	EDAK[128.07]NIK[129.05]K	1	Firefly_Luciferase(2);	SHMNLDYQMYR	1	mTXNPx(2);	110.036	Target	inter	Ambiguous (1)
DSA	Dimer	4425	62.6868	2768.33	3	2768.31	-6.2495	0.22	0.02	0.1	EDAK[129.05]NIK[128.07]K	1	Firefly_Luciferase(2);	SHMNLDYQMYR	1	mTXNPx(2);	110.036	Target	inter	Ambiguous (2)
DSA	Dimer	4428	62.7298	2311.2	3	2311.18	-9.0542	0.29	0.04	0.145	n[15.99]MEDAKNIK	5	Firefly_Luciferase(5);	n[15.99]MEDAKNIK	5	Firefly_Luciferase(5);	116.056	Target	inter	Unique
DSA	Dimer	4429	62.7447	2768.38	3	2768.39	6.1385	0.08	0.08	0	GPAPFYPLEDGTAGEQLHK[128.07]AMK[128.07]R	-1	Firefly_Luciferase;	-	-1	-	0	Target	single	Unique
DSA	Dimer	4431	62.7733	2297.15	3	2297.15	-1.7065	0.67	0.04	0.335	MEDAK[135.07]NIK	1	Firefly_Luciferase(1);	M[15.99]EDAK[135.07]NIK	1	Firefly_Luciferase(1);	116.056	Target	inter	Unique
DSA	Dimer	4432	62.7877	2759.41	3	2759.42	5.7712	0.685	0.685	0.205	AMKR	3	Firefly_Luciferase(31);	GGLGEMHIPVLADKSM[15.99]EIAR	14	mTXNPx(115);	116.056	Target	inter	Unique
DSA	Dimer	4433	62.8019	2725.35	3	2725.37	5.7283	0.39	0.39	0.09	GSHM[15.99]NLDYQMYRTATVR	1	mTXNPx(1);	LIGKK	4	decoy_mTXNPx(62);	110.036	Decoy	inter	Unique
DSA	Dimer	4434	62.8163	3319.57	3	3319.59	5.8475	0.36	0.36	0.115	NK[134.09]EFFEGAK	1	decoy_mTXNPx(2);	SHM[15.99]NLDYQMYRTATVR	1	mTXNPx(2);	116.056	Decoy	inter	Ambiguous (1)
DSA	Dimer	4434	62.8163	3319.57	3	3319.59	5.8475	0.36	0.36	0.115	n[134.09]NKEFFEGAK	2	decoy_mTXNPx(3);	SHM[15.99]NLDYQMYRTATVR	1	mTXNPx(2);	116.056	Decoy	inter	Ambiguous (2)
DSA	Dimer	4434	62.8163	3320.6	3	3320.57	-7.7114	0.36	0.36	0.115	NK[135.07]EFFEGAK	1	decoy_mTXNPx(2);	SHM[15.99]NLDYQMYRTATVR	1	mTXNPx(2);	116.056	Decoy	inter	Ambiguous (3)
DSA	Dimer	4434	62.8163	3320.6	3	3320.57	-7.7114	0.36	0.36	0.115	n[135.07]NKEFFEGAK	2	decoy_mTXNPx(3);	SHM[15.99]NLDYQMYRTATVR	1	mTXNPx(2);	116.056	Decoy	inter	Ambiguous (4)
DSA	Dimer	4435	62.8307	2265.12	3	2265.14	8.2795	0.525	0.525	0.255	EVGEAVAKR	8	Firefly_Luciferase(329);	NK[129.05]EFFEGAK	1	decoy_mTXNPx(2);	110.036	Decoy	inter	Unique
DSA	Dimer	4441	62.9062	2614.37	3	2614.39	7.6219	0.725	0.635	0	LKKATTVQSAVYDVIEKETM[15.99]TK	2	decoy_Firefly_Luciferase(40);	-	3	-	116.056	Decoy	loop	Unique
DSA	Dimer	4442	62.9204	2658.36	3	2658.35	-3.922	0.29	0.015	0.08	SHMNLDYQM[15.99]YR	1	mTXNPx(2);	VAIK[135.07]GGK[135.07]K	1	decoy_Firefly_Luciferase(1);	116.056	Decoy	inter	Unique
DSA	Dimer	4447	62.9869	2299.17	3	2299.16	-3.3531	0.815	0.05	0.285	M[15.99]EDAKNIK	1	Firefly_Luciferase(1);	n[15.99]MEDAKNIKK	8	Firefly_Luciferase(8);	110.036	Target	inter	Unique
DSA	Dimer	4448	63	2717.4	3	2717.38	-8.1068	4.175	4.175	0	QGYGLTETTSAILITPEGDDKPGAVGK	-1	Firefly_Luciferase;	-	-1	-	0	Target	single	Unique
DSA	Dimer	4449	63.0143	2672.37	3	2672.4	9.7332	0.725	0.025	0.345	n[134.09]EDAK[134.09]NIKK	7	Firefly_Luciferase(8);	n[15.99]MNKEFFEGAK	3	decoy_mTXNPx(3);	110.036	Decoy	inter	Unique
DSA	Dimer	4451	63.043	2371.22	3	2371.22	0.8504	0.51	0.51	0.23	GLFIIDKK	7	mTXNPx(142);	MNK[129.05]EFFEGAK	1	decoy_mTXNPx(1);	110.036	Decoy	inter	Ambiguous (1)
DSA	Dimer	4451	63.043	2371.22	3	2371.22	0.8504	0.51	0.51	0.23	GLFIIDKK	7	mTXNPx(142);	n[129.05]MNKEFFEGAK	3	decoy_mTXNPx(3);	110.036	Decoy	inter	Ambiguous (2)
DSA	Dimer	4453	63.0716	2769.39	3	2769.38	-4.1175	0.635	0.175	0	GPAPFYPLEDGTAGEQLHK[128.07]AMK[129.05]R	-1	Firefly_Luciferase;	-	-1	-	0	Target	single	Unique
DSA	Dimer	4460	63.1712	4302.55	5	4302.51	-9.3449	0.595	0.005	0.195	AIKGGK[135.07]K[129.05]AK	1	decoy_Firefly_Luciferase(2);	DYGVLIEESGIALRGLFIIDK[135.07]KGILR	22	mTXNPx(143);	116.056	Decoy	inter	Ambiguous (1)
DSA	Dimer	4460	63.1712	4302.55	5	4302.51	-9.3449	0.595	0.005	0.195	AIKGGK[129.05]K[135.07]AK	1	decoy_Firefly_Luciferase(2);	DYGVLIEESGIALRGLFIIDK[135.07]KGILR	22	mTXNPx(143);	116.056	Decoy	inter	Ambiguous (2)
DSA	Dimer	4465	63.244	2614.37	3	2614.39	8.0621	0.635	0.56	0.23	GGKK[128.07]AK	3	decoy_Firefly_Luciferase(7);	LAEAM[15.99]KRYGLNTNHR	6	Firefly_Luciferase(68);	110.036	Decoy	inter	Unique
DSA	Dimer	4467	63.2691	2804.42	3	2804.42	0.1208	0.61	0.03	0.285	n[134.09]MEDAK[129.05]NIKK	8	Firefly_Luciferase(8);	M[15.99]NK[134.09]EFFEGAK	1	decoy_mTXNPx(1);	116.056	Decoy	inter	Ambiguous (1)
DSA	Dimer	4467	63.2691	2804.42	3	2804.42	0.1208	0.61	0.03	0.285	n[135.07]MEDAK[128.07]NIKK	8	Firefly_Luciferase(8);	M[15.99]NK[134.09]EFFEGAK	1	decoy_mTXNPx(1);	116.056	Decoy	inter	Ambiguous (2)
DSA	Dimer	4469	63.2981	3280.56	3	3280.58	7.4956	2.04	2.04	0.68	EIVDYVASQVTTAKK	14	Firefly_Luciferase(510);	GSHMNLDYQMYR	1	mTXNPx(1);	116.056	Target	inter	Unique
DSA	Dimer	4470	63.3121	2265.16	3	2265.14	-9.9541	0.56	0.01	0.21	EVGEAVAKR	8	Firefly_Luciferase(329);	n[129.05]NKEFFEGAK	2	decoy_mTXNPx(3);	110.036	Decoy	inter	Unique
DSA	Dimer	4473	63.3548	2662.31	3	2662.32	6.7691	0.82	0.055	0.275	EDAK[129.05]NIK[135.07]K	1	Firefly_Luciferase(2);	M[15.99]NK[128.07]EFFEGAK	1	decoy_mTXNPx(1);	110.036	Decoy	inter	Unique
DSA	Dimer	4474	63.3705	1836.97	3	1836.99	9.8265	0.88	0.88	0	K[129.05]KGGLGEM[15.99]HIPVLADK	-1	mTXNPx;	-	-1	-	0	Target	single	Ambiguous (1)
DSA	Dimer	4474	63.3705	1836.97	3	1836.99	9.8265	0.88	0.88	0	KK[129.05]GGLGEM[15.99]HIPVLADK	-1	mTXNPx;	-	-1	-	0	Target	single	Ambiguous (2)
DSA	Dimer	4475	63.3835	2662.31	4	2662.32	7.1946	1.205	0.1	0.585	n[128.07]EDAKNIK[135.07]K	4	Firefly_Luciferase(5);	M[15.99]NK[129.05]EFFEGAK	1	decoy_mTXNPx(1);	110.036	Decoy	inter	Unique
DSA	Dimer	4483	63.4891	3349.71	3	3349.68	-8.919	0.3	0.005	0	M[15.99]EDAKNIKK[134.09]GPAPFYPLEDGTAGEQLHK	1	Firefly_Luciferase(1);	-	8	-	116.056	Target	loop	Ambiguous (1)
DSA	Dimer	4483	63.4891	3349.71	3	3349.68	-8.919	0.3	0.005	0	M[15.99]EDAK[134.09]NIKKGPAPFYPLEDGTAGEQLHK	1	Firefly_Luciferase(1);	-	9	-	116.056	Target	loop	Ambiguous (2)
DSA	Dimer	4483	63.4891	3349.71	3	3349.68	-8.919	0.3	0.005	0	M[15.99]EDAKNIK[134.09]KGPAPFYPLEDGTAGEQLHK	1	Firefly_Luciferase(1);	-	9	-	116.056	Target	loop	Ambiguous (3)
DSA	Dimer	4486	63.5298	3197.62	4	3197.61	-2.0142	1.32	0.02	0	EDAKNIKK[129.05]GPAPFYPLEDGTAGEQLHK	1	Firefly_Luciferase(2);	-	4	-	116.056	Target	loop	Unique
DSA	Dimer	4488	63.5606	2505.31	4	2505.31	-0.7365	0.405	0.015	0	KKGGLGEMHIPVLADKSM[15.99]EIAR	1	mTXNPx(100);	-	2	-	110.036	Target	loop	Unique
DSA	Dimer	4489	63.575	2299.17	3	2299.16	-3.1483	0.75	0.01	0.32	M[15.99]EDAKNIK	5	Firefly_Luciferase(5);	n[15.99]MEDAKNIKK	8	Firefly_Luciferase(8);	110.036	Target	inter	Unique
DSA	Dimer	4491	63.6026	3333.6	3	3333.62	6.6125	0.79	0.79	0.21	M[15.99]EDAKNIK	1	Firefly_Luciferase(1);	M[15.99]NKEFFEGAKTTDLTPQGPK	1	decoy_mTXNPx(1);	116.056	Decoy	inter	Ambiguous (1)
DSA	Dimer	4491	63.6026	3333.6	3	3333.62	6.6125	0.79	0.79	0.21	M[15.99]EDAKNIK	1	Firefly_Luciferase(1);	M[15.99]NKEFFEGAKTTDLTPQGPK	3	decoy_mTXNPx(3);	116.056	Decoy	inter	Ambiguous (2)
DSA	Dimer	4492	63.6125	1679.87	3	1679.89	7.7247	0.075	0.015	0.025	KINK	1	decoy_Firefly_Luciferase(543);	NKEFFEGAK	1	decoy_mTXNPx(2);	110.036	Decoy	inter	Unique
DSA	Dimer	4493	63.6263	1827	3	1827.01	7.0851	1.835	1.835	0	K[135.07]KGGLGEMHIPVLADK	-1	mTXNPx;	-	-1	-	0	Target	single	Unique
DSA	Dimer	4504	63.7851	1938.99	3	1939	4.3264	0.495	0.005	0.12	MNK[128.07]EFFEGAK	1	decoy_mTXNPx(1);	NIKK	3	Firefly_Luciferase(8);	110.036	Decoy	inter	Unique
DSA	Dimer	4505	63.7998	2372.2	3	2372.19	-5.5866	0.26	0.26	0	MNK[134.09]EFFEGAKTTDLTPQGPK	-1	decoy_mTXNPx;	-	-1	-	0	Decoy	single	Ambiguous (1)
DSA	Dimer	4505	63.7998	2372.2	3	2372.19	-5.5866	0.26	0.26	0	MNKEFFEGAK[134.09]TTDLTPQGPK	-1	decoy_mTXNPx;	-	-1	-	0	Decoy	single	Ambiguous (2)
DSA	Dimer	4505	63.7998	2372.2	3	2372.19	-5.5866	0.26	0.26	0	n[134.09]MNKEFFEGAKTTDLTPQGPK	-1	decoy_mTXNPx;	-	-1	-	0	Decoy	single	Ambiguous (3)
DSA	Dimer	4509	63.8541	2312.18	3	2312.16	-8.9417	0.21	0.21	0.085	KINK[135.07]ADEM[15.99]	1	decoy_Firefly_Luciferase(543);	n[15.99]MEDAKNIK	5	Firefly_Luciferase(5);	116.056	Decoy	inter	Ambiguous (1)
DSA	Dimer	4509	63.8541	2312.18	3	2312.16	-8.9417	0.21	0.21	0.085	n[15.99]MEDAKNIK	5	Firefly_Luciferase(5);	M[15.99]EDAK[135.07]NIK	1	Firefly_Luciferase(1);	116.056	Target	inter	Ambiguous (2)
DSA	Dimer	4513	63.9131	2786.37	3	2786.37	-0.4609	0.45	0.45	0.205	EDAK[134.09]NIK[135.07]K	1	Firefly_Luciferase(2);	SHMNLDYQMYR	1	mTXNPx(2);	116.056	Target	inter	Ambiguous (1)
DSA	Dimer	4513	63.9131	2786.37	3	2786.37	-0.4609	0.45	0.45	0.205	EDAK[135.07]NIK[134.09]K	1	Firefly_Luciferase(2);	SHMNLDYQMYR	1	mTXNPx(2);	116.056	Target	inter	Ambiguous (2)
DSA	Dimer	4518	63.9843	2299.17	3	2299.16	-3.2813	0.795	0.01	0.295	M[15.99]EDAKNIK	1	Firefly_Luciferase(1);	n[15.99]MEDAKNIKK	5	Firefly_Luciferase(5);	110.036	Target	inter	Unique
DSA	Dimer	4519	63.9956	2125.12	3	2125.1	-9.7384	0.5	0.5	0.22	M[15.99]NKEFFEGAK	1	decoy_mTXNPx(1);	n[128.07]VAIKGGK	4	decoy_Firefly_Luciferase(4);	110.036	Decoy	inter	Unique
DSA	Dimer	4521	64.0212	2743.41	3	2743.44	9.7978	0.07	0.02	0	LK[129.05]KATTVQSAVYDVIEKETM[15.99]TK	3	decoy_Firefly_Luciferase(41);	-	17	-	116.056	Decoy	loop	Unique
DSA	Dimer	4522	64.0355	2717.39	3	2717.38	-6.9394	3.75	3.75	0	QGYGLTETTSAILITPEGDDKPGAVGK	-1	Firefly_Luciferase;	-	-1	-	0	Target	single	Unique
DSA	Dimer	4528	64.1248	2046.2	3	2046.2	2.641	0.385	0.385	0.18	EDAK[134.09]NIK[129.05]K	1	Firefly_Luciferase(2);	ILSKLR	4	decoy_Firefly_Luciferase(112);	110.036	Decoy	inter	Unique
DSA	Dimer	4529	64.139	2453.36	3	2453.36	3.3078	3.11	3.11	0	TIALIMNSSGSTGLPK[134.09]GVALPHR	-1	Firefly_Luciferase;	-	-1	-	0	Target	single	Unique
DSA	Dimer	4530	64.1512	3228.58	3	3228.59	3.5862	0.215	0.215	0	M[15.99]EDAK[129.05]NIKKGPAPFYPLEDGTAGEQLHK	-1	Firefly_Luciferase;	-	-1	-	0	Target	single	Unique
DSA	Dimer	4534	64.2084	2244.21	3	2244.19	-8.2352	0.33	0.33	0.1	GLTGKLDAR	5	Firefly_Luciferase(529);	MEDAK[129.05]NIKK	8	Firefly_Luciferase(8);	110.036	Target	intra	Unique
DSA	Dimer	4536	64.2368	3333.59	3	3333.62	8.0307	0.81	0.81	0.18	M[15.99]EDAKNIK	1	Firefly_Luciferase(1);	M[15.99]NKEFFEGAKTTDLTPQGPK	3	decoy_mTXNPx(3);	116.056	Decoy	inter	Ambiguous (1)
DSA	Dimer	4536	64.2368	3333.59	3	3333.62	8.0307	0.81	0.81	0.18	M[15.99]EDAKNIK	1	Firefly_Luciferase(1);	M[15.99]NKEFFEGAKTTDLTPQGPK	1	decoy_mTXNPx(1);	116.056	Decoy	inter	Ambiguous (2)
DSA	Dimer	4538	64.2648	2447.34	3	2447.34	3.2371	3.2	3.2	0	TIALIMNSSGSTGLPK[128.07]GVALPHR	-1	Firefly_Luciferase;	-	-1	-	0	Target	single	Unique
DSA	Dimer	4539	64.2768	4356.26	4	4356.3	8.2104	1.425	0.005	0.395	GTLGK[135.07]PVEDVFVVGGRLKKATTVQSAVYDVIEK	18	decoy_Firefly_Luciferase(40);	M[15.99]EDAK	1	Firefly_Luciferase(1);	110.036	Decoy	inter	Unique
DSA	Dimer	4541	64.3055	4355.26	5	4355.3	7.4386	1.145	0.005	0.365	KGGLGEMHIPVLADK[135.07]SM[15.99]EIAR	1	mTXNPx(101);	KK[129.05]GGLGEM[15.99]HIPVLADK	1	mTXNPx(100);	116.056	Target	inter	Ambiguous (1)
DSA	Dimer	4541	64.3055	4355.26	5	4355.3	7.4386	1.145	0.005	0.365	KGGLGEMHIPVLADK[135.07]SM[15.99]EIAR	1	mTXNPx(101);	KK[135.07]GGLGEM[15.99]HIPVLADK	1	mTXNPx(100);	110.036	Target	inter	Ambiguous (2)
DSA	Dimer	4542	64.3199	2818.46	3	2818.48	4.6054	0.325	0.325	0.09	EDAK[129.05]NIK	1	Firefly_Luciferase(2);	GTDLDVVKAEFFPVVK	8	decoy_Firefly_Luciferase(179);	110.036	Decoy	inter	Unique
DSA	Dimer	4543	64.3342	2553.34	3	2553.34	-0.7641	0.575	0.575	0.15	EFFEGAKTTDLTPQGPK	7	decoy_mTXNPx(10);	QLGKK	4	decoy_Firefly_Luciferase(420);	116.056	Decoy	inter	Unique
DSA	Dimer	4550	64.4357	2916.42	3	2916.43	2.6672	0.735	0.735	0.235	n[134.09]MEDAK[134.09]NIKK	8	Firefly_Luciferase(8);	SHMNLDYQMYR	1	mTXNPx(2);	116.056	Target	inter	Unique
DSA	Dimer	4551	64.45	2728.38	3	2728.4	6.3742	0.255	0.225	0	KMAKHLQEGATGDELPYFPAPGKK	1	decoy_Firefly_Luciferase(520);	-	4	-	116.056	Decoy	loop	Unique
DSA	Dimer	4555	64.5045	2134.13	3	2134.14	8.0791	0.565	0.17	0.2	EDAK[128.07]NIK	1	Firefly_Luciferase(2);	n[129.05]EDAKNIKK	7	Firefly_Luciferase(8);	116.056	Target	inter	Unique
DSA	Dimer	4561	64.5903	1738.98	3	1739	8.1996	0.305	0.005	0.12	n[135.07]EDAKNIK	4	Firefly_Luciferase(5);	KGGKIAV	4	Firefly_Luciferase(547);	116.056	Target	intra	Unique
DSA	Dimer	4564	64.6356	2769.39	3	2769.4	4.1263	0.515	0.015	0	KGPAPFYPLEDGTAGEQLHKAMK[129.05]R	-1	Firefly_Luciferase;	-	-1	-	0	Target	single	Unique
DSA	Dimer	4565	64.6477	2724.35	3	2724.36	4.5015	0.645	0.045	0.29	n[129.05]AIKGGKK[129.05]AK	6	decoy_Firefly_Luciferase(7);	SHMNLDYQMYR	1	mTXNPx(2);	110.036	Decoy	inter	Unique
DSA	Dimer	4566	64.6633	2087.2	3	2087.21	6.868	0.295	0.295	0.115	EDAK[135.07]NIK	1	Firefly_Luciferase(2);	YKILSKLR	6	decoy_Firefly_Luciferase(112);	116.056	Decoy	inter	Unique
DSA	Dimer	4569	64.705	2586.34	3	2586.32	-8.3042	0.645	0.045	0.315	INKADEM	3	decoy_Firefly_Luciferase(546);	KATTVQSAVYDVIEK	1	decoy_Firefly_Luciferase(41);	116.056	Decoy	intra	Unique
DSA	Dimer	4574	64.7779	2769.39	3	2769.38	-4.6931	0.34	0.06	0	GPAPFYPLEDGTAGEQLHK[129.05]AMK[128.07]R	-1	Firefly_Luciferase;	-	-1	-	0	Target	single	Unique
DSA	Dimer	4575	64.7922	2786.39	3	2786.42	9.2973	0.85	0.85	0	LNTQVVAVSCDSVYSHLAWVNTPRK	-1	mTXNPx;	-	-1	-	0	Target	single	Unique
DSA	Dimer	4581	64.8788	2281.19	3	2281.18	-2.8396	1.215	0.045	0.4	n[128.07]EDAKNIK	4	Firefly_Luciferase(5);	M[15.99]EDAK[129.05]NIKK	1	Firefly_Luciferase(1);	116.056	Target	inter	Unique
DSA	Dimer	4584	64.9149	2776.55	3	2776.54	-1.518	0.385	0.385	0.15	GLTGKLDARKIR	10	Firefly_Luciferase(534);	n[135.07]MEDAKNIK[129.05]K	5	Firefly_Luciferase(5);	110.036	Target	intra	Ambiguous (1)
DSA	Dimer	4584	64.9149	2776.55	3	2776.54	-1.518	0.385	0.385	0.15	GLTGKLDARKIR	10	Firefly_Luciferase(534);	n[135.07]MEDAK[129.05]NIKK	8	Firefly_Luciferase(8);	110.036	Target	intra	Ambiguous (2)
DSA	Dimer	4588	64.9722	2785.37	3	2785.4	9.2679	0.215	0.215	0	KGPAPFYPLEDGTAGEQLHK[129.05]AM[15.99]KR	-1	Firefly_Luciferase;	-	-1	-	0	Target	single	Unique
DSA	Dimer	4590	65.0006	2717.4	3	2717.38	-7.1304	3.615	3.615	0	QGYGLTETTSAILITPEGDDKPGAVGK	-1	Firefly_Luciferase;	-	-1	-	0	Target	single	Unique
DSA	Dimer	4592	65.0227	2742.38	3	2742.36	-8.3538	0.425	0.1	0	K[129.05]GPAPFYPLEDGTAGEQLHK[129.05]AMK	-1	Firefly_Luciferase;	-	-1	-	0	Target	single	Unique
DSA	Dimer	4593	65.0347	3263.55	3	3263.54	-2.0909	2.905	2.905	0	VLEAFQYADENGDAIPCGWKPGQPTLDTTK	-1	mTXNPx;	-	-1	-	0	Target	single	Unique
DSA	Dimer	4601	65.1431	2898.53	4	2898.51	-8.9616	0.275	0.275	0	KAVAEGVEKSLPAGGSAIEHLNSLDYK	1	decoy_Firefly_Luciferase(222);	-	9	-	116.056	Decoy	loop	Unique
DSA	Dimer	4603	65.1676	2758.43	3	2758.44	4.5262	0.52	0.52	0.1	DKTIALIMNSSGSTGLPK	2	Firefly_Luciferase(190);	EDAKNIK	4	Firefly_Luciferase(5);	110.036	Target	intra	Ambiguous (1)
DSA	Dimer	4603	65.1676	2758.43	3	2758.44	4.5262	0.52	0.52	0.1	DKTIALIMNSSGSTGLPK	2	Firefly_Luciferase(190);	EDAKNIK	1	Firefly_Luciferase(2);	110.036	Target	intra	Ambiguous (2)
DSA	Dimer	4605	65.1937	2898.53	3	2898.51	-7.8738	0.045	0.045	0	KAVAEGVEKSLPAGGSAIEHLNSLDYK	1	decoy_Firefly_Luciferase(222);	-	9	-	116.056	Decoy	loop	Unique
DSA	Dimer	4608	65.2366	2295.2	3	2295.18	-8.1346	0.27	0.1	0.17	MEDAK[134.09]NIK	1	Firefly_Luciferase(1);	n[15.99]MEDAKNIK	5	Firefly_Luciferase(5);	116.056	Target	inter	Unique
DSA	Dimer	4610	65.2539	3365.6	3	3365.61	4.7198	0.365	0.365	0.125	GPAPFYPLEDGTAGEQLHK[129.05]AM[15.99]KR	22	Firefly_Luciferase(31);	MEDAK	1	Firefly_Luciferase(1);	116.056	Target	intra	Unique
DSA	Dimer	4613	65.2993	2757.37	3	2757.39	4.9436	0.265	0.09	0.055	AIEM[15.99]SKDALVPIHM[15.99]EGLGGK	6	decoy_mTXNPx(90);	AM[15.99]KR	3	Firefly_Luciferase(31);	110.036	Decoy	inter	Unique
DSA	Dimer	4614	65.3135	2161.1	3	2161.09	-5.0524	0.28	0.28	0.095	MEDAKNIK	5	Firefly_Luciferase(5);	n[15.99]MEDAKNIK	5	Firefly_Luciferase(5);	116.056	Target	inter	Unique
DSA	Dimer	4615	65.3278	2786.39	3	2786.42	8.3711	1.005	0.915	0	LNTQVVAVSCDSVYSHLAWVNTPRK	-1	mTXNPx;	-	-1	-	0	Target	single	Unique
DSA	Dimer	4619	65.3842	2593.34	3	2593.32	-6.3545	0.09	0.09	0	VVLM[15.99]YRFEEELFLRSLQDYK	-1	Firefly_Luciferase;	-	-1	-	0	Target	single	Unique
DSA	Dimer	4620	65.3987	2769.39	3	2769.4	5.4039	0.465	0.28	0	KGPAPFYPLEDGTAGEQLHKAMK[129.05]R	-1	Firefly_Luciferase;	-	-1	-	0	Target	single	Unique
DSA	Dimer	4623	65.4415	3296.68	4	3296.67	-1.897	0.515	0.515	0.085	HPLAVGKPLGTSGSSNM[15.99]ILAITKDR	23	decoy_Firefly_Luciferase(361);	M[15.99]EDAK	1	Firefly_Luciferase(1);	110.036	Decoy	inter	Unique
DSA	Dimer	4626	65.4851	2628.33	3	2628.31	-8.9431	0.82	0.555	0	GPAPFYPLEDGTAGEQLHKAMKR	19	Firefly_Luciferase(28);	-	22	-	116.056	Target	loop	Unique
DSA	Dimer	4627	65.4956	2593.31	3	2593.32	4.7306	0.24	0.24	0	VVLM[15.99]YRFEEELFLRSLQDYK	-1	Firefly_Luciferase;	-	-1	-	0	Target	single	Unique
DSA	Dimer	4628	65.5099	2622.31	3	2622.29	-7.618	2.285	2.285	0	GPAPFYPLEDGTAGEQLHKAMKR	19	Firefly_Luciferase(28);	-	22	-	110.036	Target	loop	Unique
DSA	Dimer	4630	65.5371	2769.39	3	2769.4	5.4039	0.165	0.05	0	KGPAPFYPLEDGTAGEQLHK[129.05]AMKR	-1	Firefly_Luciferase;	-	-1	-	0	Target	single	Ambiguous (1)
DSA	Dimer	4630	65.5371	2769.39	3	2769.4	5.4039	0.165	0.05	0	KGPAPFYPLEDGTAGEQLHKAMK[129.05]R	-1	Firefly_Luciferase;	-	-1	-	0	Target	single	Ambiguous (2)
DSA	Dimer	4631	65.5513	2758.4	3	2758.42	6.7712	0.61	0.125	0.26	GGVVFVDEVPKGLTGKLDAR	16	Firefly_Luciferase(529);	MEDAK	1	Firefly_Luciferase(1);	110.036	Target	intra	Unique
DSA	Dimer	4632	65.5657	3359.77	4	3359.77	-0.8254	0.955	0.02	0.295	LDARKIR	5	Firefly_Luciferase(534);	n[135.07]MNKEFFEGAKTTDLTPQGPK	3	decoy_mTXNPx(3);	116.056	Decoy	inter	Ambiguous (1)
DSA	Dimer	4632	65.5657	3359.77	4	3359.8	6.6608	0.955	0.02	0.295	AKKGGKIAV	6	Firefly_Luciferase(547);	n[135.07]MNKEFFEGAKTTDLTPQGPK	3	decoy_mTXNPx(3);	116.056	Decoy	inter	Ambiguous (2)
DSA	Dimer	4635	65.6083	2744.38	3	2744.39	5.6199	0.51	0.225	0	KM[15.99]AKHLQEGATGDELPYFPAPGKK	1	decoy_Firefly_Luciferase(520);	-	4	-	116.056	Decoy	loop	Unique
DSA	Dimer	4638	65.6398	3237.66	4	3237.67	4.6346	0.855	0.855	0.285	LK[129.05]SLIKYK	6	Firefly_Luciferase(443);	SHM[15.99]NLDYQMYRTATVR	1	mTXNPx(2);	116.056	Target	inter	Unique
DSA	Dimer	4639	65.6563	1636.86	3	1636.86	-2.8012	0.305	0.045	0.085	n[129.05]AIKGGK	3	decoy_Firefly_Luciferase(4);	INKADEM	3	decoy_Firefly_Luciferase(546);	116.056	Decoy	intra	Unique
DSA	Dimer	4640	65.6705	3451.67	4	3451.69	6.3861	0.385	0.165	0.175	INKADEM[15.99]	3	decoy_Firefly_Luciferase(546);	n[134.09]MNK[134.09]EFFEGAKTTDLTPQGPK	10	decoy_mTXNPx(10);	110.036	Decoy	inter	Unique
DSA	Dimer	4644	65.7263	3391.62	3	3391.61	-2.5834	0.215	0.215	0	VLEAFQYADENGDAIPCGWK[128.07]PGQPTLDTTK	-1	mTXNPx;	-	-1	-	0	Target	single	Unique
DSA	Dimer	4645	65.7364	2533.21	3	2533.22	6.9288	0.61	0.02	0.285	GKYDNMNIDK	2	decoy_mTXNPx(163);	M[15.99]EDAKNIK[135.07]K	5	Firefly_Luciferase(5);	110.036	Decoy	inter	Unique
DSA	Dimer	4647	65.7635	3335.59	3	3335.61	5.6689	0.375	0.375	0.12	n[129.05]EDAKNIK[135.07]K	4	Firefly_Luciferase(5);	SHM[15.99]NLDYQM[15.99]YRTATVR	1	mTXNPx(2);	110.036	Target	inter	Ambiguous (1)
DSA	Dimer	4647	65.7635	3335.59	3	3335.61	5.6689	0.375	0.375	0.12	EDAK[129.05]NIK[135.07]K	1	Firefly_Luciferase(2);	SHM[15.99]NLDYQM[15.99]YRTATVR	1	mTXNPx(2);	110.036	Target	inter	Ambiguous (2)
DSA	Dimer	4651	65.8188	3289.64	3	3289.67	9.3372	0.635	0.635	0.245	EDAKNIK	1	Firefly_Luciferase(2);	n[128.07]NK[128.07]EFFEGAKTTDLTPQGPK	9	decoy_mTXNPx(10);	110.036	Decoy	inter	Unique
DSA	Dimer	4653	65.8486	3391.63	4	3391.61	-3.0188	0.42	0.42	0	VLEAFQYADENGDAIPCGWK[128.07]PGQPTLDTTK	-1	mTXNPx;	-	-1	-	0	Target	single	Unique
DSA	Dimer	4656	65.8833	3333.61	3	3333.62	4.152	0.655	0.005	0.185	M[15.99]EDAKNIK	1	Firefly_Luciferase(1);	M[15.99]NKEFFEGAKTTDLTPQGPK	3	decoy_mTXNPx(3);	116.056	Decoy	inter	Ambiguous (1)
DSA	Dimer	4656	65.8833	3333.61	3	3333.62	4.152	0.655	0.005	0.185	M[15.99]EDAKNIK	1	Firefly_Luciferase(1);	M[15.99]NKEFFEGAKTTDLTPQGPK	1	decoy_mTXNPx(1);	116.056	Decoy	inter	Ambiguous (2)
DSA	Dimer	4658	65.9111	2768.38	3	2768.39	1.9865	0.38	0.005	0.145	n[129.05]AIKGGKK[135.07]AK	6	decoy_Firefly_Luciferase(7);	SHM[15.99]NLDYQM[15.99]YR	1	mTXNPx(2);	116.056	Decoy	inter	Ambiguous (1)
DSA	Dimer	4658	65.9111	2768.38	3	2768.39	1.9865	0.38	0.005	0.145	n[129.05]AIKGGK[135.07]KAK	7	decoy_Firefly_Luciferase(8);	SHM[15.99]NLDYQM[15.99]YR	1	mTXNPx(2);	116.056	Decoy	inter	Ambiguous (2)
DSA	Dimer	4660	65.9398	3701.81	3	3701.83	5.5691	0.35	0.07	0.125	M[15.99]NKEFFEGAK	1	decoy_mTXNPx(1);	TMTEK[135.07]EIVDYVASQVTTAKK	19	Firefly_Luciferase(510);	110.036	Decoy	inter	Unique
DSA	Dimer	4662	65.9696	3194.64	4	3194.66	5.3042	1.35	0.06	0.32	KGGLGEMHIPVLADKSMEIAR	1	mTXNPx(101);	KM[15.99]AEALR	1	decoy_Firefly_Luciferase(483);	110.036	Decoy	inter	Unique
DSA	Dimer	4664	66.0006	2769.39	3	2769.4	3.9352	0.21	0.09	0	K[129.05]GPAPFYPLEDGTAGEQLHKAMKR	-1	Firefly_Luciferase;	-	-1	-	0	Target	single	Unique
DSA	Dimer	4665	66.0127	2800.41	3	2800.43	6.7159	0.415	0.415	0.08	ELLNSMGISQPTVVFVSKK	18	Firefly_Luciferase(130);	M[15.99]EDAK	1	Firefly_Luciferase(1);	116.056	Target	intra	Unique
DSA	Dimer	4669	66.0701	3263.57	4	3263.54	-7.6833	0.325	0.325	0	VLEAFQYADENGDAIPCGWKPGQPTLDTTK	-1	mTXNPx;	-	-1	-	0	Target	single	Unique
DSA	Dimer	4671	66.0995	3263.58	3	3263.54	-9.9457	3.265	3.265	0	VLEAFQYADENGDAIPCGWKPGQPTLDTTK	-1	mTXNPx;	-	-1	-	0	Target	single	Unique
DSA	Dimer	4672	66.1054	3228.57	3	3228.59	4.9368	0.54	0.54	0	M[15.99]EDAK[129.05]NIKKGPAPFYPLEDGTAGEQLHK	-1	Firefly_Luciferase;	-	-1	-	0	Target	single	Unique
DSA	Dimer	4673	66.1142	2717.39	3	2717.38	-6.7276	3.92	3.92	0	QGYGLTETTSAILITPEGDDKPGAVGK	-1	Firefly_Luciferase;	-	-1	-	0	Target	single	Unique
DSA	Dimer	4676	66.1572	2270.22	3	2270.22	-0.8356	0.48	0.15	0.205	EDAKNIK[128.07]K	1	Firefly_Luciferase(2);	MEDAK[134.09]NIK	1	Firefly_Luciferase(1);	116.056	Target	inter	Unique
DSA	Dimer	4678	66.1858	2800.41	3	2800.43	9.896	0.335	0.335	0.07	ELLNSMGISQPTVVFVSKK	18	Firefly_Luciferase(130);	M[15.99]EDAK	1	Firefly_Luciferase(1);	116.056	Target	intra	Unique
DSA	Dimer	4686	66.2971	3333.59	3	3333.62	8.3265	0.93	0.005	0.23	M[15.99]EDAKNIK	1	Firefly_Luciferase(1);	M[15.99]NKEFFEGAKTTDLTPQGPK	3	decoy_mTXNPx(3);	116.056	Decoy	inter	Unique
DSA	Dimer	4687	66.3113	2794.42	3	2794.44	8.4488	0.56	0.04	0.15	KGGLGEM[15.99]HIPVLADK	1	mTXNPx(101);	KINK[135.07]ADEM[15.99]	1	decoy_Firefly_Luciferase(543);	116.056	Decoy	inter	Unique
DSA	Dimer	4690	66.3533	2282.17	3	2282.16	-0.8851	1.295	0.005	0.47	EDAK[135.07]NIK	1	Firefly_Luciferase(2);	M[15.99]EDAK[129.05]NIKK	1	Firefly_Luciferase(1);	110.036	Target	inter	Unique
DSA	Dimer	4692	66.382	2717.4	3	2717.38	-7.1765	3.98	3.98	0	QGYGLTETTSAILITPEGDDKPGAVGK	-1	Firefly_Luciferase;	-	-1	-	0	Target	single	Unique
DSA	Dimer	4696	66.4392	2785.39	3	2785.4	3.63	0.165	0.165	0	KGPAPFYPLEDGTAGEQLHK[129.05]AM[15.99]KR	-1	Firefly_Luciferase;	-	-1	-	0	Target	single	Ambiguous (1)
DSA	Dimer	4696	66.4392	2785.39	3	2785.4	3.63	0.165	0.165	0	KGPAPFYPLEDGTAGEQLHKAM[15.99]K[129.05]R	-1	Firefly_Luciferase;	-	-1	-	0	Target	single	Ambiguous (2)
DSA	Dimer	4701	66.5118	2621.33	3	2621.33	-0.8794	0.32	0.32	0	YDQLSRLFLEEEFRYM[15.99]LVVR	-1	decoy_Firefly_Luciferase;	-	-1	-	0	Decoy	single	Unique
DSA	Dimer	4703	66.5404	2774.46	3	2774.44	-7.2098	0.59	0.465	0	K[134.09]GPAPFYPLEDGTAGEQLHKAMKR	-1	Firefly_Luciferase;	-	-1	-	0	Target	single	Unique
DSA	Dimer	4704	66.5548	1728.87	2	1728.86	-8.8792	0.285	0.145	0.04	AM[15.99]KR	3	Firefly_Luciferase(31);	n[15.99]MEDAKNIK	5	Firefly_Luciferase(5);	110.036	Target	intra	Unique
DSA	Dimer	4705	66.5691	2817.42	3	2817.42	0.0077	0.195	0.005	0.07	AIK[128.07]GGKK[134.09]AK	6	decoy_Firefly_Luciferase(7);	GSHM[15.99]NLDYQM[15.99]YR	1	mTXNPx(1);	110.036	Decoy	inter	Ambiguous (1)
DSA	Dimer	4705	66.5691	2817.42	3	2817.42	0.0077	0.195	0.005	0.07	n[128.07]AIKGGKK[134.09]AK	6	decoy_Firefly_Luciferase(7);	GSHM[15.99]NLDYQM[15.99]YR	1	mTXNPx(1);	110.036	Decoy	inter	Ambiguous (2)
DSA	Dimer	4705	66.5691	2817.42	3	2817.42	0.0077	0.195	0.01	0.07	n[128.07]AIKGGKK[134.09]AK	3	decoy_Firefly_Luciferase(4);	GSHM[15.99]NLDYQM[15.99]YR	1	mTXNPx(1);	110.036	Decoy	inter	Ambiguous (3)
DSA	Dimer	4705	66.5691	2818.43	3	2818.41	-6.8524	0.195	0.005	0.07	AIK[129.05]GGKK[134.09]AK	6	decoy_Firefly_Luciferase(7);	GSHM[15.99]NLDYQM[15.99]YR	1	mTXNPx(1);	110.036	Decoy	inter	Ambiguous (4)
DSA	Dimer	4705	66.5691	2818.43	3	2818.41	-6.8524	0.195	0.005	0.07	n[129.05]AIKGGKK[134.09]AK	3	decoy_Firefly_Luciferase(4);	GSHM[15.99]NLDYQM[15.99]YR	1	mTXNPx(1);	110.036	Decoy	inter	Ambiguous (5)
DSA	Dimer	4705	66.5691	2818.43	3	2818.41	-6.8524	0.195	0.005	0.07	n[129.05]AIKGGKK[134.09]AK	6	decoy_Firefly_Luciferase(7);	GSHM[15.99]NLDYQM[15.99]YR	1	mTXNPx(1);	110.036	Decoy	inter	Ambiguous (6)
DSA	Dimer	4708	66.6135	2043.01	3	2043	-8.8084	1.01	0.125	0.485	KINKADEM[15.99]	4	decoy_Firefly_Luciferase(546);	M[15.99]EDAKNIK	5	Firefly_Luciferase(5);	116.056	Decoy	inter	Unique
DSA	Dimer	4709	66.6256	2774.46	3	2774.44	-7.2098	0.925	0.805	0	K[134.09]GPAPFYPLEDGTAGEQLHKAMKR	-1	Firefly_Luciferase;	-	-1	-	0	Target	single	Unique
DSA	Dimer	4710	66.6391	2774.45	4	2774.44	-5.8025	0.48	0.42	0	KGPAPFYPLEDGTAGEQLHK[134.09]AMKR	-1	Firefly_Luciferase;	-	-1	-	0	Target	single	Ambiguous (1)
DSA	Dimer	4710	66.6391	2774.45	4	2774.44	-5.8025	0.48	0.42	0	KGPAPFYPLEDGTAGEQLHKAMK[134.09]R	-1	Firefly_Luciferase;	-	-1	-	0	Target	single	Ambiguous (2)
DSA	Dimer	4713	66.6798	4067.13	3	4067.11	-5.16	0.37	0.37	0.125	K[128.07]MAKHLQEGATGDELPYFPAPGKK	23	decoy_Firefly_Luciferase(542);	MEDAK[135.07]NIKK	1	Firefly_Luciferase(1);	116.056	Decoy	inter	Ambiguous (1)
DSA	Dimer	4713	66.6798	4067.13	3	4067.11	-5.16	0.37	0.37	0.125	K[128.07]MAKHLQEGATGDELPYFPAPGKK	23	decoy_Firefly_Luciferase(542);	MEDAKNIK[135.07]K	1	Firefly_Luciferase(1);	116.056	Decoy	inter	Ambiguous (2)
DSA	Dimer	4714	66.6942	3196.65	3	3196.62	-9.2971	0.35	0.19	0	EDAKNIK[128.07]KGPAPFYPLEDGTAGEQLHK	1	Firefly_Luciferase(2);	-	4	-	116.056	Target	loop	Ambiguous (1)
DSA	Dimer	4714	66.6942	3196.65	3	3196.62	-9.2971	0.35	0.19	0	EDAKNIKK[128.07]GPAPFYPLEDGTAGEQLHK	1	Firefly_Luciferase(2);	-	4	-	116.056	Target	loop	Ambiguous (2)
DSA	Dimer	4716	66.7235	2728.37	3	2728.4	8.6019	0.06	0.06	0	KMAKHLQEGATGDELPYFPAPGKK	1	decoy_Firefly_Luciferase(520);	-	4	-	116.056	Decoy	loop	Unique
DSA	Dimer	4718	66.7423	2744.38	3	2744.37	-1.8683	0.35	0.025	0.115	QVNLIKQLGK	6	decoy_Firefly_Luciferase(416);	SHM[15.99]NLDYQM[15.99]YR	1	mTXNPx(2);	116.056	Decoy	inter	Unique
DSA	Dimer	4721	66.7817	2619.33	3	2619.32	-4.0898	0.535	0.11	0	MAKHLQEGATGDELPYFPAPGK[135.07]K	-1	decoy_Firefly_Luciferase;	-	-1	-	0	Decoy	single	Unique
DSA	Dimer	4726	66.8466	2296.19	3	2296.2	7.7739	0.44	0.02	0.185	AIK[135.07]GGK[129.05]K	1	decoy_Firefly_Luciferase(2);	M[15.99]NKEFFEGAK	1	decoy_mTXNPx(1);	116.056	Decoy	inter	Unique
DSA	Dimer	4727	66.8593	2780.43	3	2780.43	0.2265	0.165	0.165	0	GPAPFYPLEDGTAGEQLHK[134.09]AMK[134.09]R	-1	Firefly_Luciferase;	-	-1	-	0	Target	single	Unique
DSA	Dimer	4728	66.8726	3378.59	3	3378.62	9.0836	0.455	0.455	0.215	GSHMNLDYQMYRTATVR	1	mTXNPx(1);	M[15.99]EDAKNIK[129.05]K	1	Firefly_Luciferase(1);	116.056	Target	inter	Ambiguous (1)
DSA	Dimer	4728	66.8726	3378.59	3	3378.62	9.0836	0.455	0.455	0.215	GSHMNLDYQMYRTATVR	1	mTXNPx(1);	M[15.99]EDAK[129.05]NIKK	1	Firefly_Luciferase(1);	116.056	Target	inter	Ambiguous (2)
DSA	Dimer	4729	66.8841	2579.32	3	2579.31	-1.9239	0.57	0.57	0.24	GSHM[15.99]NLDYQMYR	1	mTXNPx(1);	VAIKGGK[134.09]K	1	decoy_Firefly_Luciferase(1);	116.056	Decoy	inter	Ambiguous (1)
DSA	Dimer	4729	66.8841	2579.32	3	2579.31	-1.9239	0.57	0.57	0.24	GSHM[15.99]NLDYQMYR	1	mTXNPx(1);	VAIKGGK[134.09]K	4	decoy_Firefly_Luciferase(4);	116.056	Decoy	inter	Ambiguous (2)
DSA	Dimer	4729	66.8841	2580.32	3	2580.3	-9.4163	0.57	0.095	0.24	GSHM[15.99]NLDYQMYR	1	mTXNPx(1);	VAIKGGK[135.07]K	1	decoy_Firefly_Luciferase(1);	116.056	Decoy	inter	Ambiguous (3)
DSA	Dimer	4729	66.8841	2580.32	3	2580.3	-9.4163	0.57	0.095	0.24	GSHM[15.99]NLDYQMYR	1	mTXNPx(1);	VAIKGGK[135.07]K	4	decoy_Firefly_Luciferase(4);	116.056	Decoy	inter	Ambiguous (4)
DSA	Dimer	4731	66.9128	2717.39	3	2717.38	-6.5814	3.92	3.92	0	QGYGLTETTSAILITPEGDDKPGAVGK	-1	Firefly_Luciferase;	-	-1	-	0	Target	single	Unique
DSA	Dimer	4732	66.927	2680.4	3	2680.41	1.9085	0.535	0.11	0.16	GGVVFVDEVPKGLTGK	11	Firefly_Luciferase(524);	M[15.99]EDAKNIK	1	Firefly_Luciferase(1);	116.056	Target	intra	Unique
DSA	Dimer	4734	66.9563	2728.37	3	2728.4	8.6167	0.24	0.235	0	KMAKHLQEGATGDELPYFPAPGKK	1	decoy_Firefly_Luciferase(520);	-	4	-	116.056	Decoy	loop	Unique
DSA	Dimer	4735	66.969	2788.43	3	2788.45	7.3567	1.725	0.87	0	YDLSNLHEIASGGAPLSK[134.09]EVGEAVAK	-1	Firefly_Luciferase;	-	-1	-	0	Target	single	Unique
DSA	Dimer	4740	67.0405	3391.6	3	3391.61	4.7581	0.29	0.29	0	VLEAFQYADENGDAIPCGWK[128.07]PGQPTLDTTK	-1	mTXNPx;	-	-1	-	0	Target	single	Unique
DSA	Dimer	4748	67.1493	2572.35	3	2572.37	6.9247	0.96	0.04	0.265	GTLGKPVEDVFVVGGR	5	decoy_Firefly_Luciferase(27);	KM[15.99]AEALR	1	decoy_Firefly_Luciferase(483);	110.036	Decoy	intra	Unique
DSA	Dimer	4750	67.178	3194.64	4	3194.66	5.3585	0.975	0.975	0.285	KGGLGEMHIPVLADKSMEIAR	1	mTXNPx(101);	KM[15.99]AEALR	1	decoy_Firefly_Luciferase(483);	110.036	Decoy	inter	Unique
DSA	Dimer	4753	67.2191	2744.37	3	2744.39	7.3848	0.25	0.125	0	KM[15.99]AKHLQEGATGDELPYFPAPGKK	4	decoy_Firefly_Luciferase(523);	-	23	-	116.056	Decoy	loop	Unique
DSA	Dimer	4762	67.3458	2041.01	2	2041	-1.7829	0.76	0.1	0.165	MEDAK	1	Firefly_Luciferase(1);	n[129.05]MEDAK[134.09]NIKK	8	Firefly_Luciferase(8);	110.036	Target	inter	Unique
DSA	Dimer	4770	67.461	2282.17	3	2282.16	-1.3939	1.55	0.035	0.55	EDAK[135.07]NIK	1	Firefly_Luciferase(2);	M[15.99]EDAK[129.05]NIKK	1	Firefly_Luciferase(1);	110.036	Target	inter	Unique
DSA	Dimer	4774	67.5191	2717.4	3	2717.38	-7.5715	4.16	4.16	0	QGYGLTETTSAILITPEGDDKPGAVGK	-1	Firefly_Luciferase;	-	-1	-	0	Target	single	Unique
DSA	Dimer	4776	67.5454	2510.32	3	2510.32	0.6822	0.33	0.015	0	K[135.07]ATTVQSAVYDVIEK[134.09]ETMTK	-1	decoy_Firefly_Luciferase;	-	-1	-	0	Decoy	single	Unique
DSA	Dimer	4777	67.5597	3418.59	3	3418.62	8.8946	0.525	0.525	0.215	GSHM[15.99]NLDYQM[15.99]YR	1	mTXNPx(1);	VVPFFEAKVVDLDTGK	8	Firefly_Luciferase(372);	110.036	Target	inter	Unique
DSA	Dimer	4781	67.6089	3392.62	3	3392.6	-6.0959	0.53	0.53	0	VLEAFQYADENGDAIPCGWK[129.05]PGQPTLDTTK	-1	mTXNPx;	-	-1	-	0	Target	single	Unique
DSA	Dimer	4783	67.6376	2786.39	3	2786.41	7.6073	0.275	0.275	0.085	AK[135.07]K[135.07]GGKIAV	6	Firefly_Luciferase(547);	GSHMNLDYQM[15.99]YR	1	mTXNPx(1);	116.056	Target	inter	Unique
DSA	Dimer	4786	67.6806	2251.14	3	2251.16	8.8041	0.09	0.09	0	GGLGEMHIPVLADK[128.07]SMEIAR	-1	mTXNPx;	-	-1	-	0	Target	single	Unique
DSA	Dimer	4788	67.7088	2228.22	3	2228.23	6.5271	0.565	0.065	0.18	M[15.99]EDAKNIK	1	Firefly_Luciferase(1);	YK[135.07]ILSKLR	6	decoy_Firefly_Luciferase(112);	110.036	Decoy	inter	Unique
DSA	Dimer	4789	67.7215	2990.55	3	2990.54	-3.5873	0.2	0.2	0	M[15.99]AKHLQEGATGDELPYFPAPGK[135.07]KINK	-1	decoy_Firefly_Luciferase;	-	-1	-	0	Decoy	single	Unique
DSA	Dimer	4791	67.75	2527.22	4	2527.22	3.1835	0.84	0.17	0.31	n[129.05]MEDAKNIK	5	Firefly_Luciferase(5);	MNK[135.07]EFFEGAK	1	decoy_mTXNPx(1);	116.056	Decoy	inter	Unique
DSA	Dimer	4792	67.7645	2597.33	3	2597.31	-8.1439	0.425	0.425	0.175	SHM[15.99]NLDYQM[15.99]YR	1	mTXNPx(2);	VAIKGGKKAK	1	decoy_Firefly_Luciferase(1);	110.036	Decoy	inter	Unique
DSA	Dimer	4793	67.7763	2786.39	3	2786.42	9.865	0.16	0.16	0	LNTQVVAVSCDSVYSHLAWVNTPRK	-1	mTXNPx;	-	-1	-	0	Target	single	Unique
DSA	Dimer	4794	67.7906	2612.35	3	2612.34	-2.5431	0.04	0.04	0	KMAKHLQEGATGDELPYFPAPGKK	-1	decoy_Firefly_Luciferase;	-	-1	-	0	Decoy	single	Unique
DSA	Dimer	4799	67.8572	3228.57	3	3228.59	6.046	0.235	0.235	0	M[15.99]EDAK[129.05]NIKKGPAPFYPLEDGTAGEQLHK	-1	Firefly_Luciferase;	-	-1	-	0	Target	single	Ambiguous (1)
DSA	Dimer	4799	67.8572	3228.57	3	3228.59	6.046	0.235	0.235	0	M[15.99]EDAKNIK[129.05]KGPAPFYPLEDGTAGEQLHK	-1	Firefly_Luciferase;	-	-1	-	0	Target	single	Ambiguous (2)
DSA	Dimer	4806	67.9583	2296.18	3	2296.17	-8.2972	0.475	0.025	0.18	MEDAK[135.07]NIK	1	Firefly_Luciferase(1);	n[15.99]MEDAKNIK	5	Firefly_Luciferase(5);	116.056	Target	inter	Unique
DSA	Dimer	4808	67.9802	2619.33	3	2619.32	-4.0149	0.265	0.085	0	MAKHLQEGATGDELPYFPAPGK[135.07]K	-1	decoy_Firefly_Luciferase;	-	-1	-	0	Decoy	single	Unique
DSA	Dimer	4809	67.9946	3196.63	3	3196.62	-1.4975	0.47	0.155	0	EDAKNIKK[128.07]GPAPFYPLEDGTAGEQLHK	1	Firefly_Luciferase(2);	-	4	-	116.056	Target	loop	Unique
DSA	Dimer	4815	68.0801	2782.42	3	2782.43	1.2931	3.575	3.38	0	YDLSNLHEIASGGAPLSK[128.07]EVGEAVAK	-1	Firefly_Luciferase;	-	-1	-	0	Target	single	Unique
DSA	Dimer	4817	68.106	3378.61	3	3378.62	2.028	0.37	0.005	0.155	GSHMNLDYQMYRTATVR	1	mTXNPx(1);	n[15.99]MEDAKNIKK	5	Firefly_Luciferase(5);	116.056	Target	inter	Unique
DSA	Dimer	4819	68.1346	3795.85	4	3795.88	8.6761	0.645	0.645	0.09	EDAKNIKK[135.07]GPAPFYPLEDGTAGEQLHK	7	Firefly_Luciferase(8);	MEDAK	1	Firefly_Luciferase(1);	116.056	Target	inter	Ambiguous (1)
DSA	Dimer	4819	68.1346	3795.85	4	3795.88	8.6761	0.645	0.645	0.09	EDAKNIK[135.07]KGPAPFYPLEDGTAGEQLHK	8	Firefly_Luciferase(9);	MEDAK	1	Firefly_Luciferase(1);	116.056	Target	inter	Ambiguous (2)
DSA	Dimer	4820	68.1489	3333.61	3	3333.62	4.2339	0.57	0.08	0.215	M[15.99]EDAKNIK	1	Firefly_Luciferase(1);	M[15.99]NKEFFEGAKTTDLTPQGPK	1	decoy_mTXNPx(1);	116.056	Decoy	inter	Unique
DSA	Dimer	4821	68.1632	2769.38	3	2769.4	7.7854	0.23	0.23	0	KGPAPFYPLEDGTAGEQLHKAMK[129.05]R	-1	Firefly_Luciferase;	-	-1	-	0	Target	single	Unique
DSA	Dimer	4822	68.1776	2815.37	3	2815.36	-6.4019	0.27	0.08	0.135	M[15.99]NK[134.09]EFFEGAK	1	decoy_mTXNPx(1);	M[15.99]NK[134.09]EFFEGAK	1	decoy_mTXNPx(1);	116.056	Decoy	inter	Unique
DSA	Dimer	4825	68.222	2271.19	3	2271.21	5.8676	0.115	0.115	0.055	EDAK[135.07]NIK	1	Firefly_Luciferase(2);	MEDAK[134.09]NIKK	8	Firefly_Luciferase(8);	110.036	Target	inter	Ambiguous (1)
DSA	Dimer	4825	68.222	2270.19	3	2270.2	6.5398	0.115	0.115	0.055	EDAK[135.07]NIK	1	Firefly_Luciferase(2);	n[135.07]EDAK[129.05]NIKK	7	Firefly_Luciferase(8);	110.036	Target	inter	Ambiguous (2)
DSA	Dimer	4829	68.2816	2008.13	3	2008.12	-5.8401	0.105	0.105	0	LKKATTVQSAVYDVIEK	2	decoy_Firefly_Luciferase(40);	-	3	-	116.056	Decoy	loop	Unique
DSA	Dimer	4834	68.3485	3794.85	4	3794.87	7.2903	0.04	0.04	0	YKILSKLRDVIFFHEDEDWYAIDGSHLWGDK	-1	decoy_Firefly_Luciferase;	-	-1	-	0	Decoy	single	Unique
DSA	Dimer	4836	68.3758	2619.33	3	2619.32	-3.2543	0.365	0.195	0	MAKHLQEGATGDELPYFPAPGK[135.07]K	-1	decoy_Firefly_Luciferase;	-	-1	-	0	Decoy	single	Unique
DSA	Dimer	4843	68.4724	3039.54	4	3039.55	3.5495	0.365	0.005	0.18	KK[129.05]GGLGEM[15.99]HIPVLADK	1	mTXNPx(100);	n[15.99]MEDAKNIK	5	Firefly_Luciferase(5);	110.036	Target	inter	Unique
DSA	Dimer	4845	68.4985	3040.54	3	3040.55	1.0378	0.265	0.005	0.105	ATTVQSAVYDVIEKETMTK	14	decoy_Firefly_Luciferase(55);	KMAEALR	1	decoy_Firefly_Luciferase(483);	110.036	Decoy	intra	Unique
DSA	Dimer	4846	68.5129	2717.39	3	2717.38	-6.4157	3.73	3.73	0	QGYGLTETTSAILITPEGDDKPGAVGK	-1	Firefly_Luciferase;	-	-1	-	0	Target	single	Unique
DSA	Dimer	4847	68.5272	2770.39	3	2770.36	-8.6725	0.465	0.24	0	GPAPFYPLEDGTAGEQLHK[129.05]AMK[129.05]R	-1	Firefly_Luciferase;	-	-1	-	0	Target	single	Unique
DSA	Dimer	4853	68.6146	2717.4	3	2717.38	-7.0781	4.08	4.08	0	QGYGLTETTSAILITPEGDDKPGAVGK	-1	Firefly_Luciferase;	-	-1	-	0	Target	single	Unique
DSA	Dimer	4860	68.7155	2373.22	3	2373.24	9.1691	0.405	0.405	0.17	GLTGKLDAR	5	Firefly_Luciferase(529);	n[129.05]MEDAK[129.05]NIKK	8	Firefly_Luciferase(8);	110.036	Target	intra	Unique
DSA	Dimer	4863	68.7591	2230.2	3	2230.22	8.5546	0.265	0.015	0.11	AIK[129.05]GGKKAK	7	decoy_Firefly_Luciferase(8);	M[15.99]EDAK[128.07]NIK	1	Firefly_Luciferase(1);	110.036	Decoy	inter	Ambiguous (1)
DSA	Dimer	4863	68.7591	2230.2	3	2230.22	8.5546	0.265	0.015	0.11	AIK[129.05]GGKKAK	6	decoy_Firefly_Luciferase(7);	M[15.99]EDAK[128.07]NIK	1	Firefly_Luciferase(1);	110.036	Decoy	inter	Ambiguous (2)
DSA	Dimer	4864	68.7735	2625.33	3	2625.35	7.3113	0.595	0.555	0	NIKKGPAPFYPLEDGTAGEQLHK	3	Firefly_Luciferase(8);	-	4	-	116.056	Target	loop	Unique
DSA	Dimer	4865	68.7879	2768.38	3	2768.39	5.7955	0.195	0.195	0	GPAPFYPLEDGTAGEQLHK[128.07]AMK[128.07]R	-1	Firefly_Luciferase;	-	-1	-	0	Target	single	Unique
DSA	Dimer	4871	68.8711	2552.26	3	2552.26	0.0777	0.19	0.19	0.075	GSHMNLDYQMYR	1	mTXNPx(1);	VAIK[129.05]GGKK	7	decoy_Firefly_Luciferase(7);	110.036	Decoy	inter	Ambiguous (1)
DSA	Dimer	4871	68.8711	2552.26	3	2552.26	0.0777	0.19	0.19	0.075	GSHMNLDYQMYR	1	mTXNPx(1);	n[129.05]VAIKGGKK	7	decoy_Firefly_Luciferase(7);	110.036	Decoy	inter	Ambiguous (2)
DSA	Dimer	4872	68.8854	2660.41	3	2660.43	6.1908	0.13	0.03	0	VVPFFEAKVVDLDTGK[129.05]TLGVNQR	-1	Firefly_Luciferase;	-	-1	-	0	Target	single	Unique
DSA	Dimer	4875	68.9284	2717.39	3	2717.38	-7.0576	3.735	3.735	0	QGYGLTETTSAILITPEGDDKPGAVGK	-1	Firefly_Luciferase;	-	-1	-	0	Target	single	Unique
DSA	Dimer	4878	68.9721	2491.24	3	2491.23	-5.5176	0.145	0.095	0	GPAPFYPLEDGTAGEQLHK[135.07]AMK	-1	Firefly_Luciferase;	-	-1	-	0	Target	single	Unique
DSA	Dimer	4882	69.0226	2930.53	3	2930.54	3.6993	0.65	0.11	0.255	AIK[129.05]GGK	1	decoy_Firefly_Luciferase(2);	TMTEKEIVDYVASQVTTAK	5	Firefly_Luciferase(496);	116.056	Decoy	inter	Unique
DSA	Dimer	4884	69.0512	2660.41	3	2660.43	6.5493	0.095	0.03	0	VVPFFEAK[129.05]VVDLDTGKTLGVNQR	-1	Firefly_Luciferase;	-	-1	-	0	Target	single	Unique
DSA	Dimer	4887	69.095	2717.39	3	2717.38	-7.0576	3.37	3.37	0	QGYGLTETTSAILITPEGDDKPGAVGK	-1	Firefly_Luciferase;	-	-1	-	0	Target	single	Unique
DSA	Dimer	4890	69.1385	2923.4	3	2923.39	-5.666	0.06	0.06	0	GELCVRGPM[15.99]IM[15.99]SGYVNNPEATNALIDK	-1	Firefly_Luciferase;	-	-1	-	0	Target	single	Unique
DSA	Dimer	4893	69.1815	2506.25	3	2506.24	-6.617	0.155	0.06	0	M[15.99]AK[134.09]HLQEGATGDELPYFPAPGK	-1	decoy_Firefly_Luciferase;	-	-1	-	0	Decoy	single	Unique
DSA	Dimer	4896	69.2253	2913.52	4	2913.52	0.061	0.59	0.025	0.23	GSHMNLDYQM[15.99]YR	1	mTXNPx(1);	n[134.09]VAIKGGK[135.07]KAK	8	decoy_Firefly_Luciferase(8);	116.056	Decoy	inter	Unique
DSA	Dimer	4899	69.2663	3772.91	4	3772.92	3.2407	0.065	0.065	0	AEFFPVVKGVAGPKDDGEPTILIASTTETLGYGQR	8	decoy_Firefly_Luciferase(187);	-	14	-	110.036	Decoy	loop	Unique
DSA	Dimer	4908	69.3869	3263.56	3	3263.54	-5.8498	1.305	1.305	0	VLEAFQYADENGDAIPCGWKPGQPTLDTTK	-1	mTXNPx;	-	-1	-	0	Target	single	Unique
DSA	Dimer	4911	69.4308	3651.94	4	3651.97	6.0734	0.845	0.13	0.355	n[135.07]AIK[135.07]GGKKAK	7	decoy_Firefly_Luciferase(8);	n[128.07]MNKEFFEGAKTTDLTPQGPK	3	decoy_mTXNPx(3);	116.056	Decoy	inter	Unique
DSA	Dimer	4912	69.4452	3772.91	3	3772.92	3.711	0.045	0.045	0	AEFFPVVKGVAGPKDDGEPTILIASTTETLGYGQR	8	decoy_Firefly_Luciferase(187);	-	14	-	110.036	Decoy	loop	Unique
DSA	Dimer	4916	69.5027	2785.45	3	2785.43	-5.6539	0.18	0.18	0.09	n[134.09]AIK[128.07]GGKKAK	7	decoy_Firefly_Luciferase(8);	GSHMNLDYQMYR	1	mTXNPx(1);	110.036	Decoy	inter	Ambiguous (1)
DSA	Dimer	4916	69.5027	2785.45	3	2785.43	-5.6539	0.18	0.18	0.09	n[128.07]AIK[134.09]GGKKAK	6	decoy_Firefly_Luciferase(7);	GSHMNLDYQMYR	1	mTXNPx(1);	110.036	Decoy	inter	Ambiguous (2)
DSA	Dimer	4916	69.5027	2785.45	3	2785.43	-5.6539	0.18	0.18	0.09	n[128.07]AIK[134.09]GGKKAK	7	decoy_Firefly_Luciferase(8);	GSHMNLDYQMYR	1	mTXNPx(1);	110.036	Decoy	inter	Ambiguous (3)
DSA	Dimer	4916	69.5027	2785.45	3	2785.43	-5.6539	0.18	0.18	0.09	n[134.09]AIK[128.07]GGKKAK	6	decoy_Firefly_Luciferase(7);	GSHMNLDYQMYR	1	mTXNPx(1);	110.036	Decoy	inter	Ambiguous (4)
DSA	Dimer	4918	69.5316	3775.92	3	3775.93	2.8938	0.225	0.225	0	HADFEK[134.09]LNTQVVAVSCDSVYSHLAWVNTPRKK	-1	mTXNPx;	-	-1	-	0	Target	single	Unique
DSA	Dimer	4919	69.5457	2664.31	3	2664.31	2.0172	0.61	0.015	0.25	n[15.99]MEDAKNIKK	8	Firefly_Luciferase(8);	MNK[135.07]EFFEGAK	1	decoy_mTXNPx(1);	110.036	Decoy	inter	Unique
DSA	Dimer	4920	69.56	2355.21	3	2355.23	7.1904	0.225	0.225	0	AIEM[15.99]SKDALVPIHMEGLGGKK	6	decoy_mTXNPx(90);	-	20	-	116.056	Decoy	loop	Unique
DSA	Dimer	4921	69.5743	2770.39	3	2770.36	-8.342	0.08	0.08	0	GPAPFYPLEDGTAGEQLHK[129.05]AMK[129.05]R	-1	Firefly_Luciferase;	-	-1	-	0	Target	single	Unique
DSA	Dimer	4925	69.6302	3439.82	4	3439.8	-5.9652	2.505	1.59	0	STLIDKYDLSNLHEIASGGAPLSK[128.07]EVGEAVAK	-1	Firefly_Luciferase;	-	-1	-	0	Target	single	Unique
DSA	Dimer	4927	69.6587	2271.2	3	2271.21	4.5105	0.125	0.125	0.06	n[129.05]EDAKNIK	4	Firefly_Luciferase(5);	n[134.09]MEDAKNIKK	8	Firefly_Luciferase(8);	116.056	Target	inter	Ambiguous (1)
DSA	Dimer	4927	69.6587	2271.2	3	2271.21	4.5105	0.125	0.125	0.06	n[129.05]EDAKNIK	4	Firefly_Luciferase(5);	n[134.09]MEDAKNIKK	5	Firefly_Luciferase(5);	116.056	Target	inter	Ambiguous (2)
DSA	Dimer	4927	69.6587	2271.2	3	2271.21	4.5105	0.125	0.125	0.06	n[129.05]EDAKNIKK	7	Firefly_Luciferase(8);	n[134.09]MEDAKNIK	5	Firefly_Luciferase(5);	116.056	Target	inter	Ambiguous (3)
DSA	Dimer	4927	69.6587	2271.2	3	2271.21	4.5105	0.125	0.125	0.06	n[129.05]EDAKNIKK	4	Firefly_Luciferase(5);	n[134.09]MEDAKNIK	5	Firefly_Luciferase(5);	116.056	Target	inter	Ambiguous (4)
DSA	Dimer	4928	69.673	3263.56	3	3263.54	-3.7536	1.53	1.53	0	VLEAFQYADENGDAIPCGWKPGQPTLDTTK	-1	mTXNPx;	-	-1	-	0	Target	single	Unique
DSA	Dimer	4932	69.7312	2717.4	3	2717.38	-8.6278	3.655	3.655	0	QGYGLTETTSAILITPEGDDKPGAVGK	-1	Firefly_Luciferase;	-	-1	-	0	Target	single	Unique
DSA	Dimer	4941	69.8601	3772.9	3	3772.92	4.1618	0.085	0.085	0	AEFFPVVKGVAGPKDDGEPTILIASTTETLGYGQR	8	decoy_Firefly_Luciferase(187);	-	14	-	110.036	Decoy	loop	Unique
DSA	Dimer	4944	69.905	3994.11	4	3994.15	8.34	0.38	0.005	0.085	AIKGGKK[129.05]AK	3	decoy_Firefly_Luciferase(4);	M[15.99]AKHLQEGATGDELPYFPAPGKKINK	23	decoy_Firefly_Luciferase(543);	110.036	Decoy	intra	Ambiguous (1)
DSA	Dimer	4944	69.905	3994.11	4	3994.15	8.34	0.38	0.005	0.085	AIKGGKK[129.05]AK	3	decoy_Firefly_Luciferase(4);	M[15.99]AKHLQEGATGDELPYFPAPGKKINK	22	decoy_Firefly_Luciferase(542);	110.036	Decoy	intra	Ambiguous (2)
DSA	Dimer	4944	69.905	3994.11	4	3994.15	8.34	0.38	0.005	0.085	AIK[129.05]GGKKAK	7	decoy_Firefly_Luciferase(8);	M[15.99]AKHLQEGATGDELPYFPAPGKKINK	23	decoy_Firefly_Luciferase(543);	110.036	Decoy	intra	Ambiguous (3)
DSA	Dimer	4944	69.905	3994.11	4	3994.15	8.34	0.38	0.005	0.085	AIK[129.05]GGKKAK	7	decoy_Firefly_Luciferase(8);	M[15.99]AKHLQEGATGDELPYFPAPGKKINK	22	decoy_Firefly_Luciferase(542);	110.036	Decoy	intra	Ambiguous (4)
DSA	Dimer	4948	69.9623	2707.32	3	2707.3	-5.5842	0.18	0.18	0	YDNMNIDKIAGNVVAQGSFQPAAER	-1	decoy_mTXNPx;	-	-1	-	0	Decoy	single	Unique
DSA	Dimer	4955	70.0639	2284.17	3	2284.15	-6.8653	0.455	0.075	0.205	MEDAK[135.07]NIK	1	Firefly_Luciferase(1);	M[15.99]EDAKNIKK	8	Firefly_Luciferase(8);	110.036	Target	inter	Unique
DSA	Dimer	4959	70.121	2489.22	3	2489.23	4.9575	0.195	0.075	0	MNKEFFEGAK[135.07]TTDLTPQGPK	1	decoy_mTXNPx(1);	-	3	-	116.056	Decoy	loop	Unique
DSA	Dimer	4963	70.1746	2750.37	3	2750.38	4.3433	0.255	0.255	0	KGPAPFYPLEDGTAGEQLHKAMKR	20	Firefly_Luciferase(28);	-	23	-	110.036	Target	loop	Unique
DSA	Dimer	4969	70.2617	3351.76	4	3351.77	2.1402	0.775	0.775	0.225	AKK[129.05]GGK[129.05]IAV	2	Firefly_Luciferase(543);	ATTVQSAVYDVIEKETMTK	14	decoy_Firefly_Luciferase(55);	110.036	Decoy	inter	Unique
DSA	Dimer	4972	70.3046	3351.77	3	3351.79	6.689	0.895	0.17	0.255	AK[135.07]KGGKIAV	6	Firefly_Luciferase(547);	NKEFFEGAK[129.05]TTDLTPQGPK	1	decoy_mTXNPx(2);	110.036	Decoy	inter	Ambiguous (1)
DSA	Dimer	4972	70.3046	3351.77	3	3351.79	6.689	0.895	0.17	0.255	AK[135.07]KGGKIAV	6	Firefly_Luciferase(547);	NKEFFEGAK[129.05]TTDLTPQGPK	2	decoy_mTXNPx(3);	110.036	Decoy	inter	Ambiguous (2)
DSA	Dimer	4972	70.3046	3351.77	3	3351.79	6.689	0.895	0.17	0.255	AKK[135.07]GGKIAV	6	Firefly_Luciferase(547);	NKEFFEGAK[129.05]TTDLTPQGPK	1	decoy_mTXNPx(2);	110.036	Decoy	inter	Ambiguous (3)
DSA	Dimer	4972	70.3046	3351.77	3	3351.79	6.689	0.895	0.17	0.255	AKK[135.07]GGKIAV	6	Firefly_Luciferase(547);	NKEFFEGAK[129.05]TTDLTPQGPK	2	decoy_mTXNPx(3);	110.036	Decoy	inter	Ambiguous (4)
DSA	Dimer	4974	70.3332	2743.42	3	2743.44	8.8453	0.105	0.105	0	LKKATTVQSAVYDVIEK[135.07]ETM[15.99]TK	2	decoy_Firefly_Luciferase(40);	-	3	-	110.036	Decoy	loop	Unique
DSA	Dimer	4975	70.3476	3331.6	4	3331.61	4.8953	0.635	0.635	0.28	GSHMNLDYQMYR	1	mTXNPx(1);	KKGGLGEM[15.99]HIPVLADK	1	mTXNPx(100);	110.036	Target	intra	Ambiguous (1)
DSA	Dimer	4975	70.3476	3331.6	4	3331.61	4.8953	0.635	0.635	0.28	GSHMNLDYQMYR	1	mTXNPx(1);	KKGGLGEM[15.99]HIPVLADK	2	mTXNPx(101);	110.036	Target	intra	Ambiguous (2)
DSA	Dimer	4977	70.3758	3351.77	3	3351.79	6.6926	0.83	0.095	0.245	AKK[135.07]GGKIAV	6	Firefly_Luciferase(547);	NKEFFEGAK[129.05]TTDLTPQGPK	2	decoy_mTXNPx(3);	110.036	Decoy	inter	Ambiguous (1)
DSA	Dimer	4977	70.3758	3351.77	3	3351.79	6.6926	0.83	0.095	0.245	AKK[135.07]GGKIAV	6	Firefly_Luciferase(547);	NKEFFEGAK[129.05]TTDLTPQGPK	1	decoy_mTXNPx(2);	110.036	Decoy	inter	Ambiguous (2)
DSA	Dimer	4977	70.3758	3351.77	3	3351.79	6.6926	0.83	0.095	0.245	AK[135.07]KGGKIAV	6	Firefly_Luciferase(547);	NKEFFEGAK[129.05]TTDLTPQGPK	2	decoy_mTXNPx(3);	110.036	Decoy	inter	Ambiguous (3)
DSA	Dimer	4977	70.3758	3351.77	3	3351.79	6.6926	0.83	0.095	0.245	AK[135.07]KGGKIAV	6	Firefly_Luciferase(547);	NKEFFEGAK[129.05]TTDLTPQGPK	1	decoy_mTXNPx(2);	110.036	Decoy	inter	Ambiguous (4)
DSA	Dimer	4981	70.4349	3263.56	3	3263.54	-4.1505	0.91	0.91	0	VLEAFQYADENGDAIPCGWKPGQPTLDTTK	-1	mTXNPx;	-	-1	-	0	Target	single	Unique
DSA	Dimer	4982	70.4492	3338.75	4	3338.75	0.5672	0.765	0.075	0.175	KKGGLGEM[15.99]HIPVLADKSM[15.99]EIAR	2	mTXNPx(101);	LAEAMKR	6	Firefly_Luciferase(68);	110.036	Target	inter	Ambiguous (1)
DSA	Dimer	4982	70.4492	3338.75	4	3338.75	0.5672	0.765	0.075	0.175	KKGGLGEM[15.99]HIPVLADKSM[15.99]EIAR	1	mTXNPx(100);	LAEAMKR	6	Firefly_Luciferase(68);	110.036	Target	inter	Ambiguous (2)
DSA	Dimer	4983	70.4635	2926.53	3	2926.51	-7.5482	4.005	4.005	0	YDLSNLHEIASGGAPLSKEVGEAVAKR	18	Firefly_Luciferase(321);	-	26	-	116.056	Target	loop	Unique
DSA	Dimer	4987	70.5206	2732.34	3	2732.36	6.6345	0.5	0.05	0.215	AK[128.07]K[129.05]GGKIAV	6	Firefly_Luciferase(547);	SHM[15.99]NLDYQM[15.99]YR	1	mTXNPx(2);	116.056	Target	inter	Unique
DSA	Dimer	4993	70.6065	2914.51	4	2914.53	4.7422	0.485	0.455	0.15	GGVVFVDEVPKGLTGK[134.09]LDAR	11	Firefly_Luciferase(524);	M[15.99]EDAK	1	Firefly_Luciferase(1);	116.056	Target	intra	Unique
DSA	Dimer	4995	70.635	2491.22	3	2491.23	2.0024	0.17	0.14	0	GPAPFYPLEDGTAGEQLHK[135.07]AMK	-1	Firefly_Luciferase;	-	-1	-	0	Target	single	Unique
DSA	Dimer	4996	70.6459	2920.51	3	2920.49	-7.0721	3.405	3.405	0	YDLSNLHEIASGGAPLSKEVGEAVAKR	18	Firefly_Luciferase(321);	-	26	-	110.036	Target	loop	Unique
DSA	Dimer	4997	70.6597	2190.91	3	2190.9	-3.0977	0.47	0.47	0.14	MEDAK	1	Firefly_Luciferase(1);	SHM[15.99]NLDYQM[15.99]YR	1	mTXNPx(2);	110.036	Target	inter	Unique
DSA	Dimer	4998	70.6739	3439.8	4	3439.8	0.0409	0.895	0.23	0	STLIDKYDLSNLHEIASGGAPLSK[128.07]EVGEAVAK	-1	Firefly_Luciferase;	-	-1	-	0	Target	single	Unique
DSA	Dimer	5000	70.7026	2729.4	3	2729.43	9.6611	0.74	0.74	0.235	EVGEAVAKRFHLPGIR	8	Firefly_Luciferase(329);	INKADEM[15.99]	3	decoy_Firefly_Luciferase(546);	116.056	Decoy	inter	Unique
DSA	Dimer	5001	70.7169	3445.81	3	3445.82	0.6479	3.745	3.05	0	STLIDKYDLSNLHEIASGGAPLSK[134.09]EVGEAVAK	-1	Firefly_Luciferase;	-	-1	-	0	Target	single	Unique
DSA	Dimer	5002	70.7315	2760.42	3	2760.4	-5.9204	0.29	0.005	0.115	AIK[134.09]GGKK[128.07]AK	6	decoy_Firefly_Luciferase(7);	SHM[15.99]NLDYQM[15.99]YR	1	mTXNPx(2);	110.036	Decoy	inter	Ambiguous (1)
DSA	Dimer	5002	70.7315	2760.42	3	2760.4	-5.9204	0.29	0.005	0.115	n[134.09]AIKGGKK[128.07]AK	6	decoy_Firefly_Luciferase(7);	SHM[15.99]NLDYQM[15.99]YR	1	mTXNPx(2);	110.036	Decoy	inter	Ambiguous (2)
DSA	Dimer	5004	70.7605	2785.38	3	2785.39	2.0975	0.405	0.405	0.18	n[134.09]EDAK[134.09]NIKK	7	Firefly_Luciferase(8);	SHMNLDYQMYR	1	mTXNPx(2);	116.056	Target	inter	Unique
DSA	Dimer	5005	70.7757	3440.8	4	3440.78	-6.8472	1.38	0.4	0	STLIDK[129.05]YDLSNLHEIASGGAPLSKEVGEAVAK	-1	Firefly_Luciferase;	-	-1	-	0	Target	single	Unique
DSA	Dimer	5007	70.8043	3361.58	3	3361.6	5.0047	0.475	0.005	0.225	GSHMNLDYQMYRTATVR	1	mTXNPx(1);	n[135.07]NKEFFEGAK	2	decoy_mTXNPx(3);	116.056	Decoy	inter	Unique
DSA	Dimer	5008	70.8186	3039.55	3	3039.58	9.1537	0.07	0.07	0	K[128.07]AVAEGVEK[129.05]SLPAGGSAIEHLNSLDYK	-1	decoy_Firefly_Luciferase;	-	-1	-	0	Decoy	single	Unique
DSA	Dimer	5009	70.833	2751.38	3	2751.41	9.6883	0.455	0.01	0.215	AIKGGK[128.07]K[135.07]AK	3	decoy_Firefly_Luciferase(4);	SHMNLDYQM[15.99]YR	1	mTXNPx(2);	116.056	Decoy	inter	Ambiguous (1)
DSA	Dimer	5009	70.833	2751.38	3	2751.41	9.6883	0.455	0.01	0.215	AIKGGK[128.07]K[135.07]AK	1	decoy_Firefly_Luciferase(2);	SHMNLDYQM[15.99]YR	1	mTXNPx(2);	116.056	Decoy	inter	Ambiguous (2)
DSA	Dimer	5010	70.8472	3263.54	3	3263.54	1.4393	1.27	1.27	0	VLEAFQYADENGDAIPCGWKPGQPTLDTTK	-1	mTXNPx;	-	-1	-	0	Target	single	Unique
DSA	Dimer	5011	70.8616	2743.41	3	2743.44	9.9672	0.015	0.015	0	LKKATTVQSAVYDVIEK[129.05]ETM[15.99]TK	2	decoy_Firefly_Luciferase(40);	-	3	-	116.056	Decoy	loop	Unique
DSA	Dimer	5014	70.906	3106.5	3	3106.51	5.6091	0.09	0.09	0	HLQEGATGDELPYFPAPGKKINK[135.07]ADEM[15.99]	-1	decoy_Firefly_Luciferase;	-	-1	-	0	Decoy	single	Unique
DSA	Dimer	5015	70.9203	2757.39	3	2757.39	-2.3082	0.27	0.175	0.045	AIEM[15.99]SKDALVPIHM[15.99]EGLGGK	6	decoy_mTXNPx(90);	AM[15.99]KR	3	Firefly_Luciferase(31);	110.036	Decoy	inter	Unique
DSA	Dimer	5017	70.949	2916.56	3	2916.54	-5.3657	0.155	0.155	0	K[134.09]AVAEGVEKSLPAGGSAIEHLNSLDYK	-1	decoy_Firefly_Luciferase;	-	-1	-	0	Decoy	single	Unique
DSA	Dimer	5020	70.9919	2656.38	3	2656.38	1.4038	3.545	3.545	0	STLIDK[128.07]YDLSNLHEIASGGAPLSK	-1	Firefly_Luciferase;	-	-1	-	0	Target	single	Unique
DSA	Dimer	5023	71.0359	2662.4	3	2662.4	1.7452	3.775	3.24	0	STLIDK[134.09]YDLSNLHEIASGGAPLSK	-1	Firefly_Luciferase;	-	-1	-	0	Target	single	Unique
DSA	Dimer	5024	71.0502	2756.39	3	2756.4	3.4284	0.11	0.045	0	KGPAPFYPLEDGTAGEQLHKAMKR	20	Firefly_Luciferase(28);	-	23	-	116.056	Target	loop	Unique
DSA	Dimer	5026	71.0811	2830.6	4	2830.61	4.3846	0.865	0.06	0.395	KLPIIQKIIIMDSK	7	Firefly_Luciferase(148);	n[128.07]MEDAKNIK	5	Firefly_Luciferase(5);	116.056	Target	intra	Unique
DSA	Dimer	5031	71.151	2491.24	3	2491.23	-6.288	0.03	0.015	0	GPAPFYPLEDGTAGEQLHK[135.07]AMK	-1	Firefly_Luciferase;	-	-1	-	0	Target	single	Unique
DSA	Dimer	5032	71.1662	2573.3	3	2573.29	-1.3901	0.295	0.295	0.09	GSHM[15.99]NLDYQMYR	1	mTXNPx(1);	n[134.09]VAIKGGKK	7	decoy_Firefly_Luciferase(7);	110.036	Decoy	inter	Ambiguous (1)
DSA	Dimer	5032	71.1662	2573.3	3	2573.29	-1.3901	0.295	0.295	0.09	GSHM[15.99]NLDYQMYR	1	mTXNPx(1);	VAIK[134.09]GGKK	7	decoy_Firefly_Luciferase(7);	110.036	Decoy	inter	Ambiguous (2)
DSA	Dimer	5033	71.1806	3351.76	3	3351.79	7.5513	0.77	0.115	0.275	AKK[135.07]GGKIAV	6	Firefly_Luciferase(547);	NKEFFEGAK[129.05]TTDLTPQGPK	2	decoy_mTXNPx(3);	110.036	Decoy	inter	Ambiguous (1)
DSA	Dimer	5033	71.1806	3351.76	3	3351.79	7.5513	0.77	0.115	0.275	AKK[135.07]GGKIAV	6	Firefly_Luciferase(547);	NKEFFEGAK[129.05]TTDLTPQGPK	1	decoy_mTXNPx(2);	110.036	Decoy	inter	Ambiguous (2)
DSA	Dimer	5033	71.1806	3351.76	3	3351.79	7.5513	0.77	0.115	0.275	AK[135.07]KGGKIAV	6	Firefly_Luciferase(547);	NKEFFEGAK[129.05]TTDLTPQGPK	2	decoy_mTXNPx(3);	110.036	Decoy	inter	Ambiguous (3)
DSA	Dimer	5033	71.1806	3351.76	3	3351.79	7.5513	0.77	0.115	0.275	AK[135.07]KGGKIAV	6	Firefly_Luciferase(547);	NKEFFEGAK[129.05]TTDLTPQGPK	1	decoy_mTXNPx(2);	110.036	Decoy	inter	Ambiguous (4)
DSA	Dimer	5036	71.2235	2242.15	3	2242.13	-8.8549	0.05	0.05	0	NKEFFEGAK[135.07]TTDLTPQGPK	-1	decoy_mTXNPx;	-	-1	-	0	Decoy	single	Unique
DSA	Dimer	5037	71.2378	2284.16	3	2284.15	-4.9725	0.85	0.325	0.3	KINKADEM	4	decoy_Firefly_Luciferase(546);	n[15.99]MEDAKNIKK	8	Firefly_Luciferase(8);	116.056	Decoy	inter	Unique
DSA	Dimer	5038	71.2521	2756.39	3	2756.41	4.5149	0.065	0.065	0	KM[15.99]AKHLQEGATGDELPYFPAPGK[128.07]K	-1	decoy_Firefly_Luciferase;	-	-1	-	0	Decoy	single	Unique
DSA	Dimer	5043	71.3187	2902.65	3	2902.67	6.7302	0.77	0.005	0.33	EILIK[129.05]AKK[135.07]GGK	7	Firefly_Luciferase(543);	MEDAK[128.07]NIK[135.07]K	1	Firefly_Luciferase(1);	116.056	Target	intra	Ambiguous (1)
DSA	Dimer	5043	71.3187	2902.65	3	2902.67	6.7302	0.77	0.005	0.33	EILIK[129.05]AKK[135.07]GGK	7	Firefly_Luciferase(543);	MEDAK[134.09]NIK[129.05]K	1	Firefly_Luciferase(1);	116.056	Target	intra	Ambiguous (2)
DSA	Dimer	5043	71.3187	2902.65	3	2902.67	6.7302	0.77	0.005	0.33	EILIK[129.05]AKK[135.07]GGK	7	Firefly_Luciferase(543);	MEDAK[135.07]NIK[128.07]K	1	Firefly_Luciferase(1);	116.056	Target	intra	Ambiguous (3)
DSA	Dimer	5043	71.3187	2902.65	3	2902.67	6.7302	0.77	0.005	0.33	EILIK[129.05]AKK[135.07]GGK	7	Firefly_Luciferase(543);	MEDAK[129.05]NIK[134.09]K	1	Firefly_Luciferase(1);	116.056	Target	intra	Ambiguous (4)
DSA	Dimer	5044	71.3331	2224.14	3	2224.14	-3.2485	0.33	0.33	0	AIEMSK[129.05]DALVPIHMEGLGGK	-1	decoy_mTXNPx;	-	-1	-	0	Decoy	single	Unique
DSA	Dimer	5047	71.376	2257.17	3	2257.18	1.3118	3.775	3.09	0	GGLGEMHIPVLADK[134.09]SMEIAR	-1	mTXNPx;	-	-1	-	0	Target	single	Unique
DSA	Dimer	5049	71.4053	2901.64	4	2901.64	-0.957	0.75	0.155	0.245	n[135.07]AIK[135.07]GGKK	6	decoy_Firefly_Luciferase(7);	K[129.05]KGGLGEMHIPVLADK	2	mTXNPx(101);	110.036	Decoy	inter	Unique
DSA	Dimer	5050	71.42	2769.38	3	2769.4	7.2542	0.325	0.3	0	KGPAPFYPLEDGTAGEQLHKAMK[129.05]R	-1	Firefly_Luciferase;	-	-1	-	0	Target	single	Unique
DSA	Dimer	5052	71.4458	2665.36	3	2665.35	-5.4574	0.43	0.43	0.155	K[129.05]AKILIER	3	decoy_Firefly_Luciferase(10);	SHMNLDYQMYR	1	mTXNPx(2);	110.036	Decoy	inter	Ambiguous (1)
DSA	Dimer	5052	71.4458	2665.36	3	2665.35	-5.4574	0.43	0.43	0.155	KAK[129.05]ILIER	1	decoy_Firefly_Luciferase(8);	SHMNLDYQMYR	1	mTXNPx(2);	110.036	Decoy	inter	Ambiguous (2)
DSA	Dimer	5058	71.5326	2513.28	3	2513.28	0.1312	0.66	0.66	0.22	DINMNDYKGK	8	mTXNPx(42);	n[134.09]EDAK[128.07]NIKK	7	Firefly_Luciferase(8);	110.036	Target	inter	Unique
DSA	Dimer	5060	71.553	1939.99	3	1939.98	-3.7022	0.355	0.04	0.18	MNK[129.05]EFFEGAK	1	decoy_mTXNPx(1);	NIKK	3	Firefly_Luciferase(8);	110.036	Decoy	inter	Unique
DSA	Dimer	5061	71.5671	2769.38	3	2769.4	7.9831	0.405	0.11	0	KGPAPFYPLEDGTAGEQLHK[129.05]AMKR	-1	Firefly_Luciferase;	-	-1	-	0	Target	single	Ambiguous (1)
DSA	Dimer	5061	71.5671	2769.38	3	2769.4	7.9831	0.405	0.11	0	KGPAPFYPLEDGTAGEQLHKAMK[129.05]R	-1	Firefly_Luciferase;	-	-1	-	0	Target	single	Ambiguous (2)
DSA	Dimer	5063	71.5927	2533.25	3	2533.22	-9.6777	0.36	0.105	0.13	DINMNDYKGK	8	mTXNPx(42);	M[15.99]EDAK[129.05]NIKK	1	Firefly_Luciferase(1);	116.056	Target	inter	Ambiguous (1)
DSA	Dimer	5063	71.5927	2533.25	3	2533.22	-9.6777	0.36	0.105	0.13	DINMNDYKGK	8	mTXNPx(42);	M[15.99]EDAKNIK[129.05]K	1	Firefly_Luciferase(1);	116.056	Target	inter	Ambiguous (2)
DSA	Dimer	5064	71.6069	3046.5	3	3046.49	-3.4566	0.945	0.945	0.36	KAVAEGVEK	1	decoy_Firefly_Luciferase(222);	SHMNLDYQM[15.99]YRTATVR	1	mTXNPx(2);	116.056	Decoy	inter	Unique
DSA	Dimer	5065	71.6213	3352.75	3	3352.76	2.237	0.82	0.82	0.24	KINK	1	decoy_Firefly_Luciferase(543);	KMAKHLQEGATGDELPYFPAPGK[129.05]K	4	decoy_Firefly_Luciferase(523);	110.036	Decoy	inter	Unique
DSA	Dimer	5069	71.6645	2882.5	3	2882.49	-4.6701	0.17	0.17	0	KMAK[135.07]HLQEGATGDELPYFPAPGK[135.07]K	-1	decoy_Firefly_Luciferase;	-	-1	-	0	Decoy	single	Unique
DSA	Dimer	5072	71.7075	2491.21	3	2491.23	5.0894	0.18	0.15	0	MAK[135.07]HLQEGATGDELPYFPAPGK	-1	decoy_Firefly_Luciferase;	-	-1	-	0	Decoy	single	Unique
DSA	Dimer	5073	71.7218	2874.48	3	2874.5	8.8941	0.115	0.115	0	K[128.07]MAKHLQEGATGDELPYFPAPGK[134.09]K	-1	decoy_Firefly_Luciferase;	-	-1	-	0	Decoy	single	Ambiguous (1)
DSA	Dimer	5073	71.7218	2875.48	3	2875.49	2.1669	0.115	0.115	0	K[128.07]MAKHLQEGATGDELPYFPAPGK[135.07]K	-1	decoy_Firefly_Luciferase;	-	-1	-	0	Decoy	single	Ambiguous (2)
DSA	Dimer	5077	71.7805	2674.34	3	2674.34	1.793	0.485	0.025	0.15	n[129.05]AIKGGKKAK	6	decoy_Firefly_Luciferase(7);	GSHM[15.99]NLDYQMYR	1	mTXNPx(1);	116.056	Decoy	inter	Ambiguous (1)
DSA	Dimer	5077	71.7805	2674.34	3	2674.34	1.793	0.485	0.025	0.15	AIK[129.05]GGKKAK	6	decoy_Firefly_Luciferase(7);	GSHM[15.99]NLDYQMYR	1	mTXNPx(1);	116.056	Decoy	inter	Ambiguous (2)
DSA	Dimer	5078	71.7948	3352.75	3	3352.76	2.277	0.775	0.775	0.235	KINK	1	decoy_Firefly_Luciferase(543);	KMAKHLQEGATGDELPYFPAPGK[129.05]K	4	decoy_Firefly_Luciferase(523);	110.036	Decoy	inter	Unique
DSA	Dimer	5079	71.8091	2752.38	3	2752.39	4.8859	0.38	0.03	0.115	AIK[129.05]GGKK[135.07]AK	6	decoy_Firefly_Luciferase(7);	SHM[15.99]NLDYQMYR	1	mTXNPx(2);	116.056	Decoy	inter	Ambiguous (1)
DSA	Dimer	5079	71.8091	2752.38	3	2752.39	4.8859	0.38	0.03	0.115	n[129.05]AIKGGKK[135.07]AK	6	decoy_Firefly_Luciferase(7);	SHM[15.99]NLDYQMYR	1	mTXNPx(2);	116.056	Decoy	inter	Ambiguous (2)
DSA	Dimer	5079	71.8091	2752.38	3	2752.39	4.8859	0.38	0.03	0.115	n[135.07]AIK[135.07]GGKKAK	6	decoy_Firefly_Luciferase(7);	SHM[15.99]NLDYQMYR	1	mTXNPx(2);	110.036	Decoy	inter	Ambiguous (3)
DSA	Dimer	5079	71.8091	2752.38	3	2752.39	4.8859	0.38	0.03	0.115	n[135.07]AIK[135.07]GGKKAK	7	decoy_Firefly_Luciferase(8);	SHM[15.99]NLDYQMYR	1	mTXNPx(2);	110.036	Decoy	inter	Ambiguous (4)
DSA	Dimer	5080	71.8235	3635.95	4	3635.94	-4.8629	0.865	0.07	0.46	GTDLDVVKAEFFPVVK	8	decoy_Firefly_Luciferase(179);	GTDLDVVKAEFFPVVK	8	decoy_Firefly_Luciferase(179);	110.036	Decoy	inter	Unique
DSA	Dimer	5082	71.8543	2491.22	3	2491.23	0.934	0.105	0.07	0	MAK[135.07]HLQEGATGDELPYFPAPGK	-1	decoy_Firefly_Luciferase;	-	-1	-	0	Decoy	single	Unique
DSA	Dimer	5086	71.9108	2612.36	3	2612.34	-5.1941	0.1	0.1	0	KMAKHLQEGATGDELPYFPAPGKK	-1	decoy_Firefly_Luciferase;	-	-1	-	0	Decoy	single	Unique
DSA	Dimer	5087	71.925	2650.37	3	2650.38	4.9193	0.2	0.005	0.085	n[134.09]MEDAKNIK[128.07]K	5	Firefly_Luciferase(5);	NK[134.09]EFFEGAK	1	decoy_mTXNPx(2);	110.036	Decoy	inter	Unique
DSA	Dimer	5088	71.9416	1757.94	3	1757.94	-1.6782	0.235	0.02	0.055	INKADEM[15.99]	3	decoy_Firefly_Luciferase(546);	n[135.07]VAIKGGK	4	decoy_Firefly_Luciferase(4);	116.056	Decoy	intra	Unique
DSA	Dimer	5090	71.9703	2537.26	3	2537.24	-9.0381	0.65	0.34	0.165	GLFIIDKK	7	mTXNPx(142);	SHM[15.99]NLDYQM[15.99]YR	1	mTXNPx(2);	116.056	Target	intra	Unique
DSA	Dimer	5096	72.0576	1779.92	3	1779.94	7.4756	0.31	0.31	0	K[129.05]ATTVQSAVYDVIEK	-1	decoy_Firefly_Luciferase;	-	-1	-	0	Decoy	single	Unique
DSA	Dimer	5099	72.0982	2552.33	3	2552.35	9.149	0.455	0.1	0.205	KAK[129.05]ILIER	1	decoy_Firefly_Luciferase(8);	n[15.99]MNKEFFEGAK	3	decoy_mTXNPx(3);	110.036	Decoy	inter	Ambiguous (1)
DSA	Dimer	5099	72.0982	2552.33	3	2552.35	9.149	0.455	0.1	0.205	KAK[129.05]ILIER	1	decoy_Firefly_Luciferase(8);	M[15.99]NK[128.07]EFFEGAK	1	decoy_mTXNPx(1);	110.036	Decoy	inter	Ambiguous (2)
DSA	Dimer	5104	72.1712	3515.94	3	3515.92	-5.1183	0.345	0.345	0.125	KIREILIK	1	Firefly_Luciferase(534);	M[15.99]NK[134.09]EFFEGAKTTDLTPQGPK	1	decoy_mTXNPx(1);	116.056	Decoy	inter	Ambiguous (1)
DSA	Dimer	5104	72.1712	3515.94	3	3515.92	-5.1183	0.345	0.345	0.125	KIREILIK	1	Firefly_Luciferase(534);	n[15.99]MNKEFFEGAKTTDLTPQGPK	3	decoy_mTXNPx(3);	116.056	Decoy	inter	Ambiguous (2)
DSA	Dimer	5105	72.1855	3637.96	4	3637.94	-4.5737	0.705	0.12	0.16	AIK[128.07]GGKKAK	1	decoy_Firefly_Luciferase(2);	M[15.99]AKHLQEGATGDELPYFPAPGKK	22	decoy_Firefly_Luciferase(542);	110.036	Decoy	intra	Unique
DSA	Dimer	5106	72.1999	2355.21	3	2355.23	6.0264	0.05	0.05	0	AIEM[15.99]SKDALVPIHMEGLGGKK	6	decoy_mTXNPx(90);	-	20	-	116.056	Decoy	loop	Unique
DSA	Dimer	5107	72.2143	7085.52	6	7085.59	9.783	0.685	0.05	0.16	NK[134.09]EFFEGAK	1	decoy_mTXNPx(2);	YK[135.07]GYQVAPAELESILLQHPNIFDAGVAGLPDDDAGELPAAVVVLEHGKTM[15.99]TEK	48	Firefly_Luciferase(491);	116.056	Decoy	inter	Ambiguous (1)
DSA	Dimer	5107	72.2143	7085.52	6	7085.59	9.783	0.685	0.05	0.16	n[134.09]NKEFFEGAK	2	decoy_mTXNPx(3);	YK[135.07]GYQVAPAELESILLQHPNIFDAGVAGLPDDDAGELPAAVVVLEHGKTM[15.99]TEK	48	Firefly_Luciferase(491);	116.056	Decoy	inter	Ambiguous (2)
DSA	Dimer	5108	72.2285	3392.61	3	3392.6	-3.7157	0.045	0.045	0	VLEAFQYADENGDAIPCGWK[129.05]PGQPTLDTTK	-1	mTXNPx;	-	-1	-	0	Target	single	Unique
DSA	Dimer	5109	72.2428	3104.51	3	3104.53	4.5793	0.215	0.215	0.105	LAEAM[15.99]KRYGLNTNHR	6	Firefly_Luciferase(68);	MNKEFFEGAK	3	decoy_mTXNPx(3);	116.056	Decoy	inter	Ambiguous (1)
DSA	Dimer	5109	72.2428	3104.51	3	3104.53	4.5793	0.215	0.215	0.105	LAEAM[15.99]KRYGLNTNHR	6	Firefly_Luciferase(68);	MNKEFFEGAK	1	decoy_mTXNPx(1);	116.056	Decoy	inter	Ambiguous (2)
DSA	Dimer	5109	72.2428	3104.51	3	3104.53	4.5793	0.215	0.215	0.105	LAEAMKRYGLNTNHR	6	Firefly_Luciferase(68);	M[15.99]NKEFFEGAK	1	decoy_mTXNPx(1);	116.056	Decoy	inter	Ambiguous (3)
DSA	Dimer	5109	72.2428	3104.51	3	3104.53	4.5793	0.215	0.215	0.105	LAEAMKRYGLNTNHR	6	Firefly_Luciferase(68);	M[15.99]NKEFFEGAK	3	decoy_mTXNPx(3);	116.056	Decoy	inter	Ambiguous (4)
DSA	Dimer	5117	72.358	3392.61	3	3392.6	-3.7157	0.02	0.02	0	VLEAFQYADENGDAIPCGWK[129.05]PGQPTLDTTK	-1	mTXNPx;	-	-1	-	0	Target	single	Unique
DSA	Dimer	5118	72.3723	2756.39	3	2756.41	5.9889	0.04	0.04	0	KM[15.99]AKHLQEGATGDELPYFPAPGK[128.07]K	-1	decoy_Firefly_Luciferase;	-	-1	-	0	Decoy	single	Unique
DSA	Dimer	5119	72.3868	2335.26	3	2335.27	2.3687	0.22	0.22	0	TIALIM[15.99]NSSGSTGLPKGVALPHR	-1	Firefly_Luciferase;	-	-1	-	0	Target	single	Unique
DSA	Dimer	5122	72.4311	2818.38	3	2818.41	8.5053	1.11	0.08	0.365	n[135.07]AIKGGKK[128.07]AK	6	decoy_Firefly_Luciferase(7);	GSHM[15.99]NLDYQM[15.99]YR	1	mTXNPx(1);	110.036	Decoy	inter	Ambiguous (1)
DSA	Dimer	5122	72.4311	2818.38	3	2818.41	8.5053	1.11	0.08	0.365	AIK[135.07]GGKK[128.07]AK	6	decoy_Firefly_Luciferase(7);	GSHM[15.99]NLDYQM[15.99]YR	1	mTXNPx(1);	110.036	Decoy	inter	Ambiguous (2)
DSA	Dimer	5126	72.4884	3391.61	3	3391.61	1.766	0.075	0.075	0	VLEAFQYADENGDAIPCGWK[128.07]PGQPTLDTTK	-1	mTXNPx;	-	-1	-	0	Target	single	Unique
DSA	Dimer	5128	72.5171	2614.36	3	2614.34	-7.9322	0.28	0.28	0.09	n[134.09]AIK[134.09]GGKK	6	decoy_Firefly_Luciferase(7);	GSHM[15.99]NLDYQMYR	1	mTXNPx(1);	116.056	Decoy	inter	Unique
DSA	Dimer	5130	72.5463	2767.38	3	2767.37	-4.1575	0.355	0.05	0.09	AK[129.05]KGGK[128.07]IAV	3	Firefly_Luciferase(544);	GSHM[15.99]NLDYQMYR	1	mTXNPx(1);	110.036	Target	inter	Unique
DSA	Dimer	5133	72.59	3352.75	3	3352.76	2.9957	0.81	0.185	0.125	KINK	1	decoy_Firefly_Luciferase(543);	KMAKHLQEGATGDELPYFPAPGK[129.05]K	4	decoy_Firefly_Luciferase(523);	110.036	Decoy	inter	Unique
DSA	Dimer	5140	72.6878	2939.54	3	2939.51	-8.6906	0.52	0.52	0	YDLSNLHEIASGGAPLSK[129.05]EVGEAVAKR	-1	Firefly_Luciferase;	-	-1	-	0	Target	single	Unique
DSA	Dimer	5142	72.7151	3863.11	4	3863.09	-4.3414	0.94	0.94	0.315	AIK[134.09]GGK[128.07]K	1	decoy_Firefly_Luciferase(2);	KGPAPFYPLEDGTAGEQLHKAM[15.99]K[134.09]R	1	Firefly_Luciferase(9);	110.036	Decoy	inter	Unique
DSA	Dimer	5144	72.7437	3577.89	4	3577.86	-7.1912	1.74	1.68	0	STLIDKYDLSNLHEIASGGAPLSKEVGEAVAKR	24	Firefly_Luciferase(321);	-	32	-	110.036	Target	loop	Unique
DSA	Dimer	5145	72.7581	2563.31	3	2563.32	1.8341	0.285	0.005	0.115	GSHMNLDYQMYR	1	mTXNPx(1);	n[134.09]VAIKGGKK	7	decoy_Firefly_Luciferase(7);	116.056	Decoy	inter	Unique
DSA	Dimer	5150	72.8259	3050.44	3	3050.42	-7.0241	0.085	0.085	0	WGCPIADGNEDAYQFAELVRLAEDVNR	-1	decoy_mTXNPx;	-	-1	-	0	Decoy	single	Unique
DSA	Dimer	5161	72.9849	2939.54	4	2939.55	5.4714	0.9	0.005	0.17	AIKGGKK	1	decoy_Firefly_Luciferase(2);	TM[15.99]TEKEIVDYVASQVTTAK	5	Firefly_Luciferase(496);	110.036	Decoy	inter	Unique
DSA	Dimer	5162	72.9992	3521.71	3	3521.7	-1.7388	0.455	0.455	0.095	GSHM[15.99]NLDYQM[15.99]YRTATVR	1	mTXNPx(1);	n[128.07]MEDAK[128.07]NIKK	8	Firefly_Luciferase(8);	116.056	Target	inter	Unique
DSA	Dimer	5164	73.0279	2499.27	3	2499.27	-2.1543	0.325	0.325	0	TMTEK[129.05]EIVDYVASQVTTAK[129.05]K	-1	Firefly_Luciferase;	-	-1	-	0	Target	single	Unique
DSA	Dimer	5166	73.0573	2770.39	3	2770.37	-7.0571	0.43	0.09	0.09	n[129.05]MEDAKNIK[128.07]K	5	Firefly_Luciferase(5);	MNK[128.07]EFFEGAK	1	decoy_mTXNPx(1);	110.036	Decoy	inter	Ambiguous (1)
DSA	Dimer	5166	73.0573	2770.39	3	2770.37	-7.0571	0.43	0.09	0.09	n[129.05]MEDAK[128.07]NIKK	8	Firefly_Luciferase(8);	MNK[128.07]EFFEGAK	1	decoy_mTXNPx(1);	110.036	Decoy	inter	Ambiguous (2)
DSA	Dimer	5170	73.1143	2483.23	3	2483.21	-9.0833	0.17	0.07	0	n[135.07]MNKEFFEGAKTTDLTPQGPK	3	decoy_mTXNPx(3);	-	10	-	110.036	Decoy	loop	Unique
DSA	Dimer	5171	73.1308	1900.01	3	1900.02	9.8745	0.355	0.04	0.155	EDAK[134.09]NIK	1	Firefly_Luciferase(2);	KM[15.99]AEALR	1	decoy_Firefly_Luciferase(483);	116.056	Decoy	inter	Unique
DSA	Dimer	5172	73.1451	3566.79	3	3566.81	6.1404	0.62	0.62	0.175	MEDAKNIK	1	Firefly_Luciferase(1);	NIKKGPAPFYPLEDGTAGEQLHK	3	Firefly_Luciferase(8);	110.036	Target	inter	Ambiguous (1)
DSA	Dimer	5172	73.1451	3566.79	3	3566.81	6.1404	0.62	0.62	0.175	MEDAKNIK	1	Firefly_Luciferase(1);	NIKKGPAPFYPLEDGTAGEQLHK	4	Firefly_Luciferase(9);	110.036	Target	inter	Ambiguous (2)
DSA	Dimer	5173	73.1572	2857.4	3	2857.39	-2.8768	0.195	0.195	0	YDNM[15.99]NIDK[134.09]IAGNVVAQGSFQPAAER	-1	decoy_mTXNPx;	-	-1	-	0	Decoy	single	Unique
DSA	Dimer	5176	73.1989	2665.36	3	2665.38	5.7625	0.36	0.005	0.155	EILIKAK[135.07]K	5	Firefly_Luciferase(541);	SHM[15.99]NLDYQMYR	1	mTXNPx(2);	116.056	Target	inter	Unique
DSA	Dimer	5177	73.2132	2717.39	3	2717.38	-6.9994	3.365	3.365	0	QGYGLTETTSAILITPEGDDKPGAVGK	-1	Firefly_Luciferase;	-	-1	-	0	Target	single	Unique
DSA	Dimer	5178	73.2276	3323.8	4	3323.79	-2.1388	1.275	0.245	0.31	AIK[128.07]GGKK	1	decoy_Firefly_Luciferase(2);	TM[15.99]TEKEIVDYVASQVTTAK[128.07]K	5	Firefly_Luciferase(496);	110.036	Decoy	inter	Unique
DSA	Dimer	5181	73.2705	2884.49	3	2884.48	-4.992	0.03	0.03	0	K[128.07]GPAPFYPLEDGTAGEQLHKAMKR	20	Firefly_Luciferase(28);	-	23	-	116.056	Target	loop	Unique
DSA	Dimer	5185	73.3245	3322.76	4	3322.75	-1.7712	0.9	0.23	0.115	KGPAPFYPLEDGTAGEQLHK[134.09]AM[15.99]K	1	Firefly_Luciferase(9);	QLGKK	4	decoy_Firefly_Luciferase(420);	116.056	Decoy	inter	Unique
DSA	Dimer	5186	73.3376	3352.75	3	3352.76	2.4043	0.885	0.885	0.2	KINK	1	decoy_Firefly_Luciferase(543);	KMAKHLQEGATGDELPYFPAPGK[129.05]K	4	decoy_Firefly_Luciferase(523);	110.036	Decoy	inter	Unique
DSA	Dimer	5187	73.3517	4746.28	5	4746.27	-0.9125	0.815	0.125	0.275	MAKHLQEGATGDELPYFPAPGK[129.05]K	3	decoy_Firefly_Luciferase(523);	SHM[15.99]NLDYQM[15.99]YRTATVR	1	mTXNPx(2);	116.056	Decoy	inter	Unique
DSA	Dimer	5190	73.3946	3321.75	3	3321.79	9.4477	0.8	0.275	0.15	ILNVQKK	6	Firefly_Luciferase(141);	K[129.05]ATTVQSAVYDVIEKETMTK	15	decoy_Firefly_Luciferase(55);	110.036	Decoy	inter	Unique
DSA	Dimer	5191	73.4091	2539.3	3	2539.31	1.5847	0.78	0.355	0.245	n[15.99]MEDAKNIK	5	Firefly_Luciferase(5);	n[128.07]MEDAK[128.07]NIKK	8	Firefly_Luciferase(8);	110.036	Target	inter	Unique
DSA	Dimer	5193	73.4385	2955.53	3	2955.54	1.9161	0.67	0.155	0.18	GTDLDVVKAEFFPVVK	8	decoy_Firefly_Luciferase(179);	K[135.07]INKADEM	4	decoy_Firefly_Luciferase(546);	110.036	Decoy	intra	Unique
DSA	Dimer	5194	73.4535	3335.77	4	3335.78	3.1418	0.72	0.72	0.215	n[129.05]AIKGGK	3	decoy_Firefly_Luciferase(4);	K[129.05]KGGLGEMHIPVLADKSM[15.99]EIAR	16	mTXNPx(115);	110.036	Decoy	inter	Unique
DSA	Dimer	5195	73.4677	3322.81	3	3322.79	-6.5619	0.225	0.225	0	VVPFFEAKVVDLDTGK[134.09]TLGVNQRGELCVR	-1	Firefly_Luciferase;	-	-1	-	0	Target	single	Unique
DSA	Dimer	5196	73.482	2535.27	3	2535.29	9.5037	0.38	0.015	0.165	EDAK[134.09]NIK[128.07]K	1	Firefly_Luciferase(2);	GKYDNM[15.99]NIDK	2	decoy_mTXNPx(163);	116.056	Decoy	inter	Unique
DSA	Dimer	5204	73.5959	2552.33	3	2552.33	0.0615	0.41	0.065	0.19	K[134.09]INKADEM[15.99]	4	decoy_Firefly_Luciferase(546);	n[135.07]MEDAK[134.09]NIKK	8	Firefly_Luciferase(8);	110.036	Decoy	inter	Unique
DSA	Dimer	5206	73.6246	2936.36	3	2936.38	5.0466	0.105	0.005	0.05	n[128.07]MEDAKNIK[134.09]K	5	Firefly_Luciferase(5);	SHM[15.99]NLDYQM[15.99]YR	1	mTXNPx(2);	110.036	Target	inter	Unique
DSA	Dimer	5208	73.6532	3386.71	3	3386.67	-9.3903	0.175	0.175	0	YDNM[15.99]NIDK[135.07]IAGNVVAQGSFQPAAERVTATR	-1	decoy_mTXNPx;	-	-1	-	0	Decoy	single	Unique
DSA	Dimer	5212	73.7051	3336.77	3	3336.78	0.5741	0.855	0.855	0.095	AM[15.99]KR	3	Firefly_Luciferase(31);	HPLAVGK[128.07]PLGTSGSSNM[15.99]ILAITKDR	23	decoy_Firefly_Luciferase(361);	110.036	Decoy	inter	Unique
DSA	Dimer	5220	73.8158	3263.53	3	3263.54	3.4308	0.39	0.39	0	VLEAFQYADENGDAIPCGWKPGQPTLDTTK	-1	mTXNPx;	-	-1	-	0	Target	single	Unique
DSA	Dimer	5221	73.8223	2767.38	3	2767.39	5.0677	0.335	0.015	0.105	GSHM[15.99]NLDYQMYR	1	mTXNPx(1);	n[129.05]VAIKGGKKAK	4	decoy_Firefly_Luciferase(4);	110.036	Decoy	inter	Unique
DSA	Dimer	5222	73.8342	3446.74	3	3446.77	7.989	0.845	0.845	0.125	AIK[135.07]GGK[129.05]K	1	decoy_Firefly_Luciferase(2);	M[15.99]AKHLQEGATGDELPYFPAPGK	3	decoy_Firefly_Luciferase(523);	110.036	Decoy	intra	Ambiguous (1)
DSA	Dimer	5222	73.8342	3446.74	3	3446.77	7.989	0.845	0.845	0.125	AIK[129.05]GGK[135.07]K	1	decoy_Firefly_Luciferase(2);	M[15.99]AKHLQEGATGDELPYFPAPGK	3	decoy_Firefly_Luciferase(523);	110.036	Decoy	intra	Ambiguous (2)
DSA	Dimer	5225	73.8772	3344.69	3	3344.72	6.4428	0.77	0.025	0.275	n[135.07]EDAKNIKK	7	Firefly_Luciferase(8);	GGLGEM[15.99]HIPVLADKSM[15.99]EIAR	14	mTXNPx(115);	110.036	Target	inter	Unique
DSA	Dimer	5226	73.8915	1559.81	2	1559.81	0.9415	0.195	0.195	0.09	AMKR	3	Firefly_Luciferase(31);	EDAK[129.05]NIK	1	Firefly_Luciferase(2);	110.036	Target	intra	Unique
DSA	Dimer	5227	73.9058	2493.16	3	2493.18	9.609	0.025	0.02	0	M[15.99]NKEFFEGAK[129.05]TTDLTPQGPK	1	decoy_mTXNPx(1);	-	3	-	110.036	Decoy	loop	Unique
DSA	Dimer	5229	73.9356	3344.7	4	3344.72	5.82	0.965	0.03	0.25	n[129.05]EDAKNIK	4	Firefly_Luciferase(5);	KGGLGEM[15.99]HIPVLADKSM[15.99]EIAR	15	mTXNPx(115);	116.056	Target	inter	Unique
DSA	Dimer	5230	73.9443	3344.69	3	3344.72	6.4428	0.78	0.145	0.2	EDAK[129.05]NIK	1	Firefly_Luciferase(2);	KGGLGEM[15.99]HIPVLADKSM[15.99]EIAR	1	mTXNPx(101);	116.056	Target	inter	Unique
DSA	Dimer	5233	73.98	3445.74	3	3445.71	-8.3217	0.955	0.035	0.325	GGLGEMHIPVLADKSM[15.99]EIAR	14	mTXNPx(115);	NK[128.07]EFFEGAK	1	decoy_mTXNPx(2);	110.036	Decoy	inter	Ambiguous (1)
DSA	Dimer	5233	73.98	3445.74	3	3445.71	-8.3217	0.955	0.035	0.325	GGLGEMHIPVLADKSM[15.99]EIAR	14	mTXNPx(115);	n[128.07]NKEFFEGAK	2	decoy_mTXNPx(3);	110.036	Decoy	inter	Ambiguous (2)
DSA	Dimer	5235	74.0062	3337.8	3	3337.78	-5.5664	0.61	0.02	0.23	AKILIER	2	decoy_Firefly_Luciferase(10);	K[129.05]ATTVQSAVYDVIEKETM[15.99]TK	15	decoy_Firefly_Luciferase(55);	110.036	Decoy	intra	Unique
DSA	Dimer	5242	74.108	2658.33	3	2658.32	-2.236	1.935	1.935	0	LNTQVVAVSCDSVYSHLAWVNTPR	-1	mTXNPx;	-	-1	-	0	Target	single	Unique
DSA	Dimer	5248	74.1935	2148.08	3	2148.1	9.5187	0.36	0.005	0.12	LAEAM[15.99]KR	6	Firefly_Luciferase(68);	n[129.05]MEDAKNIKK	8	Firefly_Luciferase(8);	110.036	Target	intra	Unique
DSA	Dimer	5256	74.3055	2276.16	3	2276.14	-8.0186	0.675	0.02	0.33	n[129.05]EDAKNIK	4	Firefly_Luciferase(5);	n[15.99]MEDAKNIKK	8	Firefly_Luciferase(8);	110.036	Target	inter	Unique
DSA	Dimer	5257	74.3215	2882.48	3	2882.49	2.2649	0.005	0.005	0	K[135.07]MAKHLQEGATGDELPYFPAPGK[135.07]K	-1	decoy_Firefly_Luciferase;	-	-1	-	0	Decoy	single	Ambiguous (1)
DSA	Dimer	5257	74.3215	2882.48	3	2882.49	2.2649	0.005	0.005	0	KMAK[135.07]HLQEGATGDELPYFPAPGK[135.07]K	-1	decoy_Firefly_Luciferase;	-	-1	-	0	Decoy	single	Ambiguous (2)
DSA	Dimer	5269	74.4878	1785.99	3	1785.98	-5.0346	0.42	0.125	0.185	M[15.99]EDAK[134.09]NIK	1	Firefly_Luciferase(1);	QLGKK	4	decoy_Firefly_Luciferase(420);	116.056	Decoy	inter	Unique
DSA	Dimer	5270	74.5021	3337.76	4	3337.78	7.4992	0.8	0.8	0.205	AKK[134.09]GGK	2	Firefly_Luciferase(543);	n[134.09]MNK[134.09]EFFEGAKTTDLTPQGPK	10	decoy_mTXNPx(10);	110.036	Decoy	inter	Unique
DSA	Dimer	5271	74.514	4748.29	5	4748.31	3.7604	0.62	0.065	0.23	GSHMNLDYQM[15.99]YR	1	mTXNPx(1);	NIK[135.07]K[134.09]GPAPFYPLEDGTAGEQLHKAMK	23	Firefly_Luciferase(28);	110.036	Target	inter	Ambiguous (1)
DSA	Dimer	5271	74.514	4748.29	5	4748.31	3.7604	0.62	0.065	0.23	GSHMNLDYQM[15.99]YR	1	mTXNPx(1);	NIK[134.09]K[135.07]GPAPFYPLEDGTAGEQLHKAMK	23	Firefly_Luciferase(28);	110.036	Target	inter	Ambiguous (2)
DSA	Dimer	5276	74.5859	4463.22	3	4463.25	5.7768	0.275	0.275	0.095	EAAPQFSGQAVVNGAIK[128.07]DINM[15.99]NDYKGK	25	mTXNPx(42);	MEDAK[135.07]NIK[134.09]K	1	Firefly_Luciferase(1);	110.036	Target	inter	Ambiguous (1)
DSA	Dimer	5276	74.5859	4463.22	3	4463.25	5.7768	0.275	0.275	0.095	EAAPQFSGQAVVNGAIK[128.07]DINM[15.99]NDYKGK	25	mTXNPx(42);	MEDAK[134.09]NIK[135.07]K	1	Firefly_Luciferase(1);	110.036	Target	inter	Ambiguous (2)
DSA	Dimer	5280	74.6432	2955.53	3	2955.54	0.9415	0.575	0.025	0.165	GTDLDVVKAEFFPVVK	8	decoy_Firefly_Luciferase(179);	K[135.07]INKADEM	4	decoy_Firefly_Luciferase(546);	110.036	Decoy	intra	Unique
DSA	Dimer	5281	74.6576	3354.75	4	3354.73	-4.4286	1.155	1.155	0.15	AMKR	3	Firefly_Luciferase(31);	K[128.07]MAKHLQEGATGDELPYFPAPGKK	23	decoy_Firefly_Luciferase(542);	110.036	Decoy	inter	Unique
DSA	Dimer	5283	74.6871	2658.34	3	2658.32	-7.4271	4.05	4.05	0	LNTQVVAVSCDSVYSHLAWVNTPR	-1	mTXNPx;	-	-1	-	0	Target	single	Unique
DSA	Dimer	5286	74.7102	2955.53	3	2955.53	-2.6247	0.34	0.17	0	NIKKGPAPFYPLEDGTAGEQLHKAMK	3	Firefly_Luciferase(8);	-	4	-	116.056	Target	loop	Unique
DSA	Dimer	5287	74.7245	2716.35	3	2716.36	6.4201	0.365	0.365	0.14	AK[128.07]KGGK[135.07]IAV	3	Firefly_Luciferase(544);	SHM[15.99]NLDYQMYR	1	mTXNPx(2);	110.036	Target	inter	Unique
DSA	Dimer	5288	74.7389	2372.13	3	2372.15	7.4849	0.54	0.43	0	GPAPFYPLEDGTAGEQLHKAM[15.99]K	-1	Firefly_Luciferase;	-	-1	-	0	Target	single	Unique
DSA	Dimer	5289	74.7532	2767.38	3	2767.39	5.2091	0.37	0.01	0.185	GSHM[15.99]NLDYQMYR	1	mTXNPx(1);	VAIK[129.05]GGKKAK	8	decoy_Firefly_Luciferase(8);	110.036	Decoy	inter	Ambiguous (1)
DSA	Dimer	5289	74.7532	2767.38	3	2767.39	5.2091	0.37	0.01	0.185	GSHM[15.99]NLDYQMYR	1	mTXNPx(1);	VAIK[129.05]GGKKAK	7	decoy_Firefly_Luciferase(7);	110.036	Decoy	inter	Ambiguous (2)
DSA	Dimer	5292	74.797	3727.99	4	3727.99	0.7495	1.29	1.29	0.235	GGKK[128.07]AK	3	decoy_Firefly_Luciferase(7);	KGPAPFYPLEDGTAGEQLHK[128.07]AMK[134.09]R	1	Firefly_Luciferase(9);	110.036	Decoy	inter	Unique
DSA	Dimer	5293	74.8119	3230.65	3	3230.67	5.7124	0.7	0.7	0.23	LKSLIK[128.07]YK	2	Firefly_Luciferase(439);	SHMNLDYQM[15.99]YRTATVR	1	mTXNPx(2);	110.036	Target	inter	Unique
DSA	Dimer	5298	74.8835	3543.76	3	3543.78	5.6301	0.255	0.255	0	TATVREAAPQFSGQAVVNGAIKDINM[15.99]NDYK[135.07]GK	-1	mTXNPx;	-	-1	-	0	Target	single	Unique
DSA	Dimer	5301	74.9273	3263.52	3	3263.54	6.271	0.145	0.145	0	VLEAFQYADENGDAIPCGWKPGQPTLDTTK	-1	mTXNPx;	-	-1	-	0	Target	single	Unique
DSA	Dimer	5302	74.9364	3346.68	3	3346.7	5.2615	0.8	0.205	0.115	KGGLGEM[15.99]HIPVLADKSMEIAR	1	mTXNPx(101);	M[15.99]EDAKNIK	1	Firefly_Luciferase(1);	116.056	Target	inter	Unique
DSA	Dimer	5303	74.9509	3346.68	4	3346.68	0.2224	0.63	0.285	0	MEDAK[134.09]NIK[129.05]KGPAPFYPLEDGTAGEQLHK	-1	Firefly_Luciferase;	-	-1	-	0	Target	single	Ambiguous (1)
DSA	Dimer	5303	74.9509	3346.68	4	3346.68	0.2224	0.63	0.285	0	MEDAK[134.09]NIKK[129.05]GPAPFYPLEDGTAGEQLHK	-1	Firefly_Luciferase;	-	-1	-	0	Target	single	Ambiguous (2)
DSA	Dimer	5305	74.9787	2731.34	3	2731.36	6.4086	0.325	0.325	0.155	SHMNLDYQM[15.99]YR	1	mTXNPx(2);	YKILSK[129.05]LR	2	decoy_Firefly_Luciferase(108);	110.036	Decoy	inter	Unique
DSA	Dimer	5307	75.0073	3446.73	3	3446.7	-9.8168	0.535	0.07	0.25	GGLGEM[15.99]HIPVLADKSMEIAR	14	mTXNPx(115);	NK[129.05]EFFEGAK	1	decoy_mTXNPx(2);	110.036	Decoy	inter	Unique
DSA	Dimer	5308	75.0216	2767.38	3	2767.39	4.5831	0.285	0.285	0.105	GSHM[15.99]NLDYQMYR	1	mTXNPx(1);	VAIK[129.05]GGKKAK	7	decoy_Firefly_Luciferase(7);	110.036	Decoy	inter	Ambiguous (1)
DSA	Dimer	5308	75.0216	2767.38	3	2767.39	4.5831	0.285	0.285	0.105	GSHM[15.99]NLDYQMYR	1	mTXNPx(1);	n[129.05]VAIKGGKKAK	8	decoy_Firefly_Luciferase(8);	110.036	Decoy	inter	Ambiguous (2)
DSA	Dimer	5308	75.0216	2767.38	3	2767.39	4.5831	0.285	0.285	0.105	GSHM[15.99]NLDYQMYR	1	mTXNPx(1);	VAIK[129.05]GGKKAK	8	decoy_Firefly_Luciferase(8);	110.036	Decoy	inter	Ambiguous (3)
[truncated: 6,384 more rows]

## Sheet: Subset_For_xiNET_(FASTA #ing)
Protein1	PepPos1	PepSeq1	LinkPos1	Protein2	PepPos2	PepSeq2	LinkPos2	Score	Id		Sequences
Firefly_Luciferase	1	MEDAK	1	Firefly_Luciferase	9	KGPAPFYPLEDGTAGEQLHK	1	4.13	DSA Multimer-Well		>mTXNPx
Firefly_Luciferase	1	MEDAK	1	Firefly_Luciferase	9	KGPAPFYPLEDGTAGEQLHK	1	4.09	DSS Multimer-Well		GSHMNLDYQMYRTATVREAAPQFSGQAVVNGAIKDINMNDYKGKYIVLFFYPMDFTFVCPTEIIAFSDRHADFEKLNTQVVAVSCDSVYSHLAWVNTPRKKGGLGEMHIPVLADKSMEIARDYGVLIEESGIALRGLFIIDKKGILRHSTINDLPVGRNVDEALRVLEAFQYADENGDAIPCGWKPGQPTLDTTKAGEFFEKNM
Firefly_Luciferase	1	MEDAK	1	Firefly_Luciferase	9	KGPAPFYPLEDGTAGEQLHK	1	4	DSS Multimer-Well		>Firefly_Luciferase
Firefly_Luciferase	1	MEDAK	1	Firefly_Luciferase	9	KGPAPFYPLEDGTAGEQLHK	1	3.94	DSS Multimer-Well		MEDAKNIKKGPAPFYPLEDGTAGEQLHKAMKRYALVPGTIAFTDAHIEVDITYAEYFEMSVRLAEAMKRYGLNTNHRIVVCSENSLQFFMPVLGALFIGVAVAPANDIYNERELLNSMGISQPTVVFVSKKGLQKILNVQKKLPIIQKIIIMDSKTDYQGFQSMYTFVTSHLPPGFNEYDFVPESFDRDKTIALIMNSSGSTGLPKGVALPHRTACVRFSHARDPIFGNQIIPDTAILSVVPFHHGFGMFTTLGYLICGFRVVLMYRFEEELFLRSLQDYKIQSALLVPTLFSFFAKSTLIDKYDLSNLHEIASGGAPLSKEVGEAVAKRFHLPGIRQGYGLTETTSAILITPEGDDKPGAVGKVVPFFEAKVVDLDTGKTLGVNQRGELCVRGPMIMS…
Firefly_Luciferase	1	MEDAK	1	Firefly_Luciferase	9	KGPAPFYPLEDGTAGEQLHK	1	3.93	DSS Multimer-Well
Firefly_Luciferase	1	MEDAK	1	Firefly_Luciferase	9	KGPAPFYPLEDGTAGEQLHK	1	3.855	DSS Multimer-Well
Firefly_Luciferase	1	MEDAK	1	Firefly_Luciferase	9	KGPAPFYPLEDGTAGEQLHK	1	3.02	DSA Dimer		Annotations
Firefly_Luciferase	1	MEDAK	1	Firefly_Luciferase	9	KGPAPFYPLEDGTAGEQLHK	1	3.01	DSS Dimer		ProteinId	AnnotName	StartRes	EndRes	Color
Firefly_Luciferase	1	MEDAK	1	Firefly_Luciferase	9	KGPAPFYPLEDGTAGEQLHK	1	2.685	DSS Dimer		Firefly_Luciferase	Domain 1	4	15	#a6d854
Firefly_Luciferase	1	MEDAK	1	Firefly_Luciferase	9	KGPAPFYPLEDGTAGEQLHK	1	2.51	DSS Dimer		Firefly_Luciferase	Domain 1	356	395	#a6d854
Firefly_Luciferase	1	MEDAKNIK	5	Firefly_Luciferase	9	KGPAPFYPLEDGTAGEQLHK	1	6.23	DSS Multimer-Well		Firefly_Luciferase	Domain 1	413	436	#a6d854
Firefly_Luciferase	1	MEDAKNIK	5	Firefly_Luciferase	9	KGPAPFYPLEDGTAGEQLHK	1	5.795	DSA Dimer		Firefly_Luciferase	Domain 2	16	70	#e78ac3
Firefly_Luciferase	1	MEDAKNIK	5	Firefly_Luciferase	9	KGPAPFYPLEDGTAGEQLHK	1	5.63	DSA Dimer		Firefly_Luciferase	Domain 2	225	355	#e78ac3
Firefly_Luciferase	1	MEDAKNIK	5	Firefly_Luciferase	9	KGPAPFYPLEDGTAGEQLHK	1	5.385	DSS Multimer-Well		Firefly_Luciferase	Domain 3	71	224	#1f78b4
Firefly_Luciferase	1	MEDAKNIK	5	Firefly_Luciferase	9	KGPAPFYPLEDGTAGEQLHK	1	4.77	DSA Multimer-Well		Firefly_Luciferase	Domain 3	396	412	#1f78b4
Firefly_Luciferase	1	MEDAKNIK	5	Firefly_Luciferase	9	KGPAPFYPLEDGTAGEQLHK	1	3.58	DSA Multimer-Well		Firefly_Luciferase	Domain 4	437	544	#fdbf6f
Firefly_Luciferase	1	MEDAK	1	Firefly_Luciferase	373	VVDLDTGKTLGVNQR	8	3.17	DSS Multimer-Well		mTXNPx	N-terminal Domain	1	20	#b3cde3
Firefly_Luciferase	1	MEDAK	1	Firefly_Luciferase	373	VVDLDTGKTLGVNQR	8	3.055	DSS Multimer-Well		mTXNPx	Core Domain	21	176	#a6d854
Firefly_Luciferase	1	MEDAK	1	Firefly_Luciferase	373	VVDLDTGKTLGVNQR	8	2.56	DSA Multimer-Well		mTXNPx	C-terminal Domain	177	204	#cccccc
Firefly_Luciferase	6	NIKK	3	Firefly_Luciferase	373	VVDLDTGKTLGVNQR	8	2.34	DSA Multimer-Well
Firefly_Luciferase	9	KGPAPFYPLEDGTAGEQLHKAMKR	1	Firefly_Luciferase	492	TMTEKEIVDYVASQVTTAKKLR	19	2.375	DSS Multimer-Well
Firefly_Luciferase	29	AMKR	3	Firefly_Luciferase	373	VVDLDTGKTLGVNQR	8	2.81	DSS Multimer-Well
Firefly_Luciferase	29	AMKR	3	Firefly_Luciferase	373	VVDLDTGKTLGVNQR	8	2.625	DSS Multimer-Well
Firefly_Luciferase	29	AMKR	3	Firefly_Luciferase	373	VVDLDTGKTLGVNQR	8	2.24	DSA Multimer-Well
Firefly_Luciferase	29	AMKR	3	Firefly_Luciferase	373	VVDLDTGKTLGVNQR	8	2.2	DSA Multimer-Well
Firefly_Luciferase	132	GLQKILNVQK	4	Firefly_Luciferase	142	KLPIIQK	1	2.915	DSS Dimer
Firefly_Luciferase	132	GLQKILNVQK	4	Firefly_Luciferase	142	KLPIIQK	1	2.795	DSA Dimer
Firefly_Luciferase	132	GLQKILNVQK	4	Firefly_Luciferase	142	KLPIIQK	1	2.7	DSS Multimer-Well
Firefly_Luciferase	132	GLQKILNVQK	4	Firefly_Luciferase	142	KLPIIQK	1	2.695	DSA Dimer
Firefly_Luciferase	132	GLQKILNVQK	4	Firefly_Luciferase	142	KLPIIQK	1	2.695	DSS Multimer-Well
Firefly_Luciferase	298	STLIDKYDLSNLHEIASGGAPLSK	6	Firefly_Luciferase	322	EVGEAVAKR	8	3.095	DSA Dimer
Firefly_Luciferase	322	EVGEAVAKR	8	Firefly_Luciferase	373	VVDLDTGKTLGVNQR	8	3.95	DSS Multimer-Well
Firefly_Luciferase	322	EVGEAVAKR	8	Firefly_Luciferase	525	GLTGKLDAR	5	2.135	DSS Multimer-Well
Firefly_Luciferase	373	VVDLDTGKTLGVNQR	8	Firefly_Luciferase	525	GLTGKLDAR	5	3.18	DSS Multimer-Well
Firefly_Luciferase	1	MEDAK	1	mTXNPx	1	GSHMNLDYQMYR	1	2.705	DSS Dimer
Firefly_Luciferase	1	MEDAK	1	mTXNPx	1	GSHMNLDYQMYR	1	2.45	DSS Multimer-Well
Firefly_Luciferase	1	MEDAK	1	mTXNPx	1	GSHMNLDYQMYR	1	2.285	DSS Multimer-Well
Firefly_Luciferase	1	MEDAK	1	mTXNPx	1	GSHMNLDYQMYR	1	2.19	DSS Multimer-Well
Firefly_Luciferase	1	MEDAKNIK	1	mTXNPx	2	SHMNLDYQMYR	1	1.445	DSS Dimer
Firefly_Luciferase	1	MEDAK	1	mTXNPx	101	KGGLGEMHIPVLADK	1	1.54	DSA Dimer
Firefly_Luciferase	1	MEDAK	1	mTXNPx	101	KGGLGEMHIPVLADK	1	1.27	DSA Multimer-Well
Firefly_Luciferase	1	MEDAK	1	mTXNPx	101	KGGLGEMHIPVLADK	1	1.24	DSA Multimer-Well
Firefly_Luciferase	1	MEDAKNIKK	8	mTXNPx	101	KGGLGEMHIPVLADK	1	1.655	DSS Multimer-Well
Firefly_Luciferase	1	MEDAK	1	mTXNPx	136	GLFIIDKKGILRHSTINDLPVGR	8	1.125	DSS Dimer
Firefly_Luciferase	2	EDAKNIK	4	mTXNPx	102	GGLGEMHIPVLADKSMEIAR	14	1.21	DSA Dimer
Firefly_Luciferase	6	NIKK	3	mTXNPx	1	GSHMNLDYQMYR	1	3.09	DSS Dimer
Firefly_Luciferase	6	NIKK	3	mTXNPx	1	GSHMNLDYQMYR	1	2.815	DSA Dimer
Firefly_Luciferase	6	NIKK	3	mTXNPx	1	GSHMNLDYQMYR	1	2.71	DSA Dimer
Firefly_Luciferase	6	NIKK	3	mTXNPx	1	GSHMNLDYQMYR	1	2.555	DSS Dimer
Firefly_Luciferase	6	NIKK	3	mTXNPx	1	GSHMNLDYQMYR	1	2.095	DSS Dimer
Firefly_Luciferase	6	NIKK	3	mTXNPx	143	KGILR	1	1.76	DSA Dimer
Firefly_Luciferase	6	NIKK	3	mTXNPx	143	KGILR	1	1.155	DSS Multimer-Well
Firefly_Luciferase	9	KGPAPFYPLEDGTAGEQLHKAMKR	1	mTXNPx	101	KGGLGEMHIPVLADKSMEIAR	1	1.02	DSA Dimer
Firefly_Luciferase	29	AMKR	3	mTXNPx	1	GSHMNLDYQMYR	1	3.305	DSS Multimer-Well
Firefly_Luciferase	29	AMKR	3	mTXNPx	1	GSHMNLDYQMYR	1	3.085	DSS Multimer-Well
Firefly_Luciferase	132	GLQKILNVQK	4	mTXNPx	1	GSHMNLDYQMYR	1	2.26	DSS Dimer
Firefly_Luciferase	136	ILNVQKK	6	mTXNPx	1	GSHMNLDYQMYR	1	2.095	DSA Dimer
Firefly_Luciferase	136	ILNVQKK	6	mTXNPx	1	GSHMNLDYQMYR	1	2.025	DSS Multimer-Well
Firefly_Luciferase	142	KLPIIQK	1	mTXNPx	1	GSHMNLDYQMYR	1	2.15	DSS Dimer
Firefly_Luciferase	298	STLIDKYDLSNLHEIASGGAPLSK	6	mTXNPx	1	GSHMNLDYQMYR	1	3.61	DSS Dimer
Firefly_Luciferase	322	EVGEAVAKR	8	mTXNPx	1	GSHMNLDYQMYR	1	3.655	DSS Multimer-Well
Firefly_Luciferase	322	EVGEAVAKR	8	mTXNPx	1	GSHMNLDYQMYR	1	3.53	DSS Multimer-Well
Firefly_Luciferase	322	EVGEAVAKR	8	mTXNPx	1	GSHMNLDYQMYR	1	3.47	DSS Multimer-Well
Firefly_Luciferase	322	EVGEAVAKR	8	mTXNPx	1	GSHMNLDYQMYR	1	3.11	DSA Dimer
Firefly_Luciferase	322	EVGEAVAKR	8	mTXNPx	1	GSHMNLDYQMYR	1	3.06	DSS Dimer
Firefly_Luciferase	322	EVGEAVAKR	8	mTXNPx	1	GSHMNLDYQMYR	1	3.035	DSA Dimer
Firefly_Luciferase	322	EVGEAVAKR	8	mTXNPx	1	GSHMNLDYQMYR	1	2.86	DSS Dimer
Firefly_Luciferase	322	EVGEAVAKR	8	mTXNPx	1	GSHMNLDYQMYR	1	2.79	DSA Dimer
Firefly_Luciferase	322	EVGEAVAKR	8	mTXNPx	1	GSHMNLDYQMYR	1	2.69	DSA Dimer
Firefly_Luciferase	322	EVGEAVAKR	8	mTXNPx	1	GSHMNLDYQMYR	1	2.435	DSA Multimer-Well
Firefly_Luciferase	322	EVGEAVAKR	8	mTXNPx	1	GSHMNLDYQMYR	1	2.215	DSA Multimer-Well
Firefly_Luciferase	322	EVGEAVAKR	8	mTXNPx	1	GSHMNLDYQMYR	1	2.205	DSS Multimer-Well
Firefly_Luciferase	322	EVGEAVAKR	8	mTXNPx	1	GSHMNLDYQMYR	1	2.175	DSS Multimer-Well
Firefly_Luciferase	322	EVGEAVAKR	8	mTXNPx	1	GSHMNLDYQMYR	1	2.165	DSA Dimer
Firefly_Luciferase	322	EVGEAVAKR	8	mTXNPx	100	KKGGLGEMHIPVLADKSMEIAR	2	1.825	DSA Dimer
Firefly_Luciferase	322	EVGEAVAKR	8	mTXNPx	143	KGILR	1	1.475	DSS Multimer-Well
Firefly_Luciferase	322	EVGEAVAKR	8	mTXNPx	143	KGILR	1	1.47	DSS Multimer-Well
Firefly_Luciferase	322	EVGEAVAKR	8	mTXNPx	143	KGILR	1	1.355	DSS Multimer-Well
Firefly_Luciferase	322	EVGEAVAKR	8	mTXNPx	143	KGILR	1	1.295	DSS Dimer
Firefly_Luciferase	322	EVGEAVAKR	8	mTXNPx	143	KGILR	1	1.155	DSA Multimer-Well
Firefly_Luciferase	373	VVDLDTGKTLGVNQR	8	mTXNPx	1	GSHMNLDYQMYR	1	3.085	DSS Multimer-Well
Firefly_Luciferase	373	VVDLDTGKTLGVNQR	8	mTXNPx	1	GSHMNLDYQMYR	1	2.81	DSS Multimer-Well
Firefly_Luciferase	440	SLIKYK	4	mTXNPx	143	KGILR	1	1.145	DSA Dimer
Firefly_Luciferase	492	TMTEKEIVDYVASQVTTAKK	5	mTXNPx	102	GGLGEMHIPVLADKSMEIAR	14	1.31	DSS Multimer-Well
Firefly_Luciferase	492	TMTEKEIVDYVASQVTTAKK	5	mTXNPx	102	GGLGEMHIPVLADKSMEIAR	14	1.195	DSS Multimer-Well
Firefly_Luciferase	497	EIVDYVASQVTTAKK	14	mTXNPx	1	GSHMNLDYQMYR	1	3.745	DSS Multimer-Well
Firefly_Luciferase	497	EIVDYVASQVTTAKK	14	mTXNPx	1	GSHMNLDYQMYR	1	3.195	DSS Dimer
Firefly_Luciferase	497	EIVDYVASQVTTAKK	14	mTXNPx	1	GSHMNLDYQMYR	1	2.77	DSS Dimer
Firefly_Luciferase	497	EIVDYVASQVTTAKK	14	mTXNPx	1	GSHMNLDYQMYR	1	2.555	DSS Dimer
Firefly_Luciferase	497	EIVDYVASQVTTAKK	14	mTXNPx	1	GSHMNLDYQMYR	1	2.04	DSA Dimer
Firefly_Luciferase	525	GLTGKLDAR	5	mTXNPx	1	GSHMNLDYQMYR	1	2.91	DSS Dimer
Firefly_Luciferase	525	GLTGKLDAR	5	mTXNPx	1	GSHMNLDYQMYR	1	2.395	DSS Multimer-Well
Firefly_Luciferase	525	GLTGKLDAR	5	mTXNPx	1	GSHMNLDYQMYR	1	2.32	DSA Dimer
Firefly_Luciferase	525	GLTGKLDAR	5	mTXNPx	1	GSHMNLDYQMYR	1	2.265	DSS Dimer
Firefly_Luciferase	525	GLTGKLDAR	5	mTXNPx	1	GSHMNLDYQMYR	1	2.185	DSS Multimer-Well
Firefly_Luciferase	525	GLTGKLDAR	5	mTXNPx	1	GSHMNLDYQMYR	1	2.115	DSA Dimer
Firefly_Luciferase	525	GLTGKLDARK	5	mTXNPx	2	SHMNLDYQMYR	1	1.115	DSS Dimer
Firefly_Luciferase	525	GLTGKLDAR	5	mTXNPx	143	KGILR	1	1.95	DSA Dimer
Firefly_Luciferase	537	EILIKAK	5	mTXNPx	1	GSHMNLDYQMYR	1	4.495	DSS Multimer-Well
Firefly_Luciferase	537	EILIKAK	5	mTXNPx	1	GSHMNLDYQMYR	1	3.15	DSA Dimer
Firefly_Luciferase	537	EILIKAK	5	mTXNPx	1	GSHMNLDYQMYR	1	2.96	DSA Dimer
Firefly_Luciferase	537	EILIKAK	5	mTXNPx	1	GSHMNLDYQMYR	1	2.93	DSS Dimer
Firefly_Luciferase	537	EILIKAK	5	mTXNPx	1	GSHMNLDYQMYR	1	2.745	DSA Dimer
Firefly_Luciferase	537	EILIKAK	5	mTXNPx	1	GSHMNLDYQMYR	1	2.685	DSS Multimer-Well
Firefly_Luciferase	537	EILIKAK	5	mTXNPx	1	GSHMNLDYQMYR	1	2.165	DSA Dimer
Firefly_Luciferase	537	EILIKAK	5	mTXNPx	1	GSHMNLDYQMYR	1	2.11	DSS Dimer
Firefly_Luciferase	537	EILIKAK	5	mTXNPx	1	GSHMNLDYQMYR	1	2.085	DSA Dimer
Firefly_Luciferase	537	EILIKAKKGGK	7	mTXNPx	2	SHMNLDYQMYRTATVR	1	1.2	DSS Dimer
Firefly_Luciferase	537	EILIKAKKGGK	7	mTXNPx	2	SHMNLDYQMYRTATVR	1	1.14	DSS Dimer
Firefly_Luciferase	542	AKKGGK	2	mTXNPx	2	SHMNLDYQMYR	1	1.285	DSA Dimer
Firefly_Luciferase	544	KGGKIAV	1	mTXNPx	2	SHMNLDYQMYR	1	1.37	DSS Multimer-Well
Firefly_Luciferase	544	KGGKIAV	1	mTXNPx	2	SHMNLDYQMYR	1	1.335	DSS Multimer-Well
Firefly_Luciferase	545	GGKIAV	3	mTXNPx	101	KGGLGEMHIPVLADK	1	1.595	DSA Dimer
mTXNPx	1	GSHMNLDYQMYR	1	mTXNPx	1	GSHMNLDYQMYR	1	5.27	DSS Multimer-Well
mTXNPx	1	GSHMNLDYQMYR	1	mTXNPx	1	GSHMNLDYQMYR	1	5.07	DSS Dimer
mTXNPx	1	GSHMNLDYQMYR	1	mTXNPx	1	GSHMNLDYQMYR	1	5.025	DSS Dimer
mTXNPx	1	GSHMNLDYQMYR	1	mTXNPx	1	GSHMNLDYQMYR	1	4.96	DSS Dimer
mTXNPx	1	GSHMNLDYQMYR	1	mTXNPx	1	GSHMNLDYQMYR	1	4.865	DSA Dimer
mTXNPx	1	GSHMNLDYQMYR	1	mTXNPx	1	GSHMNLDYQMYR	1	4.825	DSA Dimer
mTXNPx	1	GSHMNLDYQMYR	1	mTXNPx	1	GSHMNLDYQMYR	1	4.77	DSS Dimer
mTXNPx	1	GSHMNLDYQMYR	1	mTXNPx	1	GSHMNLDYQMYR	1	4.69	DSS Multimer-Well
mTXNPx	1	GSHMNLDYQMYR	1	mTXNPx	1	GSHMNLDYQMYR	1	4.645	DSS Multimer-Well
mTXNPx	1	GSHMNLDYQMYR	1	mTXNPx	1	GSHMNLDYQMYR	1	4.64	DSA Dimer
mTXNPx	1	GSHMNLDYQMYR	1	mTXNPx	1	GSHMNLDYQMYR	1	4.525	DSA Dimer
mTXNPx	1	GSHMNLDYQMYR	1	mTXNPx	1	GSHMNLDYQMYR	1	4.485	DSS Dimer
mTXNPx	1	GSHMNLDYQMYR	1	mTXNPx	1	GSHMNLDYQMYR	1	4.38	DSA Dimer
mTXNPx	1	GSHMNLDYQMYR	1	mTXNPx	1	GSHMNLDYQMYR	1	4.345	DSA Dimer
mTXNPx	1	GSHMNLDYQMYR	1	mTXNPx	1	GSHMNLDYQMYR	1	4.335	DSS Dimer
mTXNPx	1	GSHMNLDYQMYR	1	mTXNPx	1	GSHMNLDYQMYR	1	4.32	DSA Dimer
mTXNPx	1	GSHMNLDYQMYR	1	mTXNPx	1	GSHMNLDYQMYR	1	4.19	DSS Dimer
mTXNPx	1	GSHMNLDYQMYR	1	mTXNPx	1	GSHMNLDYQMYR	1	4.19	DSS Dimer
mTXNPx	1	GSHMNLDYQMYR	1	mTXNPx	1	GSHMNLDYQMYR	1	4.165	DSA Dimer
mTXNPx	1	GSHMNLDYQMYR	1	mTXNPx	1	GSHMNLDYQMYR	1	4.115	DSA Dimer
mTXNPx	1	GSHMNLDYQMYR	1	mTXNPx	1	GSHMNLDYQMYR	1	4.085	DSS Dimer
mTXNPx	1	GSHMNLDYQMYR	1	mTXNPx	1	GSHMNLDYQMYR	1	3.925	DSS Multimer-Well
mTXNPx	1	GSHMNLDYQMYR	1	mTXNPx	1	GSHMNLDYQMYR	1	3.79	DSS Multimer-Well
mTXNPx	1	GSHMNLDYQMYR	1	mTXNPx	1	GSHMNLDYQMYR	1	3.77	DSS Multimer-Well
mTXNPx	1	GSHMNLDYQMYR	1	mTXNPx	1	GSHMNLDYQMYR	1	3.645	DSS Dimer
mTXNPx	1	GSHMNLDYQMYR	1	mTXNPx	1	GSHMNLDYQMYR	1	3.565	DSA Dimer
mTXNPx	1	GSHMNLDYQMYR	1	mTXNPx	1	GSHMNLDYQMYR	1	3.555	DSS Dimer
mTXNPx	1	GSHMNLDYQMYR	1	mTXNPx	1	GSHMNLDYQMYR	1	3.55	DSA Dimer
mTXNPx	1	GSHMNLDYQMYR	1	mTXNPx	1	GSHMNLDYQMYR	1	3.545	DSS Dimer
mTXNPx	1	GSHMNLDYQMYR	1	mTXNPx	1	GSHMNLDYQMYR	1	3.405	DSS Multimer-Well
mTXNPx	1	GSHMNLDYQMYR	1	mTXNPx	1	GSHMNLDYQMYR	1	3.38	DSS Dimer
mTXNPx	1	GSHMNLDYQMYR	1	mTXNPx	1	GSHMNLDYQMYR	1	3.375	DSS Dimer
mTXNPx	1	GSHMNLDYQMYR	1	mTXNPx	1	GSHMNLDYQMYR	1	3.31	DSS Multimer-Well
mTXNPx	1	GSHMNLDYQMYR	1	mTXNPx	1	GSHMNLDYQMYR	1	3.225	DSS Dimer
mTXNPx	1	GSHMNLDYQMYR	1	mTXNPx	1	GSHMNLDYQMYR	1	3.16	DSS Multimer-Well
mTXNPx	1	GSHMNLDYQMYR	1	mTXNPx	1	GSHMNLDYQMYR	1	3.155	DSS Dimer
mTXNPx	1	GSHMNLDYQMYR	1	mTXNPx	1	GSHMNLDYQMYR	1	3.14	DSS Multimer-Well
mTXNPx	1	GSHMNLDYQMYR	1	mTXNPx	1	GSHMNLDYQMYR	1	3.115	DSS Multimer-Well
mTXNPx	1	GSHMNLDYQMYR	1	mTXNPx	1	GSHMNLDYQMYR	1	3.1	DSS Dimer
mTXNPx	1	GSHMNLDYQMYR	1	mTXNPx	1	GSHMNLDYQMYR	1	3.095	DSS Multimer-Well
mTXNPx	1	GSHMNLDYQMYR	1	mTXNPx	1	GSHMNLDYQMYR	1	3.09	DSS Dimer
mTXNPx	1	GSHMNLDYQMYR	1	mTXNPx	1	GSHMNLDYQMYR	1	3.045	DSS Dimer
mTXNPx	1	GSHMNLDYQMYR	1	mTXNPx	1	GSHMNLDYQMYR	1	3.035	DSS Dimer
mTXNPx	1	GSHMNLDYQMYR	1	mTXNPx	1	GSHMNLDYQMYR	1	3.03	DSS Multimer-Well
mTXNPx	1	GSHMNLDYQMYR	1	mTXNPx	1	GSHMNLDYQMYR	1	3.015	DSS Dimer
mTXNPx	1	GSHMNLDYQMYR	1	mTXNPx	1	GSHMNLDYQMYR	1	3.01	DSA Dimer
mTXNPx	1	GSHMNLDYQMYR	1	mTXNPx	1	GSHMNLDYQMYR	1	3	DSA Dimer
mTXNPx	1	GSHMNLDYQMYR	1	mTXNPx	1	GSHMNLDYQMYR	1	2.955	DSS Dimer
mTXNPx	1	GSHMNLDYQMYR	1	mTXNPx	1	GSHMNLDYQMYR	1	2.94	DSA Dimer
mTXNPx	1	GSHMNLDYQMYR	1	mTXNPx	1	GSHMNLDYQMYR	1	2.93	DSA Dimer
mTXNPx	1	GSHMNLDYQMYR	1	mTXNPx	1	GSHMNLDYQMYR	1	2.87	DSS Dimer
mTXNPx	1	GSHMNLDYQMYR	1	mTXNPx	1	GSHMNLDYQMYR	1	2.86	DSA Dimer
mTXNPx	1	GSHMNLDYQMYR	1	mTXNPx	1	GSHMNLDYQMYR	1	2.83	DSA Multimer-Well
mTXNPx	1	GSHMNLDYQMYR	1	mTXNPx	1	GSHMNLDYQMYR	1	2.765	DSA Dimer
mTXNPx	1	GSHMNLDYQMYR	1	mTXNPx	1	GSHMNLDYQMYR	1	2.755	DSS Multimer-Well
mTXNPx	1	GSHMNLDYQMYR	1	mTXNPx	1	GSHMNLDYQMYR	1	2.75	DSA Dimer
mTXNPx	1	GSHMNLDYQMYR	1	mTXNPx	1	GSHMNLDYQMYR	1	2.75	DSA Dimer
mTXNPx	1	GSHMNLDYQMYR	1	mTXNPx	1	GSHMNLDYQMYR	1	2.75	DSS Dimer
mTXNPx	1	GSHMNLDYQMYR	1	mTXNPx	1	GSHMNLDYQMYR	1	2.675	DSS Multimer-Well
mTXNPx	1	GSHMNLDYQMYR	1	mTXNPx	1	GSHMNLDYQMYR	1	2.6	DSA Dimer
mTXNPx	1	GSHMNLDYQMYR	1	mTXNPx	1	GSHMNLDYQMYR	1	2.6	DSA Dimer
mTXNPx	1	GSHMNLDYQMYR	1	mTXNPx	1	GSHMNLDYQMYR	1	2.565	DSS Dimer
mTXNPx	1	GSHMNLDYQMYR	1	mTXNPx	1	GSHMNLDYQMYR	1	2.555	DSA Dimer
mTXNPx	1	GSHMNLDYQMYR	1	mTXNPx	1	GSHMNLDYQMYR	1	2.55	DSA Dimer
mTXNPx	1	GSHMNLDYQMYR	1	mTXNPx	1	GSHMNLDYQMYR	1	2.55	DSS Dimer
mTXNPx	1	GSHMNLDYQMYR	1	mTXNPx	1	GSHMNLDYQMYR	1	2.54	DSA Multimer-Well
mTXNPx	1	GSHMNLDYQMYR	1	mTXNPx	1	GSHMNLDYQMYR	1	2.495	DSS Multimer-Well
mTXNPx	1	GSHMNLDYQMYR	1	mTXNPx	1	GSHMNLDYQMYR	1	2.46	DSA Multimer-Well
mTXNPx	1	GSHMNLDYQMYR	1	mTXNPx	1	GSHMNLDYQMYR	1	2.425	DSS Multimer-Well
mTXNPx	1	GSHMNLDYQMYR	1	mTXNPx	1	GSHMNLDYQMYR	1	2.36	DSS Dimer
mTXNPx	1	GSHMNLDYQMYR	1	mTXNPx	1	GSHMNLDYQMYR	1	2.33	DSS Dimer
mTXNPx	1	GSHMNLDYQMYR	1	mTXNPx	1	GSHMNLDYQMYR	1	2.235	DSS Multimer-Well
mTXNPx	1	GSHMNLDYQMYR	1	mTXNPx	1	GSHMNLDYQMYR	1	2.225	DSA Multimer-Well
mTXNPx	1	GSHMNLDYQMYR	1	mTXNPx	1	GSHMNLDYQMYR	1	2.215	DSS Dimer
mTXNPx	1	GSHMNLDYQMYR	1	mTXNPx	1	GSHMNLDYQMYR	1	2.21	DSA Dimer
mTXNPx	1	GSHMNLDYQMYR	1	mTXNPx	1	GSHMNLDYQMYR	1	2.21	DSS Dimer
mTXNPx	1	GSHMNLDYQMYR	1	mTXNPx	1	GSHMNLDYQMYR	1	2.145	DSS Multimer-Well
mTXNPx	1	GSHMNLDYQMYR	1	mTXNPx	1	GSHMNLDYQMYR	1	2.105	DSS Multimer-Well
mTXNPx	1	GSHMNLDYQMYR	1	mTXNPx	1	GSHMNLDYQMYR	1	2.1	DSS Dimer
mTXNPx	1	GSHMNLDYQMYRTATVREAAPQFSGQAVVNGAIK	1	mTXNPx	100	KKGGLGEMHIPVLADK	2	2.08	DSS Multimer-Well
mTXNPx	1	GSHMNLDYQMYR	1	mTXNPx	143	KGILR	1	4.67	DSS Multimer-Well
mTXNPx	1	GSHMNLDYQMYR	1	mTXNPx	143	KGILR	1	4.58	DSS Multimer-Well
mTXNPx	1	GSHMNLDYQMYR	1	mTXNPx	143	KGILR	1	4.115	DSS Dimer
mTXNPx	1	GSHMNLDYQMYR	1	mTXNPx	143	KGILR	1	4.035	DSS Multimer-Well
mTXNPx	1	GSHMNLDYQMYR	1	mTXNPx	143	KGILR	1	4.03	DSS Multimer-Well
mTXNPx	1	GSHMNLDYQMYR	1	mTXNPx	143	KGILR	1	3.73	DSA Multimer-Well
mTXNPx	1	GSHMNLDYQMYR	1	mTXNPx	143	KGILR	1	3.73	DSS Dimer
mTXNPx	1	GSHMNLDYQMYR	1	mTXNPx	143	KGILR	1	3.46	DSS Dimer
mTXNPx	1	GSHMNLDYQMYR	1	mTXNPx	143	KGILR	1	3.35	DSS Multimer-Well
mTXNPx	1	GSHMNLDYQMYR	1	mTXNPx	143	KGILR	1	3.025	DSA Multimer-Well
mTXNPx	1	GSHMNLDYQMYR	1	mTXNPx	143	KGILR	1	3.02	DSA Dimer
mTXNPx	1	GSHMNLDYQMYR	1	mTXNPx	143	KGILR	1	2.25	DSS Multimer-Well
mTXNPx	35	DINMNDYKGK	8	mTXNPx	136	GLFIIDKK	7	2.64	DSS Dimer
mTXNPx	35	DINMNDYKGK	8	mTXNPx	143	KGILR	1	2.31	DSA Dimer
mTXNPx	35	DINMNDYKGK	8	mTXNPx	143	KGILR	1	2.265	DSS Dimer
mTXNPx	35	DINMNDYKGK	8	mTXNPx	143	KGILR	1	2.265	DSS Dimer
mTXNPx	35	DINMNDYKGK	8	mTXNPx	143	KGILR	1	2.14	DSS Dimer
mTXNPx	35	DINMNDYKGK	8	mTXNPx	143	KGILR	1	2.135	DSA Dimer
mTXNPx	35	DINMNDYKGK	8	mTXNPx	143	KGILR	1	2.11	DSA Dimer
mTXNPx	35	DINMNDYKGK	8	mTXNPx	143	KGILR	1	2.015	DSA Dimer
mTXNPx	100	KKGGLGEMHIPVLADK	1	mTXNPx	101	KGGLGEMHIPVLADK	1	3.865	DSA Dimer
mTXNPx	100	KKGGLGEMHIPVLADK	1	mTXNPx	101	KGGLGEMHIPVLADK	1	3.42	DSS Dimer
mTXNPx	100	KKGGLGEMHIPVLADK	1	mTXNPx	101	KGGLGEMHIPVLADK	1	3.125	DSA Dimer
mTXNPx	101	KGGLGEMHIPVLADK	1	mTXNPx	101	KGGLGEMHIPVLADK	1	4.11	DSA Dimer
mTXNPx	101	KGGLGEMHIPVLADK	1	mTXNPx	101	KGGLGEMHIPVLADK	1	3.71	DSA Dimer
mTXNPx	101	KGGLGEMHIPVLADK	1	mTXNPx	101	KGGLGEMHIPVLADK	1	2.95	DSA Dimer
mTXNPx	101	KGGLGEMHIPVLADK	1	mTXNPx	101	KGGLGEMHIPVLADK	1	2.435	DSS Dimer
mTXNPx	101	KGGLGEMHIPVLADK	1	mTXNPx	196	AGEFFEKNM	7	2.485	DSS Dimer
Firefly_Luciferase	2	EDAKNIKKGPAPFYPLEDGTAGEQLHK	1				4	1.32	DSA Dimer
Firefly_Luciferase	6	NIKKGPAPFYPLEDGTAGEQLHK	3				4	3.31	DSS Multimer-Well
Firefly_Luciferase	6	NIKKGPAPFYPLEDGTAGEQLHK	3				4	3.185	DSA Dimer
Firefly_Luciferase	6	NIKKGPAPFYPLEDGTAGEQLHK	3				4	3.125	DSA Dimer
Firefly_Luciferase	6	NIKKGPAPFYPLEDGTAGEQLHK	3				4	3.12	DSS Dimer
Firefly_Luciferase	6	NIKKGPAPFYPLEDGTAGEQLHK	3				4	3.08	DSA Multimer-Well
Firefly_Luciferase	6	NIKKGPAPFYPLEDGTAGEQLHK	3				4	2.98	DSA Multimer-Well
Firefly_Luciferase	6	NIKKGPAPFYPLEDGTAGEQLHK	3				4	2.835	DSS Multimer-Well
Firefly_Luciferase	6	NIKKGPAPFYPLEDGTAGEQLHK	3				4	2.8	DSS Dimer
Firefly_Luciferase	6	NIKKGPAPFYPLEDGTAGEQLHK	3				4	2.575	DSS Multimer-Well
Firefly_Luciferase	6	NIKKGPAPFYPLEDGTAGEQLHK	3				4	2.355	DSA Multimer-Well
Firefly_Luciferase	6	NIKKGPAPFYPLEDGTAGEQLHK	3				4	2.225	DSA Dimer
Firefly_Luciferase	6	NIKKGPAPFYPLEDGTAGEQLHK	3				4	2.17	DSA Multimer-Well
Firefly_Luciferase	9	KGPAPFYPLEDGTAGEQLHKAMKR	20				23	4.505	DSS Multimer-Well
Firefly_Luciferase	9	KGPAPFYPLEDGTAGEQLHKAMKR	20				23	4.28	DSS Multimer-Well
Firefly_Luciferase	9	KGPAPFYPLEDGTAGEQLHKAMKR	20				23	3.915	DSS Multimer-Well
Firefly_Luciferase	9	KGPAPFYPLEDGTAGEQLHKAMKR	20				23	3.81	DSS Multimer-Well
Firefly_Luciferase	9	KGPAPFYPLEDGTAGEQLHKAMKR	20				23	2.225	DSS Multimer-Well
Firefly_Luciferase	9	KGPAPFYPLEDGTAGEQLHKAMKR	20				23	1.69	DSA Multimer-Well
Firefly_Luciferase	9	KGPAPFYPLEDGTAGEQLHKAMKR	20				23	1.67	DSS Multimer-Well
Firefly_Luciferase	10	GPAPFYPLEDGTAGEQLHKAMKR	19				22	2.47	DSS Multimer-Well
Firefly_Luciferase	10	GPAPFYPLEDGTAGEQLHKAMKR	19				22	2.385	DSA Dimer
Firefly_Luciferase	10	GPAPFYPLEDGTAGEQLHKAMKR	19				22	2.29	DSA Dimer
Firefly_Luciferase	10	GPAPFYPLEDGTAGEQLHKAMKR	19				22	2.285	DSA Dimer
Firefly_Luciferase	10	GPAPFYPLEDGTAGEQLHKAMKR	19				22	2.22	DSS Multimer-Well
Firefly_Luciferase	10	GPAPFYPLEDGTAGEQLHKAMKR	19				22	2.19	DSS Dimer
Firefly_Luciferase	10	GPAPFYPLEDGTAGEQLHKAMKR	19				22	2.07	DSS Multimer-Well
Firefly_Luciferase	10	GPAPFYPLEDGTAGEQLHKAMKR	19				22	2.045	DSS Dimer
Firefly_Luciferase	10	GPAPFYPLEDGTAGEQLHKAMKR	19				22	1.935	DSS Multimer-Well
Firefly_Luciferase	10	GPAPFYPLEDGTAGEQLHKAMKR	19				22	1.91	DSA Multimer-Well
Firefly_Luciferase	10	GPAPFYPLEDGTAGEQLHKAMKR	19				22	1.89	DSS Dimer
Firefly_Luciferase	10	GPAPFYPLEDGTAGEQLHKAMKR	19				22	1.855	DSA Multimer-Well
Firefly_Luciferase	10	GPAPFYPLEDGTAGEQLHKAMKR	19				22	1.855	DSS Dimer
Firefly_Luciferase	10	GPAPFYPLEDGTAGEQLHKAMKR	19				22	1.745	DSA Dimer
Firefly_Luciferase	10	GPAPFYPLEDGTAGEQLHKAMKR	19				22	1.72	DSA Multimer-Well
Firefly_Luciferase	10	GPAPFYPLEDGTAGEQLHKAMKR	19				22	1.38	DSS Multimer-Well
Firefly_Luciferase	10	GPAPFYPLEDGTAGEQLHKAMKR	19				22	1.18	DSA Multimer-Well
Firefly_Luciferase	298	STLIDKYDLSNLHEIASGGAPLSKEVGEAVAK	6				24	2.165	DSS Multimer-Well
Firefly_Luciferase	298	STLIDKYDLSNLHEIASGGAPLSKEVGEAVAK	6				24	1.905	DSS Multimer-Well
Firefly_Luciferase	298	STLIDKYDLSNLHEIASGGAPLSKEVGEAVAK	6				24	1.71	DSS Multimer-Well
Firefly_Luciferase	298	STLIDKYDLSNLHEIASGGAPLSKEVGEAVAK	6				24	1.655	DSS Multimer-Well
Firefly_Luciferase	298	STLIDKYDLSNLHEIASGGAPLSKEVGEAVAK	6				24	1.385	DSS Dimer
Firefly_Luciferase	298	STLIDKYDLSNLHEIASGGAPLSKEVGEAVAKR	24				32	4.85	DSS Multimer-Well
Firefly_Luciferase	298	STLIDKYDLSNLHEIASGGAPLSKEVGEAVAKR	24				32	4.43	DSS Multimer-Well
Firefly_Luciferase	298	STLIDKYDLSNLHEIASGGAPLSKEVGEAVAKR	24				32	4.375	DSS Multimer-Well
Firefly_Luciferase	298	STLIDKYDLSNLHEIASGGAPLSKEVGEAVAKR	24				32	4.25	DSS Multimer-Well
Firefly_Luciferase	298	STLIDKYDLSNLHEIASGGAPLSKEVGEAVAKR	24				32	1.74	DSA Dimer
Firefly_Luciferase	304	YDLSNLHEIASGGAPLSKEVGEAVAKR	18				26	4.005	DSA Dimer
Firefly_Luciferase	304	YDLSNLHEIASGGAPLSKEVGEAVAKR	18				26	3.405	DSA Dimer
Firefly_Luciferase	304	YDLSNLHEIASGGAPLSKEVGEAVAKR	18				26	3.225	DSS Dimer
Firefly_Luciferase	304	YDLSNLHEIASGGAPLSKEVGEAVAKR	18				26	2.94	DSS Multimer-Well
Firefly_Luciferase	304	YDLSNLHEIASGGAPLSKEVGEAVAKR	18				26	2.79	DSS Multimer-Well
Firefly_Luciferase	304	YDLSNLHEIASGGAPLSKEVGEAVAKR	18				26	2.52	DSS Dimer
Firefly_Luciferase	304	YDLSNLHEIASGGAPLSKEVGEAVAKR	18				26	2.165	DSS Multimer-Well
Firefly_Luciferase	365	VVPFFEAKVVDLDTGKTLGVNQR	8				16	1.81	DSS Multimer-Well
Firefly_Luciferase	365	VVPFFEAKVVDLDTGKTLGVNQR	8				16	1.665	DSS Multimer-Well
Firefly_Luciferase	365	VVPFFEAKVVDLDTGKTLGVNQR	8				16	1.58	DSS Dimer
Firefly_Luciferase	365	VVPFFEAKVVDLDTGKTLGVNQR	8				16	1.545	DSS Dimer
Firefly_Luciferase	365	VVPFFEAKVVDLDTGKTLGVNQR	8				16	1.09	DSS Multimer-Well
Firefly_Luciferase	492	TMTEKEIVDYVASQVTTAKKLR	19				20	1.83	DSS Multimer-Well
Firefly_Luciferase	492	TMTEKEIVDYVASQVTTAKKLR	19				20	1.525	DSS Multimer-Well
Firefly_Luciferase	497	EIVDYVASQVTTAKKLR	14				15	3.53	DSS Multimer-Well
Firefly_Luciferase	497	EIVDYVASQVTTAKKLR	14				15	3.45	DSS Multimer-Well
Firefly_Luciferase	514	GGVVFVDEVPKGLTGKLDAR	11				16	1.755	DSS Dimer
mTXNPx	100	KKGGLGEMHIPVLADK	1				2	3.825	DSS Multimer-Well
mTXNPx	100	KKGGLGEMHIPVLADK	1				2	3.615	DSS Dimer
mTXNPx	100	KKGGLGEMHIPVLADK	1				2	3.54	DSS Dimer
mTXNPx	100	KKGGLGEMHIPVLADK	1				2	3.53	DSA Dimer
mTXNPx	100	KKGGLGEMHIPVLADK	1				2	3.47	DSA Multimer-Well
mTXNPx	100	KKGGLGEMHIPVLADK	1				2	3.44	DSA Dimer
mTXNPx	100	KKGGLGEMHIPVLADK	1				2	3.42	DSS Dimer
mTXNPx	100	KKGGLGEMHIPVLADK	1				2	3.42	DSS Dimer
mTXNPx	100	KKGGLGEMHIPVLADK	1				2	3.375	DSA Dimer
mTXNPx	100	KKGGLGEMHIPVLADK	1				2	3.32	DSS Dimer
mTXNPx	100	KKGGLGEMHIPVLADK	1				2	3.31	DSA Dimer
mTXNPx	100	KKGGLGEMHIPVLADK	1				2	3.265	DSS Dimer
mTXNPx	100	KKGGLGEMHIPVLADK	1				2	3.225	DSS Multimer-Well
mTXNPx	100	KKGGLGEMHIPVLADK	1				2	3.2	DSA Dimer
mTXNPx	100	KKGGLGEMHIPVLADK	1				2	3.17	DSS Dimer
mTXNPx	100	KKGGLGEMHIPVLADK	1				2	3.09	DSS Multimer-Well
mTXNPx	100	KKGGLGEMHIPVLADK	1				2	3.07	DSS Multimer-Well
mTXNPx	100	KKGGLGEMHIPVLADK	1				2	3.07	DSS Multimer-Well
mTXNPx	100	KKGGLGEMHIPVLADK	1				2	3.065	DSA Dimer
mTXNPx	100	KKGGLGEMHIPVLADK	1				2	3.03	DSS Dimer
mTXNPx	100	KKGGLGEMHIPVLADK	1				2	3.005	DSS Dimer
mTXNPx	100	KKGGLGEMHIPVLADK	1				2	2.995	DSA Dimer
mTXNPx	100	KKGGLGEMHIPVLADK	1				2	2.985	DSS Multimer-Well
mTXNPx	100	KKGGLGEMHIPVLADK	1				2	2.975	DSA Multimer-Well
mTXNPx	100	KKGGLGEMHIPVLADK	1				2	2.965	DSS Multimer-Well
mTXNPx	100	KKGGLGEMHIPVLADK	1				2	2.91	DSA Dimer
mTXNPx	100	KKGGLGEMHIPVLADK	1				2	2.905	DSA Multimer-Well
mTXNPx	100	KKGGLGEMHIPVLADK	1				2	2.805	DSA Dimer
mTXNPx	100	KKGGLGEMHIPVLADK	1				2	2.78	DSA Dimer
mTXNPx	100	KKGGLGEMHIPVLADK	1				2	2.77	DSA Multimer-Well
mTXNPx	100	KKGGLGEMHIPVLADK	1				2	2.675	DSA Multimer-Well
mTXNPx	100	KKGGLGEMHIPVLADK	1				2	2.215	DSA Multimer-Well
mTXNPx	100	KKGGLGEMHIPVLADKSMEIAR	1				2	1.365	DSS Multimer-Well

## Sheet: Subset_For_xiNET_(Uniprot #ing)
Protein1	PepPos1	PepSeq1	LinkPos1	Protein2	PepPos2	PepSeq2	LinkPos2	Score	Id		Sequences
Firefly_Luciferase	1	MEDAK	1	Firefly_Luciferase	9	KGPAPFYPLEDGTAGEQLHK	1	4.13	DSA Multimer-Well		>mTXNPx
Firefly_Luciferase	1	MEDAK	1	Firefly_Luciferase	9	KGPAPFYPLEDGTAGEQLHK	1	4.09	DSS Multimer-Well		MLRRLPTSCFLKRSQFRGFAATSPLLNLDYQMYRTATVREAAPQFSGQAVVNGAIKDINMNDYKGKYIVLFFYPMDFTFVCPTEIIAFSDRHADFEKLNTQVVAVSCDSVYSHLAWVNTPRKKGGLGEMHIPVLADKSMEIARDYGVLIEESGIALRGLFIIDKKGILRHSTINDLPVGRNVDEALRVLEAFQYADENGDAIPCGWKPGQPTLDTTKAGEFFEKNM
Firefly_Luciferase	1	MEDAK	1	Firefly_Luciferase	9	KGPAPFYPLEDGTAGEQLHK	1	4	DSS Multimer-Well		>Firefly_Luciferase
Firefly_Luciferase	1	MEDAK	1	Firefly_Luciferase	9	KGPAPFYPLEDGTAGEQLHK	1	3.94	DSS Multimer-Well		MEDAKNIKKGPAPFYPLEDGTAGEQLHKAMKRYALVPGTIAFTDAHIEVDITYAEYFEMSVRLAEAMKRYGLNTNHRIVVCSENSLQFFMPVLGALFIGVAVAPANDIYNERELLNSMGISQPTVVFVSKKGLQKILNVQKKLPIIQKIIIMDSKTDYQGFQSMYTFVTSHLPPGFNEYDFVPESFDRDKTIALIMNSSGSTGLPKGVALPHRTACVRFSHARDPIFGNQIIPDTAILSVVPFHHGFGMFTTLGYLICGFRVVLMYRFEEELFLRSLQDYKIQSALLVPTLFSFFAKSTLIDKYDLSNLHEIASGGAPLSKEVGEAVAKRFHLPGIRQGYGLTETTSAILITPEGDDKPGAVGKVVPFFEAKVVDLDTGKTLGVNQRGELCVRGPMIMS…
Firefly_Luciferase	1	MEDAK	1	Firefly_Luciferase	9	KGPAPFYPLEDGTAGEQLHK	1	3.93	DSS Multimer-Well
Firefly_Luciferase	1	MEDAK	1	Firefly_Luciferase	9	KGPAPFYPLEDGTAGEQLHK	1	3.855	DSS Multimer-Well
Firefly_Luciferase	1	MEDAK	1	Firefly_Luciferase	9	KGPAPFYPLEDGTAGEQLHK	1	3.02	DSA Dimer		Annotations
Firefly_Luciferase	1	MEDAK	1	Firefly_Luciferase	9	KGPAPFYPLEDGTAGEQLHK	1	3.01	DSS Dimer		ProteinId	AnnotName	StartRes	EndRes	Color
Firefly_Luciferase	1	MEDAK	1	Firefly_Luciferase	9	KGPAPFYPLEDGTAGEQLHK	1	2.685	DSS Dimer		Firefly_Luciferase	Domain 1	4	15	#a6d854
Firefly_Luciferase	1	MEDAK	1	Firefly_Luciferase	9	KGPAPFYPLEDGTAGEQLHK	1	2.51	DSS Dimer		Firefly_Luciferase	Domain 1	356	395	#a6d854
Firefly_Luciferase	1	MEDAKNIK	5	Firefly_Luciferase	9	KGPAPFYPLEDGTAGEQLHK	1	6.23	DSS Multimer-Well		Firefly_Luciferase	Domain 1	413	436	#a6d854
Firefly_Luciferase	1	MEDAKNIK	5	Firefly_Luciferase	9	KGPAPFYPLEDGTAGEQLHK	1	5.795	DSA Dimer		Firefly_Luciferase	Domain 2	16	70	#e78ac3
Firefly_Luciferase	1	MEDAKNIK	5	Firefly_Luciferase	9	KGPAPFYPLEDGTAGEQLHK	1	5.63	DSA Dimer		Firefly_Luciferase	Domain 2	225	355	#e78ac3
Firefly_Luciferase	1	MEDAKNIK	5	Firefly_Luciferase	9	KGPAPFYPLEDGTAGEQLHK	1	5.385	DSS Multimer-Well		Firefly_Luciferase	Domain 3	71	224	#1f78b4
Firefly_Luciferase	1	MEDAKNIK	5	Firefly_Luciferase	9	KGPAPFYPLEDGTAGEQLHK	1	4.77	DSA Multimer-Well		Firefly_Luciferase	Domain 3	396	412	#1f78b4
Firefly_Luciferase	1	MEDAKNIK	5	Firefly_Luciferase	9	KGPAPFYPLEDGTAGEQLHK	1	3.58	DSA Multimer-Well		Firefly_Luciferase	Domain 4	437	544	#fdbf6f
Firefly_Luciferase	1	MEDAK	1	Firefly_Luciferase	373	VVDLDTGKTLGVNQR	8	3.17	DSS Multimer-Well		mTXNPx	N-terminal Domain	1	42	#b3cde3
Firefly_Luciferase	1	MEDAK	1	Firefly_Luciferase	373	VVDLDTGKTLGVNQR	8	3.055	DSS Multimer-Well		mTXNPx	Core Domain	43	198	#a6d854
Firefly_Luciferase	1	MEDAK	1	Firefly_Luciferase	373	VVDLDTGKTLGVNQR	8	2.56	DSA Multimer-Well		mTXNPx	C-terminal Domain	199	226	#cccccc
Firefly_Luciferase	6	NIKK	3	Firefly_Luciferase	373	VVDLDTGKTLGVNQR	8	2.34	DSA Multimer-Well
Firefly_Luciferase	9	KGPAPFYPLEDGTAGEQLHKAMKR	1	Firefly_Luciferase	492	TMTEKEIVDYVASQVTTAKKLR	19	2.375	DSS Multimer-Well
Firefly_Luciferase	29	AMKR	3	Firefly_Luciferase	373	VVDLDTGKTLGVNQR	8	2.81	DSS Multimer-Well
Firefly_Luciferase	29	AMKR	3	Firefly_Luciferase	373	VVDLDTGKTLGVNQR	8	2.625	DSS Multimer-Well
Firefly_Luciferase	29	AMKR	3	Firefly_Luciferase	373	VVDLDTGKTLGVNQR	8	2.24	DSA Multimer-Well
Firefly_Luciferase	29	AMKR	3	Firefly_Luciferase	373	VVDLDTGKTLGVNQR	8	2.2	DSA Multimer-Well
Firefly_Luciferase	132	GLQKILNVQK	4	Firefly_Luciferase	142	KLPIIQK	1	2.915	DSS Dimer
Firefly_Luciferase	132	GLQKILNVQK	4	Firefly_Luciferase	142	KLPIIQK	1	2.795	DSA Dimer
Firefly_Luciferase	132	GLQKILNVQK	4	Firefly_Luciferase	142	KLPIIQK	1	2.7	DSS Multimer-Well
Firefly_Luciferase	132	GLQKILNVQK	4	Firefly_Luciferase	142	KLPIIQK	1	2.695	DSA Dimer
Firefly_Luciferase	132	GLQKILNVQK	4	Firefly_Luciferase	142	KLPIIQK	1	2.695	DSS Multimer-Well
Firefly_Luciferase	298	STLIDKYDLSNLHEIASGGAPLSK	6	Firefly_Luciferase	322	EVGEAVAKR	8	3.095	DSA Dimer
Firefly_Luciferase	322	EVGEAVAKR	8	Firefly_Luciferase	373	VVDLDTGKTLGVNQR	8	3.95	DSS Multimer-Well
Firefly_Luciferase	322	EVGEAVAKR	8	Firefly_Luciferase	525	GLTGKLDAR	5	2.135	DSS Multimer-Well
Firefly_Luciferase	373	VVDLDTGKTLGVNQR	8	Firefly_Luciferase	525	GLTGKLDAR	5	3.18	DSS Multimer-Well
Firefly_Luciferase	1	MEDAK	1	mTXNPx	23	GSHMNLDYQMYR	1	2.705	DSS Dimer
Firefly_Luciferase	1	MEDAK	1	mTXNPx	23	GSHMNLDYQMYR	1	2.45	DSS Multimer-Well
Firefly_Luciferase	1	MEDAK	1	mTXNPx	23	GSHMNLDYQMYR	1	2.285	DSS Multimer-Well
Firefly_Luciferase	1	MEDAK	1	mTXNPx	23	GSHMNLDYQMYR	1	2.19	DSS Multimer-Well
Firefly_Luciferase	1	MEDAKNIK	1	mTXNPx	24	SHMNLDYQMYR	1	1.445	DSS Dimer
Firefly_Luciferase	1	MEDAK	1	mTXNPx	123	KGGLGEMHIPVLADK	1	1.54	DSA Dimer
Firefly_Luciferase	1	MEDAK	1	mTXNPx	123	KGGLGEMHIPVLADK	1	1.27	DSA Multimer-Well
Firefly_Luciferase	1	MEDAK	1	mTXNPx	123	KGGLGEMHIPVLADK	1	1.24	DSA Multimer-Well
Firefly_Luciferase	1	MEDAKNIKK	8	mTXNPx	123	KGGLGEMHIPVLADK	1	1.655	DSS Multimer-Well
Firefly_Luciferase	1	MEDAK	1	mTXNPx	158	GLFIIDKKGILRHSTINDLPVGR	8	1.125	DSS Dimer
Firefly_Luciferase	2	EDAKNIK	4	mTXNPx	124	GGLGEMHIPVLADKSMEIAR	14	1.21	DSA Dimer
Firefly_Luciferase	6	NIKK	3	mTXNPx	23	GSHMNLDYQMYR	1	3.09	DSS Dimer
Firefly_Luciferase	6	NIKK	3	mTXNPx	23	GSHMNLDYQMYR	1	2.815	DSA Dimer
Firefly_Luciferase	6	NIKK	3	mTXNPx	23	GSHMNLDYQMYR	1	2.71	DSA Dimer
Firefly_Luciferase	6	NIKK	3	mTXNPx	23	GSHMNLDYQMYR	1	2.555	DSS Dimer
Firefly_Luciferase	6	NIKK	3	mTXNPx	23	GSHMNLDYQMYR	1	2.095	DSS Dimer
Firefly_Luciferase	6	NIKK	3	mTXNPx	165	KGILR	1	1.76	DSA Dimer
Firefly_Luciferase	6	NIKK	3	mTXNPx	165	KGILR	1	1.155	DSS Multimer-Well
Firefly_Luciferase	9	KGPAPFYPLEDGTAGEQLHKAMKR	1	mTXNPx	123	KGGLGEMHIPVLADKSMEIAR	1	1.02	DSA Dimer
Firefly_Luciferase	29	AMKR	3	mTXNPx	23	GSHMNLDYQMYR	1	3.305	DSS Multimer-Well
Firefly_Luciferase	29	AMKR	3	mTXNPx	23	GSHMNLDYQMYR	1	3.085	DSS Multimer-Well
Firefly_Luciferase	132	GLQKILNVQK	4	mTXNPx	23	GSHMNLDYQMYR	1	2.26	DSS Dimer
Firefly_Luciferase	136	ILNVQKK	6	mTXNPx	23	GSHMNLDYQMYR	1	2.095	DSA Dimer
Firefly_Luciferase	136	ILNVQKK	6	mTXNPx	23	GSHMNLDYQMYR	1	2.025	DSS Multimer-Well
Firefly_Luciferase	142	KLPIIQK	1	mTXNPx	23	GSHMNLDYQMYR	1	2.15	DSS Dimer
Firefly_Luciferase	298	STLIDKYDLSNLHEIASGGAPLSK	6	mTXNPx	23	GSHMNLDYQMYR	1	3.61	DSS Dimer
Firefly_Luciferase	322	EVGEAVAKR	8	mTXNPx	23	GSHMNLDYQMYR	1	3.655	DSS Multimer-Well
Firefly_Luciferase	322	EVGEAVAKR	8	mTXNPx	23	GSHMNLDYQMYR	1	3.53	DSS Multimer-Well
Firefly_Luciferase	322	EVGEAVAKR	8	mTXNPx	23	GSHMNLDYQMYR	1	3.47	DSS Multimer-Well
Firefly_Luciferase	322	EVGEAVAKR	8	mTXNPx	23	GSHMNLDYQMYR	1	3.11	DSA Dimer
Firefly_Luciferase	322	EVGEAVAKR	8	mTXNPx	23	GSHMNLDYQMYR	1	3.06	DSS Dimer
Firefly_Luciferase	322	EVGEAVAKR	8	mTXNPx	23	GSHMNLDYQMYR	1	3.035	DSA Dimer
Firefly_Luciferase	322	EVGEAVAKR	8	mTXNPx	23	GSHMNLDYQMYR	1	2.86	DSS Dimer
Firefly_Luciferase	322	EVGEAVAKR	8	mTXNPx	23	GSHMNLDYQMYR	1	2.79	DSA Dimer
Firefly_Luciferase	322	EVGEAVAKR	8	mTXNPx	23	GSHMNLDYQMYR	1	2.69	DSA Dimer
Firefly_Luciferase	322	EVGEAVAKR	8	mTXNPx	23	GSHMNLDYQMYR	1	2.435	DSA Multimer-Well
Firefly_Luciferase	322	EVGEAVAKR	8	mTXNPx	23	GSHMNLDYQMYR	1	2.215	DSA Multimer-Well
Firefly_Luciferase	322	EVGEAVAKR	8	mTXNPx	23	GSHMNLDYQMYR	1	2.205	DSS Multimer-Well
Firefly_Luciferase	322	EVGEAVAKR	8	mTXNPx	23	GSHMNLDYQMYR	1	2.175	DSS Multimer-Well
Firefly_Luciferase	322	EVGEAVAKR	8	mTXNPx	23	GSHMNLDYQMYR	1	2.165	DSA Dimer
Firefly_Luciferase	322	EVGEAVAKR	8	mTXNPx	122	KKGGLGEMHIPVLADKSMEIAR	2	1.825	DSA Dimer
Firefly_Luciferase	322	EVGEAVAKR	8	mTXNPx	165	KGILR	1	1.475	DSS Multimer-Well
Firefly_Luciferase	322	EVGEAVAKR	8	mTXNPx	165	KGILR	1	1.47	DSS Multimer-Well
Firefly_Luciferase	322	EVGEAVAKR	8	mTXNPx	165	KGILR	1	1.355	DSS Multimer-Well
Firefly_Luciferase	322	EVGEAVAKR	8	mTXNPx	165	KGILR	1	1.295	DSS Dimer
Firefly_Luciferase	322	EVGEAVAKR	8	mTXNPx	165	KGILR	1	1.155	DSA Multimer-Well
Firefly_Luciferase	373	VVDLDTGKTLGVNQR	8	mTXNPx	23	GSHMNLDYQMYR	1	3.085	DSS Multimer-Well
Firefly_Luciferase	373	VVDLDTGKTLGVNQR	8	mTXNPx	23	GSHMNLDYQMYR	1	2.81	DSS Multimer-Well
Firefly_Luciferase	440	SLIKYK	4	mTXNPx	165	KGILR	1	1.145	DSA Dimer
Firefly_Luciferase	492	TMTEKEIVDYVASQVTTAKK	5	mTXNPx	124	GGLGEMHIPVLADKSMEIAR	14	1.31	DSS Multimer-Well
Firefly_Luciferase	492	TMTEKEIVDYVASQVTTAKK	5	mTXNPx	124	GGLGEMHIPVLADKSMEIAR	14	1.195	DSS Multimer-Well
Firefly_Luciferase	497	EIVDYVASQVTTAKK	14	mTXNPx	23	GSHMNLDYQMYR	1	3.745	DSS Multimer-Well
Firefly_Luciferase	497	EIVDYVASQVTTAKK	14	mTXNPx	23	GSHMNLDYQMYR	1	3.195	DSS Dimer
Firefly_Luciferase	497	EIVDYVASQVTTAKK	14	mTXNPx	23	GSHMNLDYQMYR	1	2.77	DSS Dimer
Firefly_Luciferase	497	EIVDYVASQVTTAKK	14	mTXNPx	23	GSHMNLDYQMYR	1	2.555	DSS Dimer
Firefly_Luciferase	497	EIVDYVASQVTTAKK	14	mTXNPx	23	GSHMNLDYQMYR	1	2.04	DSA Dimer
Firefly_Luciferase	525	GLTGKLDAR	5	mTXNPx	23	GSHMNLDYQMYR	1	2.91	DSS Dimer
Firefly_Luciferase	525	GLTGKLDAR	5	mTXNPx	23	GSHMNLDYQMYR	1	2.395	DSS Multimer-Well
Firefly_Luciferase	525	GLTGKLDAR	5	mTXNPx	23	GSHMNLDYQMYR	1	2.32	DSA Dimer
Firefly_Luciferase	525	GLTGKLDAR	5	mTXNPx	23	GSHMNLDYQMYR	1	2.265	DSS Dimer
Firefly_Luciferase	525	GLTGKLDAR	5	mTXNPx	23	GSHMNLDYQMYR	1	2.185	DSS Multimer-Well
Firefly_Luciferase	525	GLTGKLDAR	5	mTXNPx	23	GSHMNLDYQMYR	1	2.115	DSA Dimer
Firefly_Luciferase	525	GLTGKLDARK	5	mTXNPx	24	SHMNLDYQMYR	1	1.115	DSS Dimer
Firefly_Luciferase	525	GLTGKLDAR	5	mTXNPx	165	KGILR	1	1.95	DSA Dimer
Firefly_Luciferase	537	EILIKAK	5	mTXNPx	23	GSHMNLDYQMYR	1	4.495	DSS Multimer-Well
Firefly_Luciferase	537	EILIKAK	5	mTXNPx	23	GSHMNLDYQMYR	1	3.15	DSA Dimer
Firefly_Luciferase	537	EILIKAK	5	mTXNPx	23	GSHMNLDYQMYR	1	2.96	DSA Dimer
Firefly_Luciferase	537	EILIKAK	5	mTXNPx	23	GSHMNLDYQMYR	1	2.93	DSS Dimer
Firefly_Luciferase	537	EILIKAK	5	mTXNPx	23	GSHMNLDYQMYR	1	2.745	DSA Dimer
Firefly_Luciferase	537	EILIKAK	5	mTXNPx	23	GSHMNLDYQMYR	1	2.685	DSS Multimer-Well
Firefly_Luciferase	537	EILIKAK	5	mTXNPx	23	GSHMNLDYQMYR	1	2.165	DSA Dimer
Firefly_Luciferase	537	EILIKAK	5	mTXNPx	23	GSHMNLDYQMYR	1	2.11	DSS Dimer
Firefly_Luciferase	537	EILIKAK	5	mTXNPx	23	GSHMNLDYQMYR	1	2.085	DSA Dimer
Firefly_Luciferase	537	EILIKAKKGGK	7	mTXNPx	24	SHMNLDYQMYRTATVR	1	1.2	DSS Dimer
Firefly_Luciferase	537	EILIKAKKGGK	7	mTXNPx	24	SHMNLDYQMYRTATVR	1	1.14	DSS Dimer
Firefly_Luciferase	542	AKKGGK	2	mTXNPx	24	SHMNLDYQMYR	1	1.285	DSA Dimer
Firefly_Luciferase	544	KGGKIAV	1	mTXNPx	24	SHMNLDYQMYR	1	1.37	DSS Multimer-Well
Firefly_Luciferase	544	KGGKIAV	1	mTXNPx	24	SHMNLDYQMYR	1	1.335	DSS Multimer-Well
Firefly_Luciferase	545	GGKIAV	3	mTXNPx	123	KGGLGEMHIPVLADK	1	1.595	DSA Dimer
mTXNPx	23	GSHMNLDYQMYR	1	mTXNPx	23	GSHMNLDYQMYR	1	5.27	DSS Multimer-Well
mTXNPx	23	GSHMNLDYQMYR	1	mTXNPx	23	GSHMNLDYQMYR	1	5.07	DSS Dimer
mTXNPx	23	GSHMNLDYQMYR	1	mTXNPx	23	GSHMNLDYQMYR	1	5.025	DSS Dimer
mTXNPx	23	GSHMNLDYQMYR	1	mTXNPx	23	GSHMNLDYQMYR	1	4.96	DSS Dimer
mTXNPx	23	GSHMNLDYQMYR	1	mTXNPx	23	GSHMNLDYQMYR	1	4.865	DSA Dimer
mTXNPx	23	GSHMNLDYQMYR	1	mTXNPx	23	GSHMNLDYQMYR	1	4.825	DSA Dimer
mTXNPx	23	GSHMNLDYQMYR	1	mTXNPx	23	GSHMNLDYQMYR	1	4.77	DSS Dimer
mTXNPx	23	GSHMNLDYQMYR	1	mTXNPx	23	GSHMNLDYQMYR	1	4.69	DSS Multimer-Well
mTXNPx	23	GSHMNLDYQMYR	1	mTXNPx	23	GSHMNLDYQMYR	1	4.645	DSS Multimer-Well
mTXNPx	23	GSHMNLDYQMYR	1	mTXNPx	23	GSHMNLDYQMYR	1	4.64	DSA Dimer
mTXNPx	23	GSHMNLDYQMYR	1	mTXNPx	23	GSHMNLDYQMYR	1	4.525	DSA Dimer
mTXNPx	23	GSHMNLDYQMYR	1	mTXNPx	23	GSHMNLDYQMYR	1	4.485	DSS Dimer
mTXNPx	23	GSHMNLDYQMYR	1	mTXNPx	23	GSHMNLDYQMYR	1	4.38	DSA Dimer
mTXNPx	23	GSHMNLDYQMYR	1	mTXNPx	23	GSHMNLDYQMYR	1	4.345	DSA Dimer
mTXNPx	23	GSHMNLDYQMYR	1	mTXNPx	23	GSHMNLDYQMYR	1	4.335	DSS Dimer
mTXNPx	23	GSHMNLDYQMYR	1	mTXNPx	23	GSHMNLDYQMYR	1	4.32	DSA Dimer
mTXNPx	23	GSHMNLDYQMYR	1	mTXNPx	23	GSHMNLDYQMYR	1	4.19	DSS Dimer
mTXNPx	23	GSHMNLDYQMYR	1	mTXNPx	23	GSHMNLDYQMYR	1	4.19	DSS Dimer
mTXNPx	23	GSHMNLDYQMYR	1	mTXNPx	23	GSHMNLDYQMYR	1	4.165	DSA Dimer
mTXNPx	23	GSHMNLDYQMYR	1	mTXNPx	23	GSHMNLDYQMYR	1	4.115	DSA Dimer
mTXNPx	23	GSHMNLDYQMYR	1	mTXNPx	23	GSHMNLDYQMYR	1	4.085	DSS Dimer
mTXNPx	23	GSHMNLDYQMYR	1	mTXNPx	23	GSHMNLDYQMYR	1	3.925	DSS Multimer-Well
mTXNPx	23	GSHMNLDYQMYR	1	mTXNPx	23	GSHMNLDYQMYR	1	3.79	DSS Multimer-Well
mTXNPx	23	GSHMNLDYQMYR	1	mTXNPx	23	GSHMNLDYQMYR	1	3.77	DSS Multimer-Well
mTXNPx	23	GSHMNLDYQMYR	1	mTXNPx	23	GSHMNLDYQMYR	1	3.645	DSS Dimer
mTXNPx	23	GSHMNLDYQMYR	1	mTXNPx	23	GSHMNLDYQMYR	1	3.565	DSA Dimer
mTXNPx	23	GSHMNLDYQMYR	1	mTXNPx	23	GSHMNLDYQMYR	1	3.555	DSS Dimer
mTXNPx	23	GSHMNLDYQMYR	1	mTXNPx	23	GSHMNLDYQMYR	1	3.55	DSA Dimer
mTXNPx	23	GSHMNLDYQMYR	1	mTXNPx	23	GSHMNLDYQMYR	1	3.545	DSS Dimer
mTXNPx	23	GSHMNLDYQMYR	1	mTXNPx	23	GSHMNLDYQMYR	1	3.405	DSS Multimer-Well
mTXNPx	23	GSHMNLDYQMYR	1	mTXNPx	23	GSHMNLDYQMYR	1	3.38	DSS Dimer
mTXNPx	23	GSHMNLDYQMYR	1	mTXNPx	23	GSHMNLDYQMYR	1	3.375	DSS Dimer
mTXNPx	23	GSHMNLDYQMYR	1	mTXNPx	23	GSHMNLDYQMYR	1	3.31	DSS Multimer-Well
mTXNPx	23	GSHMNLDYQMYR	1	mTXNPx	23	GSHMNLDYQMYR	1	3.225	DSS Dimer
mTXNPx	23	GSHMNLDYQMYR	1	mTXNPx	23	GSHMNLDYQMYR	1	3.16	DSS Multimer-Well
mTXNPx	23	GSHMNLDYQMYR	1	mTXNPx	23	GSHMNLDYQMYR	1	3.155	DSS Dimer
mTXNPx	23	GSHMNLDYQMYR	1	mTXNPx	23	GSHMNLDYQMYR	1	3.14	DSS Multimer-Well
mTXNPx	23	GSHMNLDYQMYR	1	mTXNPx	23	GSHMNLDYQMYR	1	3.115	DSS Multimer-Well
mTXNPx	23	GSHMNLDYQMYR	1	mTXNPx	23	GSHMNLDYQMYR	1	3.1	DSS Dimer
mTXNPx	23	GSHMNLDYQMYR	1	mTXNPx	23	GSHMNLDYQMYR	1	3.095	DSS Multimer-Well
mTXNPx	23	GSHMNLDYQMYR	1	mTXNPx	23	GSHMNLDYQMYR	1	3.09	DSS Dimer
mTXNPx	23	GSHMNLDYQMYR	1	mTXNPx	23	GSHMNLDYQMYR	1	3.045	DSS Dimer
mTXNPx	23	GSHMNLDYQMYR	1	mTXNPx	23	GSHMNLDYQMYR	1	3.035	DSS Dimer
mTXNPx	23	GSHMNLDYQMYR	1	mTXNPx	23	GSHMNLDYQMYR	1	3.03	DSS Multimer-Well
mTXNPx	23	GSHMNLDYQMYR	1	mTXNPx	23	GSHMNLDYQMYR	1	3.015	DSS Dimer
mTXNPx	23	GSHMNLDYQMYR	1	mTXNPx	23	GSHMNLDYQMYR	1	3.01	DSA Dimer
mTXNPx	23	GSHMNLDYQMYR	1	mTXNPx	23	GSHMNLDYQMYR	1	3	DSA Dimer
mTXNPx	23	GSHMNLDYQMYR	1	mTXNPx	23	GSHMNLDYQMYR	1	2.955	DSS Dimer
mTXNPx	23	GSHMNLDYQMYR	1	mTXNPx	23	GSHMNLDYQMYR	1	2.94	DSA Dimer
mTXNPx	23	GSHMNLDYQMYR	1	mTXNPx	23	GSHMNLDYQMYR	1	2.93	DSA Dimer
mTXNPx	23	GSHMNLDYQMYR	1	mTXNPx	23	GSHMNLDYQMYR	1	2.87	DSS Dimer
mTXNPx	23	GSHMNLDYQMYR	1	mTXNPx	23	GSHMNLDYQMYR	1	2.86	DSA Dimer
mTXNPx	23	GSHMNLDYQMYR	1	mTXNPx	23	GSHMNLDYQMYR	1	2.83	DSA Multimer-Well
mTXNPx	23	GSHMNLDYQMYR	1	mTXNPx	23	GSHMNLDYQMYR	1	2.765	DSA Dimer
mTXNPx	23	GSHMNLDYQMYR	1	mTXNPx	23	GSHMNLDYQMYR	1	2.755	DSS Multimer-Well
mTXNPx	23	GSHMNLDYQMYR	1	mTXNPx	23	GSHMNLDYQMYR	1	2.75	DSA Dimer
mTXNPx	23	GSHMNLDYQMYR	1	mTXNPx	23	GSHMNLDYQMYR	1	2.75	DSA Dimer
mTXNPx	23	GSHMNLDYQMYR	1	mTXNPx	23	GSHMNLDYQMYR	1	2.75	DSS Dimer
mTXNPx	23	GSHMNLDYQMYR	1	mTXNPx	23	GSHMNLDYQMYR	1	2.675	DSS Multimer-Well
mTXNPx	23	GSHMNLDYQMYR	1	mTXNPx	23	GSHMNLDYQMYR	1	2.6	DSA Dimer
mTXNPx	23	GSHMNLDYQMYR	1	mTXNPx	23	GSHMNLDYQMYR	1	2.6	DSA Dimer
mTXNPx	23	GSHMNLDYQMYR	1	mTXNPx	23	GSHMNLDYQMYR	1	2.565	DSS Dimer
mTXNPx	23	GSHMNLDYQMYR	1	mTXNPx	23	GSHMNLDYQMYR	1	2.555	DSA Dimer
mTXNPx	23	GSHMNLDYQMYR	1	mTXNPx	23	GSHMNLDYQMYR	1	2.55	DSA Dimer
mTXNPx	23	GSHMNLDYQMYR	1	mTXNPx	23	GSHMNLDYQMYR	1	2.55	DSS Dimer
mTXNPx	23	GSHMNLDYQMYR	1	mTXNPx	23	GSHMNLDYQMYR	1	2.54	DSA Multimer-Well
mTXNPx	23	GSHMNLDYQMYR	1	mTXNPx	23	GSHMNLDYQMYR	1	2.495	DSS Multimer-Well
mTXNPx	23	GSHMNLDYQMYR	1	mTXNPx	23	GSHMNLDYQMYR	1	2.46	DSA Multimer-Well
mTXNPx	23	GSHMNLDYQMYR	1	mTXNPx	23	GSHMNLDYQMYR	1	2.425	DSS Multimer-Well
mTXNPx	23	GSHMNLDYQMYR	1	mTXNPx	23	GSHMNLDYQMYR	1	2.36	DSS Dimer
mTXNPx	23	GSHMNLDYQMYR	1	mTXNPx	23	GSHMNLDYQMYR	1	2.33	DSS Dimer
mTXNPx	23	GSHMNLDYQMYR	1	mTXNPx	23	GSHMNLDYQMYR	1	2.235	DSS Multimer-Well
mTXNPx	23	GSHMNLDYQMYR	1	mTXNPx	23	GSHMNLDYQMYR	1	2.225	DSA Multimer-Well
mTXNPx	23	GSHMNLDYQMYR	1	mTXNPx	23	GSHMNLDYQMYR	1	2.215	DSS Dimer
mTXNPx	23	GSHMNLDYQMYR	1	mTXNPx	23	GSHMNLDYQMYR	1	2.21	DSA Dimer
mTXNPx	23	GSHMNLDYQMYR	1	mTXNPx	23	GSHMNLDYQMYR	1	2.21	DSS Dimer
mTXNPx	23	GSHMNLDYQMYR	1	mTXNPx	23	GSHMNLDYQMYR	1	2.145	DSS Multimer-Well
mTXNPx	23	GSHMNLDYQMYR	1	mTXNPx	23	GSHMNLDYQMYR	1	2.105	DSS Multimer-Well
mTXNPx	23	GSHMNLDYQMYR	1	mTXNPx	23	GSHMNLDYQMYR	1	2.1	DSS Dimer
mTXNPx	23	GSHMNLDYQMYRTATVREAAPQFSGQAVVNGAIK	1	mTXNPx	122	KKGGLGEMHIPVLADK	2	2.08	DSS Multimer-Well
mTXNPx	23	GSHMNLDYQMYR	1	mTXNPx	165	KGILR	1	4.67	DSS Multimer-Well
mTXNPx	23	GSHMNLDYQMYR	1	mTXNPx	165	KGILR	1	4.58	DSS Multimer-Well
mTXNPx	23	GSHMNLDYQMYR	1	mTXNPx	165	KGILR	1	4.115	DSS Dimer
mTXNPx	23	GSHMNLDYQMYR	1	mTXNPx	165	KGILR	1	4.035	DSS Multimer-Well
mTXNPx	23	GSHMNLDYQMYR	1	mTXNPx	165	KGILR	1	4.03	DSS Multimer-Well
mTXNPx	23	GSHMNLDYQMYR	1	mTXNPx	165	KGILR	1	3.73	DSA Multimer-Well
mTXNPx	23	GSHMNLDYQMYR	1	mTXNPx	165	KGILR	1	3.73	DSS Dimer
mTXNPx	23	GSHMNLDYQMYR	1	mTXNPx	165	KGILR	1	3.46	DSS Dimer
mTXNPx	23	GSHMNLDYQMYR	1	mTXNPx	165	KGILR	1	3.35	DSS Multimer-Well
mTXNPx	23	GSHMNLDYQMYR	1	mTXNPx	165	KGILR	1	3.025	DSA Multimer-Well
mTXNPx	23	GSHMNLDYQMYR	1	mTXNPx	165	KGILR	1	3.02	DSA Dimer
mTXNPx	23	GSHMNLDYQMYR	1	mTXNPx	165	KGILR	1	2.25	DSS Multimer-Well
mTXNPx	57	DINMNDYKGK	8	mTXNPx	158	GLFIIDKK	7	2.64	DSS Dimer
mTXNPx	57	DINMNDYKGK	8	mTXNPx	165	KGILR	1	2.31	DSA Dimer
[truncated: 111 more rows]
