# Supplementary material for: Chaperone activation and client binding of a 2-cysteine peroxiredoxin
Source: Nat Commun. 2019 Feb 8;10:659. doi: 10.1038/s41467-019-08565-8 (PMC6368585; doi:10.1038/s41467-019-08565-8)
Supplement: Supplementary file 5 — Supplementary Data 2 [file 41467_2019_8565_MOESM5_ESM.xlsx]

## Sheet: Score>=2_Uniq
Crosslinker	Label 1	Red/Ox Condition 1	Temp Condition 1	Label 2	Red/Ox Condition 2	Temp Condition 2	Experiment Type	Sample 1 Scheme Label	Sample 2 Scheme Label	scan_number	precursor_mz	precursor_charge	label	label_count	label_state	expected_shift	time_window	Scan Number	Ret Time	Obs Mass	Charge	PSM Mass	PPM Error	Score	dScore	Pep. Diff.	Peptide #1	Link #1	Protein #1	Peptide #2	Link #2	Protein #2	Linker Mass	Target/Decoy ID	Peptide #1 Start	Peptide #1 End	Peptide #2 Start	Peptide #2 End	Population Type	Unique Score ID	Peptide #1 Mod Count: [155.09]	Peptide #1 Mod Count: [156.08]	Peptide #1 Mod Count: [167.17]	Peptide #1 Mod Count: [168.15]	Peptide #1 Mod Count: [15.99]	Peptide #2 Mod Count: [155.09]	Peptide #2 Mod Count: [156.08]	Peptide #2 Mod Count: [167.17]	Peptide #2 Mod Count: [168.15]
DSS	H	red	30C	L	red	30C	Ctrl	01	02	4985	545.3	6	12.0753	1	0	0	1	4985	63.1086	3265.76	6	3265.76	-0.3249	2.59	2.59	2.59	KGGLGEMHIPVLADK	1	mTXNPx(101);	KGGLGEMHIPVLADK	1	mTXNPx(101);	138.068	Target	101	115	101	115	inter	Unique	0	0	0	0	0	0	0	0	0
DSS	H	red	30C	L	red	30C	Ctrl	01	02	4955	547.313	6	12.0753	1	1	0	1	4955	62.7052	3277.83	6	3277.83	-0.6435	2.32	0.02	2.285	KGGLGEMHIPVLADK	1	mTXNPx(101);	KGGLGEMHIPVLADK	1	mTXNPx(101);	150.143	Target	101	115	101	115	inter	Unique	0	0	0	0	0	0	0	0	0
DSS	H	red	30C	L	red	42C	Fwd	01	05	5164	568.662	6	12.0753	1	1	0	1	5164	70.2484	3405.93	6	3405.93	0.1678	2.025	0.02	1.99	KGGLGEMHIPVLADK	1	mTXNPx(101);	KKGGLGEMHIPVLADK	1	mTXNPx(100);	150.143	Target	101	115	100	115	inter	Unique	0	0	0	0	0	0	0	0	0
DSS	H	red	42C	L	red	30C	Rev	02	04	3782	821.446	4	12.0753	1	0	0	1	3782	52.6714	3281.75	4	3281.75	-1.0107	4.34	0.8	3.23	KGGLGEMHIPVLADK	1	mTXNPx(101);	KGGLGEM[15.99]HIPVLADK	1	mTXNPx(101);	138.068	Target	101	115	101	115	inter	Unique	0	0	0	0	0	0	0	0	0
DSS	H	red	42C	L	red	30C	Rev	02	04	4260	545.3	6	12.0753	1	0	0	1	4260	58.6743	3265.76	6	3265.76	-0.1232	3.245	3.245	3.245	KGGLGEMHIPVLADK	1	mTXNPx(101);	KGGLGEMHIPVLADK	1	mTXNPx(101);	138.068	Target	101	115	101	115	inter	Unique	0	0	0	0	0	0	0	0	0
DSS	H	red	42C	L	red	30C	Rev	02	04	3780	657.358	5	12.0753	1	0	0	1	3780	52.6462	3281.75	5	3281.75	-0.4575	3.01	0.25	2.395	KGGLGEMHIPVLADK	1	mTXNPx(101);	KGGLGEM[15.99]HIPVLADK	1	mTXNPx(101);	138.068	Target	101	115	101	115	inter	Unique	0	0	0	0	0	0	0	0	0
DSS	H	red	42C	L	red	30C	Rev	02	04	4542	566.649	6	12.0753	1	0	0	1	4542	62.4553	3393.85	6	3393.85	0.0066	2.32	0.065	2.035	KGGLGEMHIPVLADK	1	mTXNPx(101);	KKGGLGEMHIPVLADK	2	mTXNPx(101);	138.068	Target	101	115	100	115	inter	Unique	0	0	0	0	0	0	0	0	0
DSS	H	ox	30C	L	red	30C	Rev	02	07	4064	657.359	5	12.0753	1	0	0	1	4064	55.4431	3281.76	5	3281.75	-1.8749	2.985	0.1	2.29	KGGLGEMHIPVLADK	1	mTXNPx(101);	KGGLGEM[15.99]HIPVLADK	1	mTXNPx(101);	138.068	Target	101	115	101	115	inter	Unique	0	0	0	0	0	0	0	0	0
DSS	H	ox	30C	L	red	30C	Rev	02	07	4550	545.3	6	12.0753	1	0	0	1	4550	61.9341	3265.76	6	3265.76	-0.1718	2.575	2.575	2.575	KGGLGEMHIPVLADK	1	mTXNPx(101);	KGGLGEMHIPVLADK	1	mTXNPx(101);	138.068	Target	101	115	101	115	inter	Unique	0	0	0	0	0	0	0	0	0
DSA	H	red	30C	L	red	30C	Ctrl	01	02	6470	561.978	6	6.02013	1	0	0	1	6470	76.6096	3365.82	6	3365.82	-0.5488	2.225	0.025	2.2	KGGLGEMHIPVLADK	1	mTXNPx(101);	KKGGLGEMHIPVLADK	1	mTXNPx(100);	110.036	Target	101	115	100	115	inter	Unique	0	0	0	0	0	0	0	0	0
DSA	H	red	30C	L	red	30C	Ctrl	01	02	6647	562.981	6	6.02013	1	1	0	1	6647	79.0629	3371.84	6	3371.84	-0.4631	2.755	0.05	2.705	KGGLGEMHIPVLADK	1	mTXNPx(101);	KKGGLGEMHIPVLADK	1	mTXNPx(100);	116.056	Target	101	115	100	115	inter	Unique	0	0	0	0	0	0	0	0	0
DSA	H	red	30C	L	red	30C	Ctrl	01	02	6734	562.981	6	6.02013	1	1	0	1	6734	80.3073	3371.84	6	3371.84	-0.3813	2.05	0.065	1.95	KGGLGEMHIPVLADK	1	mTXNPx(101);	KKGGLGEMHIPVLADK	1	mTXNPx(100);	116.056	Target	101	115	100	115	inter	Unique	0	0	0	0	0	0	0	0	0
DSA	H	red	30C	L	red	30C	Ctrl	01	02	4978	652.955	5	6.02013	1	1	0	1	4978	57.3124	3259.74	5	3259.74	0.3682	2.47	0.095	1.885	KGGLGEMHIPVLADK	1	mTXNPx(101);	KGGLGEM[15.99]HIPVLADK	1	mTXNPx(101);	116.056	Target	101	115	101	115	inter	Unique	0	0	0	0	0	0	0	0	0
DSA	H	red	30C	L	red	30C	Ctrl	01	02	5071	652.956	5	6.02013	1	1	0	1	5071	58.4071	3259.75	5	3259.74	-1.6903	3.14	0.005	2.335	KGGLGEMHIPVLADK	1	mTXNPx(101);	KGGLGEM[15.99]HIPVLADK	1	mTXNPx(101);	116.056	Target	101	115	101	115	inter	Unique	0	0	0	0	0	0	0	0	0
DSA	H	red	30C	L	red	42C	Fwd	01	05	4876	652.956	5	6.02013	1	1	0	1	4876	65.8128	3259.74	5	3259.74	-0.5111	3.135	0.245	2.33	KGGLGEMHIPVLADK	1	mTXNPx(101);	KGGLGEM[15.99]HIPVLADK	1	mTXNPx(101);	116.056	Target	101	115	101	115	inter	Unique	0	0	0	0	0	0	0	0	0
DSA	H	red	30C	L	red	42C	Fwd	01	05	4954	652.955	5	6.02013	1	1	0	1	4954	66.923	3259.74	5	3259.74	-0.3113	2.21	0.215	1.6	KGGLGEMHIPVLADK	1	mTXNPx(101);	KGGLGEM[15.99]HIPVLADK	1	mTXNPx(101);	116.056	Target	101	115	101	115	inter	Unique	0	0	0	0	0	0	0	0	0
DSA	H	red	30C	L	ox	30C	Fwd	01	08	4454	652.955	5	6.02013	1	1	0	1	4454	59.4702	3259.74	5	3259.74	-0.0695	2.385	0.005	1.84	KGGLGEMHIPVLADK	1	mTXNPx(101);	KGGLGEM[15.99]HIPVLADK	1	mTXNPx(101);	116.056	Target	101	115	101	115	inter	Unique	0	0	0	0	0	0	0	0	0
DSA	H	red	30C	L	ox	30C	Fwd	01	08	4531	652.955	5	6.02013	1	1	0	1	4531	60.5294	3259.74	5	3259.74	0.0663	2.55	0.075	1.965	KGGLGEMHIPVLADK	1	mTXNPx(101);	KGGLGEM[15.99]HIPVLADK	1	mTXNPx(101);	116.056	Target	101	115	101	115	inter	Unique	0	0	0	0	0	0	0	0	0
DSA	H	red	30C	L	ox	30C	Fwd	01	08	4546	815.943	4	6.02013	1	1	0	1	4546	60.7455	3259.74	4	3259.74	-0.6591	2.06	0.07	1.82	KGGLGEMHIPVLADK	1	mTXNPx(101);	KGGLGEM[15.99]HIPVLADK	1	mTXNPx(101);	116.056	Target	101	115	101	115	inter	Unique	0	0	0	0	0	0	0	0	0
DSA	H	red	30C	L	ox	30C	Fwd	01	08	4604	652.955	5	6.02013	1	1	0	1	4604	61.5487	3259.74	5	3259.74	0.1384	2.535	0.12	1.91	KGGLGEMHIPVLADK	1	mTXNPx(101);	KGGLGEM[15.99]HIPVLADK	1	mTXNPx(101);	116.056	Target	101	115	101	115	inter	Unique	0	0	0	0	0	0	0	0	0
Sequence numbering according to the purified protein (K100 corresponds to K122, K101 corresponds to K123 in main text)
[truncated: 45 more columns]

## Sheet: ALL PSMs for Prx qCL
Crosslinker	Label 1	Red/Ox Condition 1	Temp Condition 1	Label 2	Red/Ox Condition 2	Temp Condition 2	Experiment Type	Sample 1 Scheme Label	Sample 2 Scheme Label	scan_number	precursor_mz	precursor_charge	label	label_count	label_state	expected_shift	time_window	Scan Number	Ret Time	Obs Mass	Charge	PSM Mass	PPM Error	Score	dScore	Pep. Diff.	Peptide #1	Link #1	Protein #1 Sequence numbering according to the purified protein	Peptide #2	Link #2	Protein #2 Sequence numbering according to the purified protein	Linker Mass	Target/Decoy ID	Peptide #1 Start	Peptide #1 End	Peptide #2 Start	Peptide #2 End	Population Type	Unique Score ID	Peptide #1 Mod Count: [155.09]	Peptide #1 Mod Count: [156.08]	Peptide #1 Mod Count: [167.17]	Peptide #1 Mod Count: [168.15]	Peptide #1 Mod Count: [15.99]	Peptide #2 Mod Count: [155.09]	Peptide #2 Mod Count: [156.08]	Peptide #2 Mod Count: [167.17]	Peptide #2 Mod Count: [168.15]
DSS	H	red	30C	L	red	30C	Ctrl	01	02	4014	765.734	3	12.0753	1	0	0	1	4014	51.5828	2294.18	3	2294.18	-2.3635	4.065	4.065	0	GGLGEM[15.99]HIPVLADK[155.09]SMEIAR	-1	mTXNPx;	-	-1	-	0	Target	0	0	0	0	single	Unique	1	0	0	0	1	0	0	0	0
DSS	H	red	30C	L	red	30C	Ctrl	01	02	4013	769.759	3	12.0753	1	1	0	1	4013	51.5685	2306.26	3	2306.25	-2.1609	4	4	0	GGLGEM[15.99]HIPVLADK[167.17]SMEIAR	-1	mTXNPx;	-	-1	-	0	Target	0	0	0	0	single	Unique	0	0	1	0	1	0	0	0	0
DSS	H	red	30C	L	red	30C	Ctrl	01	02	4882	760.73	3	12.0753	1	0	0	1	4882	61.722	2279.17	3	2279.17	-1.0416	3.97	3.97	0	GGLGEMHIPVLADK[156.08]SMEIAR	-1	mTXNPx;	-	-1	-	0	Target	0	0	0	0	single	Unique	0	1	0	0	0	0	0	0	0
DSS	H	red	30C	L	red	30C	Ctrl	01	02	4022	668.384	3	12.0753	2	0	0	1	4022	51.6897	2002.13	3	2002.13	-0.4352	3.95	3.95	0	K[155.09]K[155.09]GGLGEMHIPVLADK	-1	mTXNPx;	-	-1	-	0	Target	0	0	0	0	single	Unique	2	0	0	0	0	0	0	0	0
DSS	H	red	30C	L	red	30C	Ctrl	01	02	4696	760.403	3	12.0753	1	0	0	1	4696	59.3489	2278.19	3	2278.18	-2.9995	3.89	3.89	0	GGLGEMHIPVLADK[155.09]SMEIAR	-1	mTXNPx;	-	-1	-	0	Target	0	0	0	0	single	Unique	1	0	0	0	0	0	0	0	0
DSS	H	red	30C	L	red	30C	Ctrl	01	02	3845	617.014	3	12.0753	1	0	0	1	3845	49.4952	1848.02	3	1848.02	-0.9111	3.86	3.86	0	KK[156.08]GGLGEMHIPVLADK	-1	mTXNPx;	-	-1	-	0	Target	0	0	0	0	single	Unique	0	1	0	0	0	0	0	0	0
DSS	H	red	30C	L	red	30C	Ctrl	01	02	2643	622.018	3	12.0753	1	0	0	1	2643	35.3461	1863.03	3	1863.03	-1.5287	3.77	3.77	0	KK[155.09]GGLGEM[15.99]HIPVLADK	-1	mTXNPx;	-	-1	-	0	Target	0	0	0	0	single	Unique	1	0	0	0	1	0	0	0	0
DSS	H	red	30C	L	red	30C	Ctrl	01	02	4876	760.73	3	12.0753	1	0	0	1	4876	61.6463	2279.17	3	2279.17	-1.0416	3.745	3.745	0	GGLGEMHIPVLADK[156.08]SMEIAR	-1	mTXNPx;	-	-1	-	0	Target	0	0	0	0	single	Unique	0	1	0	0	0	0	0	0	0
DSS	H	red	30C	L	red	30C	Ctrl	01	02	4866	764.755	3	12.0753	1	1	0	1	4866	61.5042	2291.24	3	2291.24	-0.5165	3.61	3.61	0	GGLGEMHIPVLADK[168.15]SMEIAR	-1	mTXNPx;	-	-1	-	0	Target	0	0	0	0	single	Unique	0	0	0	1	0	0	0	0	0
DSS	H	red	30C	L	red	30C	Ctrl	01	02	3605	616.686	3	12.0753	1	0	0	1	3605	46.4025	1847.04	3	1847.03	-1.3786	3.605	3.605	0	KK[155.09]GGLGEMHIPVLADK	-1	mTXNPx;	-	-1	-	0	Target	0	0	0	0	single	Unique	1	0	0	0	0	0	0	0	0
DSS	H	red	30C	L	red	30C	Ctrl	01	02	3523	465.785	4	12.0753	1	1	0	1	3523	45.3617	1859.11	4	1859.11	-1.3025	3.555	3.555	0	KK[167.17]GGLGEMHIPVLADK	-1	mTXNPx;	-	-1	-	0	Target	0	0	0	0	single	Unique	0	0	1	0	0	0	0	0	0
DSS	H	red	30C	L	red	30C	Ctrl	01	02	3882	860.476	2	12.0753	1	0	0	1	3882	49.9783	1718.94	2	1718.94	1.22	3.5	2.75	0	K[155.09]GGLGEMHIPVLADK	-1	mTXNPx;	-	-1	-	0	Target	0	0	0	0	single	Unique	1	0	0	0	0	0	0	0	0
DSS	H	red	30C	L	red	30C	Ctrl	01	02	3765	617.013	3	12.0753	1	0	0	1	3765	48.4376	1848.02	3	1848.02	1.0042	3.445	3.445	0	K[156.08]KGGLGEMHIPVLADK	-1	mTXNPx;	-	-1	-	0	Target	0	0	0	0	single	Unique	0	1	0	0	0	0	0	0	0
DSS	H	red	30C	L	red	30C	Ctrl	01	02	3424	835.378	2	12.0753	1	0	0	1	3424	44.2324	1668.74	2	1668.74	-1.823	3.355	3.355	0	n[155.09]GSHMNLDYQMYR	-1	mTXNPx;	-	-1	-	0	Target	0	0	0	0	single	Unique	1	0	0	0	0	0	0	0	0
DSS	H	red	30C	L	red	30C	Ctrl	01	02	4063	860.969	2	12.0753	1	0	0	1	4063	52.199	1719.92	2	1719.92	-0.2893	3.325	2.285	0	K[156.08]GGLGEMHIPVLADK	-1	mTXNPx;	-	-1	-	0	Target	0	0	0	0	single	Unique	0	1	0	0	0	0	0	0	0
DSS	H	red	30C	L	red	30C	Ctrl	01	02	3283	868.966	2	12.0753	1	0	0	1	3283	42.8019	1735.92	2	1735.92	0.0574	3.235	2.505	0	K[156.08]GGLGEM[15.99]HIPVLADK	-1	mTXNPx;	-	-1	-	0	Target	0	0	0	0	single	Unique	0	1	0	0	1	0	0	0	0
DSS	H	red	30C	L	red	30C	Ctrl	01	02	3517	616.686	3	12.0753	1	0	0	1	3517	45.2976	1847.04	3	1847.03	-1.5905	3.185	3.185	0	KK[155.09]GGLGEMHIPVLADK	-1	mTXNPx;	-	-1	-	0	Target	0	0	0	0	single	Unique	1	0	0	0	0	0	0	0	0
DSS	H	red	30C	L	red	30C	Ctrl	01	02	3551	462.767	4	12.0753	1	0	0	1	3551	45.7007	1847.04	4	1847.03	-2.7698	3.185	3.185	0	K[155.09]KGGLGEMHIPVLADK	-1	mTXNPx;	-	-1	-	0	Target	0	0	0	0	single	Unique	1	0	0	0	0	0	0	0	0
DSS	H	red	30C	L	red	30C	Ctrl	01	02	3802	860.476	2	12.0753	1	0	0	1	3802	48.9049	1718.94	2	1718.94	0.9675	3.175	2.715	0	K[155.09]GGLGEMHIPVLADK	-1	mTXNPx;	-	-1	-	0	Target	0	0	0	0	single	Unique	1	0	0	0	0	0	0	0	0
DSS	H	red	30C	L	red	30C	Ctrl	01	02	4523	669.04	3	12.0753	2	0	0	1	4523	57.1564	2004.1	3	2004.1	-0.2469	3.145	3.145	0	K[156.08]K[156.08]GGLGEMHIPVLADK	-1	mTXNPx;	-	-1	-	0	Target	0	0	0	0	single	Unique	0	2	0	0	0	0	0	0	0
DSS	H	red	30C	L	red	30C	Ctrl	01	02	2617	622.018	3	12.0753	1	0	0	1	2617	35.0004	1863.03	3	1863.03	-1.6111	2.985	2.985	0	KK[155.09]GGLGEM[15.99]HIPVLADK	-1	mTXNPx;	-	-1	-	0	Target	0	0	0	0	single	Unique	1	0	0	0	1	0	0	0	0
DSS	H	red	30C	L	red	30C	Ctrl	01	02	3800	835.87	2	12.0753	1	0	0	1	3800	48.8851	1669.73	2	1669.72	-1.7682	2.975	2.975	0	n[156.08]GSHMNLDYQMYR	-1	mTXNPx;	-	-1	-	0	Target	0	0	0	0	single	Unique	0	1	0	0	0	0	0	0	0
DSS	H	red	30C	L	red	30C	Ctrl	01	02	3606	620.711	3	12.0753	1	1	0	1	3606	46.4117	1859.11	3	1859.11	-1.1699	2.965	2.965	0	K[167.17]KGGLGEMHIPVLADK	-1	mTXNPx;	-	-1	-	0	Target	0	0	0	0	single	Ambiguous (1)	0	0	1	0	0	0	0	0	0
DSS	H	red	30C	L	red	30C	Ctrl	01	02	3606	620.711	3	12.0753	1	1	0	1	3606	46.4117	1859.11	3	1859.11	-1.1699	2.965	2.965	0	KK[167.17]GGLGEMHIPVLADK	-1	mTXNPx;	-	-1	-	0	Target	0	0	0	0	single	Ambiguous (2)	0	0	1	0	0	0	0	0	0
DSS	H	red	30C	L	red	30C	Ctrl	01	02	3764	621.037	3	12.0753	1	1	0	1	3764	48.4282	1860.09	3	1860.09	1.4645	2.92	2.92	0	K[168.15]KGGLGEMHIPVLADK	-1	mTXNPx;	-	-1	-	0	Target	0	0	0	0	single	Ambiguous (1)	0	0	0	1	0	0	0	0	0
DSS	H	red	30C	L	red	30C	Ctrl	01	02	3764	621.037	3	12.0753	1	1	0	1	3764	48.4282	1860.09	3	1860.09	1.4645	2.92	2.92	0	KK[168.15]GGLGEMHIPVLADK	-1	mTXNPx;	-	-1	-	0	Target	0	0	0	0	single	Ambiguous (2)	0	0	0	1	0	0	0	0	0
DSS	H	red	30C	L	red	30C	Ctrl	01	02	3846	621.037	3	12.0753	1	1	0	1	3846	49.5054	1860.09	3	1860.09	1.3209	2.845	2.845	0	K[168.15]KGGLGEMHIPVLADK	-1	mTXNPx;	-	-1	-	0	Target	0	0	0	0	single	Unique	0	0	0	1	0	0	0	0	0
DSS	H	red	30C	L	red	30C	Ctrl	01	02	3273	579.648	3	12.0753	1	0	0	1	3273	42.6897	1735.92	3	1735.92	-1.9414	2.835	2.09	0	K[156.08]GGLGEM[15.99]HIPVLADK	-1	mTXNPx;	-	-1	-	0	Target	0	0	0	0	single	Unique	0	1	0	0	1	0	0	0	0
DSS	H	red	30C	L	red	30C	Ctrl	01	02	3514	620.711	3	12.0753	1	1	0	1	3514	45.2744	1859.11	3	1859.11	-1.5068	2.745	2.745	0	K[167.17]KGGLGEMHIPVLADK	-1	mTXNPx;	-	-1	-	0	Target	0	0	0	0	single	Ambiguous (1)	0	0	1	0	0	0	0	0	0
DSS	H	red	30C	L	red	30C	Ctrl	01	02	3514	620.711	3	12.0753	1	1	0	1	3514	45.2744	1859.11	3	1859.11	-1.5068	2.745	2.745	0	KK[167.17]GGLGEMHIPVLADK	-1	mTXNPx;	-	-1	-	0	Target	0	0	0	0	single	Ambiguous (2)	0	0	1	0	0	0	0	0	0
DSS	H	red	30C	L	red	30C	Ctrl	01	02	4148	676.761	3	12.0753	2	1	0	1	4148	53.0704	2027.26	3	2027.26	1.3239	2.695	2.695	0	K[167.17]K[168.15]GGLGEMHIPVLADK	-1	mTXNPx;	-	-1	-	0	Target	0	0	0	0	single	Unique	0	0	1	1	0	0	0	0	0
DSS	H	red	30C	L	red	30C	Ctrl	01	02	3410	466.031	4	12.0753	1	1	0	1	3410	44.0809	1860.1	4	1860.09	-1.6597	2.65	2.65	0	K[168.15]KGGLGEMHIPVLADK	-1	mTXNPx;	-	-1	-	0	Target	0	0	0	0	single	Unique	0	0	0	1	0	0	0	0	0
DSS	H	red	30C	L	red	30C	Ctrl	01	02	2847	849.41	2	12.0753	1	1	0	1	2847	37.8177	1696.81	2	1696.81	2.3182	2.625	2.625	0	n[167.17]GSHM[15.99]NLDYQMYR	-1	mTXNPx;	-	-1	-	0	Target	0	0	0	0	single	Unique	0	0	1	0	1	0	0	0	0
DSS	H	red	30C	L	red	30C	Ctrl	01	02	3305	841.417	2	12.0753	1	1	0	1	3305	43.0697	1680.82	2	1680.81	-2.9761	2.62	2.62	0	n[167.17]GSHMNLDYQMYR	-1	mTXNPx;	-	-1	-	0	Target	0	0	0	0	single	Unique	0	0	1	0	0	0	0	0	0
DSS	H	red	30C	L	red	30C	Ctrl	01	02	3417	466.031	4	12.0753	1	1	0	1	3417	44.1539	1860.1	4	1860.09	-1.6445	2.585	2.585	0	K[168.15]KGGLGEMHIPVLADK	-1	mTXNPx;	-	-1	-	0	Target	0	0	0	0	single	Unique	0	0	0	1	0	0	0	0	0
DSS	H	red	30C	L	red	30C	Ctrl	01	02	2749	676.83	2	12.0753	1	0	0	1	2749	36.5751	1351.64	2	1351.64	-0.4604	2.51	2.205	0	DINMNDYK[155.09]GK	-1	mTXNPx;	-	-1	-	0	Target	0	0	0	0	single	Unique	1	0	0	0	0	0	0	0	0
DSS	H	red	30C	L	red	30C	Ctrl	01	02	3793	573.987	3	12.0753	1	0	0	1	3793	48.7894	1718.94	3	1718.94	-0.0419	2.5	1.975	0	K[155.09]GGLGEMHIPVLADK	-1	mTXNPx;	-	-1	-	0	Target	0	0	0	0	single	Unique	1	0	0	0	0	0	0	0	0
DSS	H	red	30C	L	red	30C	Ctrl	01	02	3881	866.513	2	12.0753	1	1	0	1	3881	49.9636	1731.01	2	1731.01	2.067	2.5	1.785	0	K[167.17]GGLGEMHIPVLADK	-1	mTXNPx;	-	-1	-	0	Target	0	0	0	0	single	Unique	0	0	1	0	0	0	0	0	0
DSS	H	red	30C	L	red	30C	Ctrl	01	02	3649	841.415	2	12.0753	1	1	0	1	3649	46.9357	1680.82	2	1680.81	-0.9855	2.445	2.445	0	n[167.17]GSHMNLDYQMYR	-1	mTXNPx;	-	-1	-	0	Target	0	0	0	0	single	Unique	0	0	1	0	0	0	0	0	0
DSS	H	red	30C	L	red	30C	Ctrl	01	02	3873	573.987	3	12.0753	1	0	0	1	3873	49.8557	1718.94	3	1718.94	0.1507	2.44	2.31	0	K[155.09]GGLGEMHIPVLADK	-1	mTXNPx;	-	-1	-	0	Target	0	0	0	0	single	Unique	1	0	0	0	0	0	0	0	0
DSS	H	red	30C	L	red	30C	Ctrl	01	02	3791	866.513	2	12.0753	1	1	0	1	3791	48.7617	1731.01	2	1731.01	1.571	2.405	1.725	0	K[167.17]GGLGEMHIPVLADK	-1	mTXNPx;	-	-1	-	0	Target	0	0	0	0	single	Unique	0	0	1	0	0	0	0	0	0
DSS	H	red	30C	L	red	30C	Ctrl	01	02	2951	579.32	3	12.0753	1	0	0	1	2951	39.0584	1734.94	3	1734.93	-1.9803	2.4	2.01	0	K[155.09]GGLGEM[15.99]HIPVLADK	-1	mTXNPx;	-	-1	-	0	Target	0	0	0	0	single	Unique	1	0	0	0	1	0	0	0	0
DSS	H	red	30C	L	red	30C	Ctrl	01	02	3165	677.322	2	12.0753	1	0	0	1	3165	41.4084	1352.63	2	1352.63	-0.4931	2.36	2.33	0	DINMNDYK[156.08]GK	-1	mTXNPx;	-	-1	-	0	Target	0	0	0	0	single	Unique	0	1	0	0	0	0	0	0	0
DSS	H	red	30C	L	red	30C	Ctrl	01	02	2829	676.829	2	12.0753	1	0	0	1	2829	37.5876	1351.64	2	1351.64	0.0509	2.325	2.24	0	DINMNDYK[155.09]GK	-1	mTXNPx;	-	-1	-	0	Target	0	0	0	0	single	Unique	1	0	0	0	0	0	0	0	0
DSS	H	red	30C	L	red	30C	Ctrl	01	02	3856	578.012	3	12.0753	1	1	0	1	3856	49.6286	1731.01	3	1731.01	0.6012	2.3	2.08	0	K[167.17]GGLGEMHIPVLADK	-1	mTXNPx;	-	-1	-	0	Target	0	0	0	0	single	Unique	0	0	1	0	0	0	0	0	0
DSS	H	red	30C	L	red	30C	Ctrl	01	02	3541	930.564	2	12.0753	1	1	0	1	3541	45.5686	1859.11	2	1859.11	-2.707	2.295	2.295	0	K[167.17]KGGLGEMHIPVLADK	-1	mTXNPx;	-	-1	-	0	Target	0	0	0	0	single	Ambiguous (1)	0	0	1	0	0	0	0	0	0
DSS	H	red	30C	L	red	30C	Ctrl	01	02	3541	930.564	2	12.0753	1	1	0	1	3541	45.5686	1859.11	2	1859.11	-2.707	2.295	2.295	0	KK[167.17]GGLGEMHIPVLADK	-1	mTXNPx;	-	-1	-	0	Target	0	0	0	0	single	Ambiguous (2)	0	0	1	0	0	0	0	0	0
DSS	H	red	30C	L	red	30C	Ctrl	01	02	3413	841.415	2	12.0753	1	1	0	1	3413	44.1176	1680.82	2	1680.81	-0.9259	2.29	2.29	0	n[167.17]GSHMNLDYQMYR	-1	mTXNPx;	-	-1	-	0	Target	0	0	0	0	single	Unique	0	0	1	0	0	0	0	0	0
DSS	H	red	30C	L	red	30C	Ctrl	01	02	4048	574.316	3	12.0753	1	0	0	1	4048	52.0316	1719.93	3	1719.92	-1.9038	2.265	1.53	0	K[156.08]GGLGEMHIPVLADK	-1	mTXNPx;	-	-1	-	0	Target	0	0	0	0	single	Unique	0	1	0	0	0	0	0	0	0
DSS	H	red	30C	L	red	30C	Ctrl	01	02	4103	676.761	3	12.0753	2	1	0	1	4103	52.6876	2027.26	3	2027.26	0.3022	2.26	2.26	0	K[167.17]K[168.15]GGLGEMHIPVLADK	-1	mTXNPx;	-	-1	-	0	Target	0	0	0	0	single	Unique	0	0	1	1	0	0	0	0	0
DSS	H	red	30C	L	red	30C	Ctrl	01	02	4071	867.006	2	12.0753	1	1	0	1	4071	52.3087	1732	2	1732	0.2857	2.235	1.69	0	K[168.15]GGLGEMHIPVLADK	-1	mTXNPx;	-	-1	-	0	Target	0	0	0	0	single	Unique	0	0	0	1	0	0	0	0	0
DSS	H	red	30C	L	red	30C	Ctrl	01	02	3152	683.36	2	12.0753	1	1	0	1	3152	41.2756	1364.71	2	1364.7	-1.2431	2.21	1.96	0	DINMNDYK[168.15]GK	-1	mTXNPx;	-	-1	-	0	Target	0	0	0	0	single	Unique	0	0	0	1	0	0	0	0	0
DSS	H	red	30C	L	red	30C	Ctrl	01	02	3779	578.012	3	12.0753	1	1	0	1	3779	48.5982	1731.01	3	1731.01	0.3885	2.205	1.685	0	K[167.17]GGLGEMHIPVLADK	-1	mTXNPx;	-	-1	-	0	Target	0	0	0	0	single	Unique	0	0	1	0	0	0	0	0	0
DSS	H	red	30C	L	red	30C	Ctrl	01	02	3258	583.672	3	12.0753	1	1	0	1	3258	42.4961	1747.99	3	1747.99	-0.9507	2.175	1.89	0	K[168.15]GGLGEM[15.99]HIPVLADK	-1	mTXNPx;	-	-1	-	0	Target	0	0	0	0	single	Unique	0	0	0	1	1	0	0	0	0
DSS	H	red	30C	L	red	30C	Ctrl	01	02	4610	1140.56	3	12.0753	1	0	0	1	4610	58.2684	3418.65	3	3418.64	-2.7906	2.15	2.15	0	VLEAFQYADENGDAIPCGWK[155.09]PGQPTLDTTK	-1	mTXNPx;	-	-1	-	0	Target	0	0	0	0	single	Unique	1	0	0	0	0	0	0	0	0
DSS	H	red	30C	L	red	30C	Ctrl	01	02	3906	866.514	2	12.0753	1	1	0	1	3906	50.2819	1731.01	2	1731.01	0.0832	2.12	1.77	0	K[167.17]GGLGEMHIPVLADK	-1	mTXNPx;	-	-1	-	0	Target	0	0	0	0	single	Unique	0	0	1	0	0	0	0	0	0
DSS	H	red	30C	L	red	30C	Ctrl	01	02	3222	849.411	2	12.0753	1	1	0	1	3222	42.0552	1696.81	2	1696.81	1.0968	2.105	2.105	0	n[167.17]GSHM[15.99]NLDYQMYR	-1	mTXNPx;	-	-1	-	0	Target	0	0	0	0	single	Unique	0	0	1	0	1	0	0	0	0
DSS	H	red	30C	L	red	30C	Ctrl	01	02	2922	583.344	3	12.0753	1	1	0	1	2922	38.7464	1747.01	3	1747.01	-1.2629	2.06	1.83	0	K[167.17]GGLGEM[15.99]HIPVLADK	-1	mTXNPx;	-	-1	-	0	Target	0	0	0	0	single	Unique	0	0	1	0	1	0	0	0	0
DSS	H	red	30C	L	red	30C	Ctrl	01	02	3045	849.903	2	12.0753	1	1	0	1	3045	40.0551	1697.79	2	1697.79	0.7353	2.035	2.035	0	n[168.15]GSHM[15.99]NLDYQMYR	-1	mTXNPx;	-	-1	-	0	Target	0	0	0	0	single	Unique	0	0	0	1	1	0	0	0	0
DSS	H	red	30C	L	red	30C	Ctrl	01	02	4693	1140.55	3	12.0753	1	0	0	1	4693	59.3083	3418.64	3	3418.64	-0.5495	2.01	2.01	0	VLEAFQYADENGDAIPCGWK[155.09]PGQPTLDTTK	-1	mTXNPx;	-	-1	-	0	Target	0	0	0	0	single	Unique	1	0	0	0	0	0	0	0	0
DSS	H	red	30C	L	red	30C	Ctrl	01	02	3170	849.411	2	12.0753	1	1	0	1	3170	41.4676	1696.81	2	1696.81	1.4608	2	2	0	n[167.17]GSHM[15.99]NLDYQMYR	-1	mTXNPx;	-	-1	-	0	Target	0	0	0	0	single	Unique	0	0	1	0	1	0	0	0	0
DSS	H	red	30C	L	red	30C	Ctrl	01	02	3719	841.906	2	12.0753	1	1	0	1	3719	47.8579	1681.8	2	1681.8	0.4441	1.985	1.985	0	n[168.15]GSHMNLDYQMYR	-1	mTXNPx;	-	-1	-	0	Target	0	0	0	0	single	Unique	0	0	0	1	0	0	0	0	0
DSS	H	red	30C	L	red	30C	Ctrl	01	02	2615	626.043	3	12.0753	1	1	0	1	2615	34.9727	1875.11	3	1875.1	-1.5557	1.955	1.955	0	KK[167.17]GGLGEM[15.99]HIPVLADK	-1	mTXNPx;	-	-1	-	0	Target	0	0	0	0	single	Unique	0	0	1	0	1	0	0	0	0
DSS	H	red	30C	L	red	30C	Ctrl	01	02	3783	931.053	2	12.0753	1	1	0	1	3783	48.6491	1860.09	2	1860.09	1.3097	1.93	1.93	0	K[168.15]KGGLGEMHIPVLADK	-1	mTXNPx;	-	-1	-	0	Target	0	0	0	0	single	Ambiguous (1)	0	0	0	1	0	0	0	0	0
DSS	H	red	30C	L	red	30C	Ctrl	01	02	3783	931.053	2	12.0753	1	1	0	1	3783	48.6491	1860.09	2	1860.09	1.3097	1.93	1.93	0	KK[168.15]GGLGEMHIPVLADK	-1	mTXNPx;	-	-1	-	0	Target	0	0	0	0	single	Ambiguous (2)	0	0	0	1	0	0	0	0	0
DSS	H	red	30C	L	red	30C	Ctrl	01	02	3500	930.564	2	12.0753	1	1	0	1	3500	45.095	1859.11	2	1859.11	-2.7167	1.92	1.92	0	K[167.17]KGGLGEMHIPVLADK	-1	mTXNPx;	-	-1	-	0	Target	0	0	0	0	single	Ambiguous (1)	0	0	1	0	0	0	0	0	0
DSS	H	red	30C	L	red	30C	Ctrl	01	02	3500	930.564	2	12.0753	1	1	0	1	3500	45.095	1859.11	2	1859.11	-2.7167	1.92	1.92	0	KK[167.17]GGLGEMHIPVLADK	-1	mTXNPx;	-	-1	-	0	Target	0	0	0	0	single	Ambiguous (2)	0	0	1	0	0	0	0	0	0
DSS	H	red	30C	L	red	30C	Ctrl	01	02	3650	849.905	2	12.0753	1	1	0	1	3650	46.9478	1697.79	2	1697.79	-0.9797	1.92	1.92	0	n[168.15]GSHMNLDYQM[15.99]YR	-1	mTXNPx;	-	-1	-	0	Target	0	0	0	0	single	Unique	0	0	0	1	1	0	0	0	0
DSS	H	red	30C	L	red	30C	Ctrl	01	02	2943	874.512	2	12.0753	1	1	0	1	2943	38.9872	1747.01	2	1747.01	0.0527	1.89	1.64	0	K[167.17]GGLGEM[15.99]HIPVLADK	-1	mTXNPx;	-	-1	-	0	Target	0	0	0	0	single	Unique	0	0	1	0	1	0	0	0	0
DSS	H	red	30C	L	red	30C	Ctrl	01	02	2957	849.411	2	12.0753	1	1	0	1	2957	39.1126	1696.81	2	1696.81	0.6099	1.85	1.85	0	n[167.17]GSHMNLDYQM[15.99]YR	-1	mTXNPx;	-	-1	-	0	Target	0	0	0	0	single	Unique	0	0	1	0	1	0	0	0	0
DSS	H	red	30C	L	red	30C	Ctrl	01	02	4052	578.34	3	12.0753	1	1	0	1	4052	52.0854	1732	3	1732	0.5714	1.84	1.65	0	K[168.15]GGLGEMHIPVLADK	-1	mTXNPx;	-	-1	-	0	Target	0	0	0	0	single	Unique	0	0	0	1	0	0	0	0	0
DSS	H	red	30C	L	red	30C	Ctrl	01	02	2765	849.41	2	12.0753	1	1	0	1	2765	36.7654	1696.81	2	1696.81	2.2615	1.78	1.78	0	n[167.17]GSHM[15.99]NLDYQMYR	-1	mTXNPx;	-	-1	-	0	Target	0	0	0	0	single	Unique	0	0	1	0	1	0	0	0	0
DSS	H	red	30C	L	red	30C	Ctrl	01	02	3935	544.84	2	12.0753	1	0	0	1	3935	50.6262	1087.66	2	1087.66	-0.6007	1.7	1.7	0	GLFIIDK[155.09]K	-1	mTXNPx;	-	-1	-	0	Target	0	0	0	0	single	Unique	1	0	0	0	0	0	0	0	0
DSS	H	red	30C	L	red	30C	Ctrl	01	02	3306	849.903	2	12.0753	1	1	0	1	3306	43.0754	1697.79	2	1697.79	0.5918	1.655	1.655	0	n[168.15]GSHMNLDYQM[15.99]YR	-1	mTXNPx;	-	-1	-	0	Target	0	0	0	0	single	Unique	0	0	0	1	1	0	0	0	0
DSS	H	red	30C	L	red	30C	Ctrl	01	02	3320	616.687	3	12.0753	1	0	0	1	3320	43.2006	1847.04	3	1847.03	-2.4759	1.64	1.64	0	K[155.09]KGGLGEMHIPVLADK	-1	mTXNPx;	-	-1	-	0	Target	0	0	0	0	single	Unique	1	0	0	0	0	0	0	0	0
DSS	H	red	30C	L	red	30C	Ctrl	01	02	3689	561.279	3	12.0753	1	1	0	1	3689	47.4601	1680.81	3	1680.81	0.1045	1.62	1.62	0	n[167.17]GSHMNLDYQMYR	-1	mTXNPx;	-	-1	-	0	Target	0	0	0	0	single	Unique	0	0	1	0	0	0	0	0	0
DSS	H	red	30C	L	red	30C	Ctrl	01	02	3798	925.015	2	12.0753	1	0	0	1	3798	48.8549	1848.02	2	1848.02	1.0726	1.555	1.555	0	K[156.08]KGGLGEMHIPVLADK	-1	mTXNPx;	-	-1	-	0	Target	0	0	0	0	single	Ambiguous (1)	0	1	0	0	0	0	0	0	0
DSS	H	red	30C	L	red	30C	Ctrl	01	02	3798	925.015	2	12.0753	1	0	0	1	3798	48.8549	1848.02	2	1848.02	1.0726	1.555	1.555	0	KK[156.08]GGLGEMHIPVLADK	-1	mTXNPx;	-	-1	-	0	Target	0	0	0	0	single	Ambiguous (2)	0	1	0	0	0	0	0	0	0
DSS	H	red	30C	L	red	30C	Ctrl	01	02	4369	545.332	2	12.0753	1	0	0	1	4369	55.2174	1088.65	2	1088.65	-1.2346	1.555	1.555	0	GLFIIDK[156.08]K	-1	mTXNPx;	-	-1	-	0	Target	0	0	0	0	single	Unique	0	1	0	0	0	0	0	0	0
DSS	H	red	30C	L	red	30C	Ctrl	01	02	3854	544.84	2	12.0753	1	0	0	1	3854	49.6013	1087.66	2	1087.66	-0.9131	1.425	1.425	0	GLFIIDK[155.09]K	-1	mTXNPx;	-	-1	-	0	Target	0	0	0	0	single	Unique	1	0	0	0	0	0	0	0	0
DSS	H	red	30C	L	red	30C	Ctrl	01	02	4005	550.878	2	12.0753	1	1	0	1	4005	51.4676	1099.74	2	1099.74	-2.7647	1.42	1.42	0	GLFIIDK[167.17]K	-1	mTXNPx;	-	-1	-	0	Target	0	0	0	0	single	Unique	0	0	1	0	0	0	0	0	0
DSS	H	red	30C	L	red	30C	Ctrl	01	02	3737	617.012	3	12.0753	1	0	0	1	3737	48.0909	1848.02	3	1848.02	1.5035	1.395	1.395	0	K[156.08]KGGLGEMHIPVLADK	-1	mTXNPx;	-	-1	-	0	Target	0	0	0	0	single	Unique	0	1	0	0	0	0	0	0	0
DSS	H	red	30C	L	red	30C	Ctrl	01	02	3838	550.877	2	12.0753	1	1	0	1	3838	49.3971	1099.74	2	1099.74	0.4969	1.33	1.33	0	GLFIIDK[167.17]K	-1	mTXNPx;	-	-1	-	0	Target	0	0	0	0	single	Unique	0	0	1	0	0	0	0	0	0
DSS	H	red	30C	L	red	30C	Ctrl	01	02	4064	620.326	2	12.0753	1	1	0	1	4064	52.2149	1238.64	2	1238.64	0.8731	1.31	1.31	0	AGEFFEK[167.17]NM	-1	mTXNPx;	-	-1	-	0	Target	0	0	0	0	single	Unique	0	0	1	0	0	0	0	0	0
DSS	H	red	30C	L	red	30C	Ctrl	01	02	3415	616.685	3	12.0753	1	0	0	1	3415	44.1341	1847.03	3	1847.03	-0.2152	1.245	1.245	0	KK[155.09]GGLGEMHIPVLADK	-1	mTXNPx;	-	-1	-	0	Target	0	0	0	0	single	Unique	1	0	0	0	0	0	0	0	0
DSS	H	red	30C	L	red	30C	Ctrl	01	02	4346	551.369	2	12.0753	1	1	0	1	4346	54.9734	1100.72	2	1100.72	-0.5616	1.195	1.195	0	GLFIIDK[168.15]K	-1	mTXNPx;	-	-1	-	0	Target	0	0	0	0	single	Unique	0	0	0	1	0	0	0	0	0
DSS	H	red	30C	L	red	30C	Ctrl	01	02	3917	550.877	2	12.0753	1	1	0	1	3917	50.3932	1099.74	2	1099.74	-0.4771	1.19	1.19	0	GLFIIDK[167.17]K	-1	mTXNPx;	-	-1	-	0	Target	0	0	0	0	single	Unique	0	0	1	0	0	0	0	0	0
DSS	H	red	30C	L	red	30C	Ctrl	01	02	5069	1144.91	3	12.0753	1	1	0	1	5069	64.2687	3431.7	3	3431.7	0.8658	1.115	1.115	0	VLEAFQYADENGDAIPCGWK[168.15]PGQPTLDTTK	-1	mTXNPx;	-	-1	-	0	Target	0	0	0	0	single	Unique	0	0	0	1	0	0	0	0	0
DSS	H	red	30C	L	red	30C	Ctrl	01	02	3427	616.685	3	12.0753	1	0	0	1	3427	44.2621	1847.03	3	1847.03	-0.2152	1.055	1.055	0	K[155.09]KGGLGEMHIPVLADK	-1	mTXNPx;	-	-1	-	0	Target	0	0	0	0	single	Unique	1	0	0	0	0	0	0	0	0
DSS	H	red	30C	L	red	30C	Ctrl	01	02	2850	626.371	3	12.0753	1	1	0	1	2850	37.8629	1876.09	3	1876.09	-2.2717	1.015	1.015	0	K[168.15]KGGLGEM[15.99]HIPVLADK	-1	mTXNPx;	-	-1	-	0	Target	0	0	0	0	single	Unique	0	0	0	1	1	0	0	0	0
DSS	H	red	30C	L	red	30C	Ctrl	01	02	5696	1140.55	3	12.0753	1	0	0	1	5696	73.0455	3418.63	3	3418.64	1.6866	0.975	0.975	0	VLEAFQYADENGDAIPCGWK[155.09]PGQPTLDTTK	-1	mTXNPx;	-	-1	-	0	Target	0	0	0	0	single	Unique	1	0	0	0	0	0	0	0	0
DSS	H	red	30C	L	red	30C	Ctrl	01	02	4855	946.134	3	12.0753	1	0	0	1	4855	61.3596	2835.38	3	2835.37	-1.6116	0.905	0.905	0	EAAPQFSGQAVVNGAIK[156.08]DINMNDYK	-1	mTXNPx;	-	-1	-	0	Target	0	0	0	0	single	Unique	0	1	0	0	0	0	0	0	0
DSS	H	red	30C	L	red	30C	Ctrl	01	02	4971	1140.88	3	12.0753	1	0	0	1	4971	62.9276	3419.63	3	3419.62	-1.7339	0.85	0.85	0	VLEAFQYADENGDAIPCGWK[156.08]PGQPTLDTTK	-1	mTXNPx;	-	-1	-	0	Target	0	0	0	0	single	Unique	0	1	0	0	0	0	0	0	0
DSS	H	red	30C	L	red	30C	Ctrl	01	02	5033	1140.56	3	12.0753	1	0	0	1	5033	63.7832	3418.65	3	3418.64	-2.1293	0.835	0.835	0	VLEAFQYADENGDAIPCGWK[155.09]PGQPTLDTTK	-1	mTXNPx;	-	-1	-	0	Target	0	0	0	0	single	Unique	1	0	0	0	0	0	0	0	0
DSS	H	red	30C	L	red	30C	Ctrl	01	02	5692	1140.55	3	12.0753	1	0	0	1	5692	72.9851	3418.63	3	3418.64	1.4621	0.67	0.67	0	VLEAFQYADENGDAIPCGWK[155.09]PGQPTLDTTK	-1	mTXNPx;	-	-1	-	0	Target	0	0	0	0	single	Unique	1	0	0	0	0	0	0	0	0
DSS	H	red	30C	L	red	30C	Ctrl	01	02	4880	1140.55	3	12.0753	1	0	0	1	4880	61.7024	3418.63	3	3418.64	1.8648	0.66	0.66	0	VLEAFQYADENGDAIPCGWK[155.09]PGQPTLDTTK	-1	mTXNPx;	-	-1	-	0	Target	0	0	0	0	single	Unique	1	0	0	0	0	0	0	0	0
DSS	H	red	30C	L	red	30C	Ctrl	01	02	5423	1140.88	3	12.0753	1	0	0	1	5423	69.1382	3419.63	3	3419.62	-1.6696	0.625	0.625	0	VLEAFQYADENGDAIPCGWK[156.08]PGQPTLDTTK	-1	mTXNPx;	-	-1	-	0	Target	0	0	0	0	single	Unique	0	1	0	0	0	0	0	0	0
DSS	H	red	30C	L	red	30C	Ctrl	01	02	3299	620.711	3	12.0753	1	1	0	1	3299	42.9939	1859.11	3	1859.11	-1.5273	0.615	0.615	0	K[167.17]KGGLGEMHIPVLADK	-1	mTXNPx;	-	-1	-	0	Target	0	0	0	0	single	Unique	0	0	1	0	0	0	0	0	0
DSS	H	red	30C	L	red	30C	Ctrl	01	02	4772	1144.58	3	12.0753	1	1	0	1	4772	60.3242	3430.72	3	3430.71	-0.2552	0.615	0.615	0	VLEAFQYADENGDAIPCGWK[167.17]PGQPTLDTTK	-1	mTXNPx;	-	-1	-	0	Target	0	0	0	0	single	Unique	0	0	1	0	0	0	0	0	0
DSS	H	red	30C	L	red	30C	Ctrl	01	02	5354	1140.55	3	12.0753	1	0	0	1	5354	68.1792	3418.64	3	3418.64	-0.4943	0.605	0.605	0	VLEAFQYADENGDAIPCGWK[155.09]PGQPTLDTTK	-1	mTXNPx;	-	-1	-	0	Target	0	0	0	0	single	Unique	1	0	0	0	0	0	0	0	0
DSS	H	red	30C	L	red	30C	Ctrl	01	02	5483	1140.56	3	12.0753	1	0	0	1	5483	69.9857	3418.64	3	3418.64	-1.6046	0.6	0.6	0	VLEAFQYADENGDAIPCGWK[155.09]PGQPTLDTTK	-1	mTXNPx;	-	-1	-	0	Target	0	0	0	0	single	Unique	1	0	0	0	0	0	0	0	0
DSS	H	red	30C	L	red	30C	Ctrl	01	02	4773	1140.55	3	12.0753	1	0	0	1	4773	60.3319	3418.64	3	3418.64	-0.9696	0.59	0.59	0	VLEAFQYADENGDAIPCGWK[155.09]PGQPTLDTTK	-1	mTXNPx;	-	-1	-	0	Target	0	0	0	0	single	Unique	1	0	0	0	0	0	0	0	0
DSS	H	red	30C	L	red	30C	Ctrl	01	02	2930	683.36	2	12.0753	1	1	0	1	2930	38.8432	1364.71	2	1364.7	-1.4155	0.53	0.18	0	DINMNDYK[168.15]GK	-1	mTXNPx;	-	-1	-	0	Target	0	0	0	0	single	Unique	0	0	0	1	0	0	0	0	0
DSS	H	red	30C	L	red	30C	Ctrl	01	02	5698	1140.55	3	12.0753	1	0	0	1	5698	73.0769	3418.63	3	3418.64	1.5624	0.525	0.525	0	VLEAFQYADENGDAIPCGWK[155.09]PGQPTLDTTK	-1	mTXNPx;	-	-1	-	0	Target	0	0	0	0	single	Unique	1	0	0	0	0	0	0	0	0
DSS	H	red	30C	L	red	30C	Ctrl	01	02	5675	1144.58	3	12.0753	1	1	0	1	5675	72.7212	3430.71	3	3430.71	-0.1006	0.51	0.51	0	VLEAFQYADENGDAIPCGWK[167.17]PGQPTLDTTK	-1	mTXNPx;	-	-1	-	0	Target	0	0	0	0	single	Unique	0	0	1	0	0	0	0	0	0
DSS	H	red	30C	L	red	30C	Ctrl	01	02	5313	1140.55	3	12.0753	1	0	0	1	5313	67.591	3418.63	3	3418.64	2.5598	0.475	0.475	0	VLEAFQYADENGDAIPCGWK[155.09]PGQPTLDTTK	-1	mTXNPx;	-	-1	-	0	Target	0	0	0	0	single	Unique	1	0	0	0	0	0	0	0	0
DSS	H	red	30C	L	red	30C	Ctrl	01	02	5466	1140.55	3	12.0753	1	0	0	1	5466	69.7333	3418.63	3	3418.64	2.5013	0.405	0.405	0	VLEAFQYADENGDAIPCGWK[155.09]PGQPTLDTTK	-1	mTXNPx;	-	-1	-	0	Target	0	0	0	0	single	Unique	1	0	0	0	0	0	0	0	0
DSS	H	red	30C	L	red	30C	Ctrl	01	02	4853	1144.58	3	12.0753	1	1	0	1	4853	61.3421	3430.71	3	3430.71	1.4934	0.39	0.39	0	VLEAFQYADENGDAIPCGWK[167.17]PGQPTLDTTK	-1	mTXNPx;	-	-1	-	0	Target	0	0	0	0	single	Unique	0	0	1	0	0	0	0	0	0
DSS	H	red	30C	L	red	30C	Ctrl	01	02	4316	550.877	2	12.0753	1	1	0	1	4316	54.6727	1099.74	2	1099.74	0.0466	0.37	0.37	0	GLFIIDK[167.17]K	-1	mTXNPx;	-	-1	-	0	Target	0	0	0	0	single	Unique	0	0	1	0	0	0	0	0	0
DSS	H	red	30C	L	red	30C	Ctrl	01	02	4461	544.841	2	12.0753	1	0	0	1	4461	56.3389	1087.67	2	1087.66	-2.8388	0.365	0.365	0	GLFIIDK[155.09]K	-1	mTXNPx;	-	-1	-	0	Target	0	0	0	0	single	Unique	1	0	0	0	0	0	0	0	0
DSS	H	red	30C	L	red	30C	Ctrl	01	02	5557	1710.33	2	12.0753	1	0	0	1	5557	71.0567	3418.64	2	3418.64	-1.2083	0.365	0.365	0	VLEAFQYADENGDAIPCGWK[155.09]PGQPTLDTTK	-1	mTXNPx;	-	-1	-	0	Target	0	0	0	0	single	Unique	1	0	0	0	0	0	0	0	0
DSS	H	red	30C	L	red	30C	Ctrl	01	02	5605	1716.37	2	12.0753	1	1	0	1	5605	71.7263	3430.72	2	3430.71	-0.6165	0.36	0.36	0	VLEAFQYADENGDAIPCGWK[167.17]PGQPTLDTTK	-1	mTXNPx;	-	-1	-	0	Target	0	0	0	0	single	Unique	0	0	1	0	0	0	0	0	0
DSS	H	red	30C	L	red	30C	Ctrl	01	02	4827	1710.33	2	12.0753	1	0	0	1	4827	61.0268	3418.64	2	3418.64	-0.484	0.355	0.355	0	VLEAFQYADENGDAIPCGWK[155.09]PGQPTLDTTK	-1	mTXNPx;	-	-1	-	0	Target	0	0	0	0	single	Unique	1	0	0	0	0	0	0	0	0
DSS	H	red	30C	L	red	30C	Ctrl	01	02	5815	1144.58	3	12.0753	1	1	0	1	5815	74.8022	3430.71	3	3430.71	1.9682	0.345	0.345	0	VLEAFQYADENGDAIPCGWK[167.17]PGQPTLDTTK	-1	mTXNPx;	-	-1	-	0	Target	0	0	0	0	single	Unique	0	0	1	0	0	0	0	0	0
DSS	H	red	30C	L	red	30C	Ctrl	01	02	4856	1424.73	2	12.0753	1	1	0	1	4856	61.3714	2847.45	2	2847.45	-1.4985	0.33	0.33	0	EAAPQFSGQAVVNGAIK[168.15]DINMNDYK	-1	mTXNPx;	-	-1	-	0	Target	0	0	0	0	single	Unique	0	0	0	1	0	0	0	0	0
DSS	H	red	30C	L	red	30C	Ctrl	01	02	4560	545.332	2	12.0753	1	0	0	1	4560	57.6477	1088.65	2	1088.65	-0.4446	0.325	0.325	0	GLFIIDK[156.08]K	-1	mTXNPx;	-	-1	-	0	Target	0	0	0	0	single	Unique	0	1	0	0	0	0	0	0	0
DSS	H	red	30C	L	red	30C	Ctrl	01	02	5161	1144.58	3	12.0753	1	1	0	1	5161	65.4981	3430.71	3	3430.71	1.011	0.325	0.325	0	VLEAFQYADENGDAIPCGWK[167.17]PGQPTLDTTK	-1	mTXNPx;	-	-1	-	0	Target	0	0	0	0	single	Unique	0	0	1	0	0	0	0	0	0
DSS	H	red	30C	L	red	30C	Ctrl	01	02	5321	1144.91	3	12.0753	1	1	0	1	5321	67.7058	3431.71	3	3431.7	-2.2161	0.32	0.32	0	VLEAFQYADENGDAIPCGWK[168.15]PGQPTLDTTK	-1	mTXNPx;	-	-1	-	0	Target	0	0	0	0	single	Unique	0	0	0	1	0	0	0	0	0
DSS	H	red	30C	L	red	30C	Ctrl	01	02	5552	1140.56	3	12.0753	1	0	0	1	5552	70.9867	3418.64	3	3418.64	-1.4033	0.295	0.295	0	VLEAFQYADENGDAIPCGWK[155.09]PGQPTLDTTK	-1	mTXNPx;	-	-1	-	0	Target	0	0	0	0	single	Unique	1	0	0	0	0	0	0	0	0
DSS	H	red	30C	L	red	30C	Ctrl	01	02	5834	1144.58	3	12.0753	1	1	0	1	5834	75.1029	3430.71	3	3430.71	-0.0863	0.285	0.285	0	VLEAFQYADENGDAIPCGWK[167.17]PGQPTLDTTK	-1	mTXNPx;	-	-1	-	0	Target	0	0	0	0	single	Unique	0	0	1	0	0	0	0	0	0
DSS	H	red	30C	L	red	30C	Ctrl	01	02	5602	1144.58	3	12.0753	1	1	0	1	5602	71.6842	3430.72	3	3430.71	-0.4381	0.27	0.27	0	VLEAFQYADENGDAIPCGWK[167.17]PGQPTLDTTK	-1	mTXNPx;	-	-1	-	0	Target	0	0	0	0	single	Unique	0	0	1	0	0	0	0	0	0
DSS	H	red	30C	L	red	30C	Ctrl	01	02	5721	1140.55	3	12.0753	1	0	0	1	5721	73.4221	3418.63	3	3418.64	2.1764	0.265	0.265	0	VLEAFQYADENGDAIPCGWK[155.09]PGQPTLDTTK	-1	mTXNPx;	-	-1	-	0	Target	0	0	0	0	single	Unique	1	0	0	0	0	0	0	0	0
DSS	H	red	30C	L	red	30C	Ctrl	01	02	4796	1418.2	2	12.0753	1	0	0	1	4796	60.6367	2834.39	2	2834.39	-0.7685	0.25	0.25	0	EAAPQFSGQAVVNGAIK[155.09]DINMNDYK	-1	mTXNPx;	-	-1	-	0	Target	0	0	0	0	single	Unique	1	0	0	0	0	0	0	0	0
DSS	H	red	30C	L	red	30C	Ctrl	01	02	5604	1710.33	2	12.0753	1	0	0	1	5604	71.7119	3418.64	2	3418.64	-0.878	0.25	0.25	0	VLEAFQYADENGDAIPCGWK[155.09]PGQPTLDTTK	-1	mTXNPx;	-	-1	-	0	Target	0	0	0	0	single	Unique	1	0	0	0	0	0	0	0	0
DSS	H	red	30C	L	red	30C	Ctrl	01	02	3662	557.254	3	12.0753	1	0	0	1	3662	47.1236	1668.74	3	1668.74	-0.1408	0.245	0.245	0	n[155.09]GSHMNLDYQMYR	-1	mTXNPx;	-	-1	-	0	Target	0	0	0	0	single	Unique	1	0	0	0	0	0	0	0	0
DSS	H	red	30C	L	red	30C	Ctrl	01	02	5396	1140.88	3	12.0753	1	0	0	1	5396	68.7499	3419.63	3	3419.62	-1.6473	0.245	0.245	0	VLEAFQYADENGDAIPCGWK[156.08]PGQPTLDTTK	-1	mTXNPx;	-	-1	-	0	Target	0	0	0	0	single	Unique	0	1	0	0	0	0	0	0	0
DSS	H	red	30C	L	red	30C	Ctrl	01	02	5916	1144.58	3	12.0753	1	1	0	1	5916	76.3622	3430.71	3	3430.71	1.7718	0.24	0.24	0	VLEAFQYADENGDAIPCGWK[167.17]PGQPTLDTTK	-1	mTXNPx;	-	-1	-	0	Target	0	0	0	0	single	Unique	0	0	1	0	0	0	0	0	0
DSS	H	red	30C	L	red	30C	Ctrl	01	02	5431	1140.55	3	12.0753	1	0	0	1	5431	69.2545	3418.63	3	3418.64	1.6911	0.235	0.235	0	VLEAFQYADENGDAIPCGWK[155.09]PGQPTLDTTK	-1	mTXNPx;	-	-1	-	0	Target	0	0	0	0	single	Unique	1	0	0	0	0	0	0	0	0
DSS	H	red	30C	L	red	30C	Ctrl	01	02	3487	1140.6	3	12.0753	1	1	0	1	3487	44.9321	3418.78	3	3418.77	-2.3187	0.225	0.225	0	YDNM[15.99]NIDK[167.17]IAGNVVAQGSFQPAAERVTATR	-1	decoy_mTXNPx;	-	-1	-	0	Decoy	0	0	0	0	single	Unique	0	0	1	0	1	0	0	0	0
DSS	H	red	30C	L	red	30C	Ctrl	01	02	5625	1140.55	3	12.0753	1	0	0	1	5625	72.0228	3418.64	3	3418.64	-0.9395	0.22	0.22	0	VLEAFQYADENGDAIPCGWK[155.09]PGQPTLDTTK	-1	mTXNPx;	-	-1	-	0	Target	0	0	0	0	single	Unique	1	0	0	0	0	0	0	0	0
DSS	H	red	30C	L	red	30C	Ctrl	01	02	4089	550.877	2	12.0753	1	1	0	1	4089	52.5254	1099.74	2	1099.74	-0.3004	0.215	0.215	0	GLFIIDK[167.17]K	-1	mTXNPx;	-	-1	-	0	Target	0	0	0	0	single	Unique	0	0	1	0	0	0	0	0	0
DSS	H	red	30C	L	red	30C	Ctrl	01	02	5730	1140.55	3	12.0753	1	0	0	1	5730	73.5404	3418.63	3	3418.64	2.1889	0.185	0.185	0	VLEAFQYADENGDAIPCGWK[155.09]PGQPTLDTTK	-1	mTXNPx;	-	-1	-	0	Target	0	0	0	0	single	Unique	1	0	0	0	0	0	0	0	0
DSS	H	red	30C	L	red	30C	Ctrl	01	02	5238	1144.58	3	12.0753	1	1	0	1	5238	66.5561	3430.71	3	3430.71	0.6574	0.165	0.165	0	VLEAFQYADENGDAIPCGWK[167.17]PGQPTLDTTK	-1	mTXNPx;	-	-1	-	0	Target	0	0	0	0	single	Unique	0	0	1	0	0	0	0	0	0
DSS	H	red	30C	L	red	30C	Ctrl	01	02	5645	1016.84	3	12.0753	1	0	0	1	5645	72.3111	3047.51	3	3047.51	0.2521	0.165	0.165	0	GKYDNMNIDK[155.09]IAGNVVAQGSFQPAAER	-1	decoy_mTXNPx;	-	-1	-	0	Decoy	0	0	0	0	single	Unique	1	0	0	0	0	0	0	0	0
DSS	H	red	30C	L	red	30C	Ctrl	01	02	4539	551.369	2	12.0753	1	1	0	1	4539	57.3697	1100.72	2	1100.72	-0.2436	0.15	0.15	0	GLFIIDK[168.15]K	-1	mTXNPx;	-	-1	-	0	Target	0	0	0	0	single	Unique	0	0	0	1	0	0	0	0	0
DSS	H	red	30C	L	red	30C	Ctrl	01	02	4859	1418.7	2	12.0753	1	0	0	1	4859	61.4104	2835.38	2	2835.37	-1.6817	0.125	0.125	0	EAAPQFSGQAVVNGAIK[156.08]DINMNDYK	-1	mTXNPx;	-	-1	-	0	Target	0	0	0	0	single	Unique	0	1	0	0	0	0	0	0	0
DSS	H	red	30C	L	red	30C	Ctrl	01	02	4116	544.839	2	12.0753	1	0	0	1	4116	52.8301	1087.66	2	1087.66	0.2253	0.105	0.105	0	GLFIIDK[155.09]K	-1	mTXNPx;	-	-1	-	0	Target	0	0	0	0	single	Unique	1	0	0	0	0	0	0	0	0
DSS	H	red	30C	L	red	30C	Ctrl	01	02	5417	1144.58	3	12.0753	1	1	0	1	5417	69.0534	3430.72	3	3430.71	-1.0787	0.1	0.1	0	VLEAFQYADENGDAIPCGWK[167.17]PGQPTLDTTK	-1	mTXNPx;	-	-1	-	0	Target	0	0	0	0	single	Unique	0	0	1	0	0	0	0	0	0
DSS	H	red	30C	L	red	30C	Ctrl	01	02	5364	1016.84	3	12.0753	1	0	0	1	5364	68.3218	3047.51	3	3047.51	1.896	0.085	0.085	0	GKYDNMNIDK[155.09]IAGNVVAQGSFQPAAER	-1	decoy_mTXNPx;	-	-1	-	0	Decoy	0	0	0	0	single	Unique	1	0	0	0	0	0	0	0	0
DSS	H	red	30C	L	red	30C	Ctrl	01	02	5746	1144.58	3	12.0753	1	1	0	1	5746	73.7743	3430.71	3	3430.71	0.0405	0.08	0.08	0	VLEAFQYADENGDAIPCGWK[167.17]PGQPTLDTTK	-1	mTXNPx;	-	-1	-	0	Target	0	0	0	0	single	Unique	0	0	1	0	0	0	0	0	0
DSS	H	red	30C	L	red	30C	Ctrl	01	02	5805	1140.88	3	12.0753	1	0	0	1	5805	74.6514	3419.63	3	3419.62	-2.5354	0.08	0.08	0	VLEAFQYADENGDAIPCGWK[156.08]PGQPTLDTTK	-1	mTXNPx;	-	-1	-	0	Target	0	0	0	0	single	Unique	0	1	0	0	0	0	0	0	0
DSS	H	red	30C	L	red	30C	Ctrl	01	02	7323	550.877	2	12.0753	1	1	0	1	7323	98.4751	1099.74	2	1099.74	-0.0391	0.08	0.08	0	GLFIIDK[167.17]K	-1	mTXNPx;	-	-1	-	0	Target	0	0	0	0	single	Unique	0	0	1	0	0	0	0	0	0
DSS	H	red	30C	L	red	30C	Ctrl	01	02	4235	544.839	2	12.0753	1	0	0	1	4235	53.8599	1087.66	2	1087.66	0.4095	0.07	0.07	0	GLFIIDK[155.09]K	-1	mTXNPx;	-	-1	-	0	Target	0	0	0	0	single	Unique	1	0	0	0	0	0	0	0	0
DSS	H	red	30C	L	red	30C	Ctrl	01	02	4300	1011.51	2	12.0753	1	0	0	1	4300	54.4893	2021	2	2021	-0.6331	0.06	0.06	0	EFFEGAK[156.08]TTDLTPQGPK	-1	decoy_mTXNPx;	-	-1	-	0	Decoy	0	0	0	0	single	Unique	0	1	0	0	0	0	0	0	0
DSS	H	red	30C	L	red	30C	Ctrl	01	02	4881	950.158	3	12.0753	1	1	0	1	4881	61.7092	2847.45	3	2847.45	-0.8282	0.06	0.06	0	EAAPQFSGQAVVNGAIK[168.15]DINMNDYK	-1	mTXNPx;	-	-1	-	0	Target	0	0	0	0	single	Unique	0	0	0	1	0	0	0	0	0
DSS	H	red	30C	L	red	30C	Ctrl	01	02	4206	550.876	2	12.0753	1	1	0	1	4206	53.5824	1099.74	2	1099.74	0.8769	0.045	0.045	0	GLFIIDK[167.17]K	-1	mTXNPx;	-	-1	-	0	Target	0	0	0	0	single	Unique	0	0	1	0	0	0	0	0	0
DSS	H	red	30C	L	red	30C	Ctrl	01	02	4426	1150.57	4	12.0753	3	0	0	1	4426	55.9003	4598.26	4	4598.25	-2.637	0.27	0.025	0.125	GSHMNLDYQMYRTATVR	1	mTXNPx(1);	NK[155.09]EFFEGAK[156.08]TTDLTPQGPK	1	decoy_mTXNPx(2);	138.068	Decoy	1	17	2	20	inter	Ambiguous (2)	0	0	0	0	0	1	1	0	0
DSS	H	red	30C	L	red	30C	Ctrl	01	02	3941	1094.52	3	12.0753	1	0	0	1	3941	50.6962	3280.54	3	3280.53	-2.9091	0.09	0.09	0.04	GSHM[15.99]NLDYQM[15.99]YRTATVR	1	mTXNPx(1);	NKEFFEGAK	1	decoy_mTXNPx(2);	138.068	Decoy	1	17	2	10	inter	Unique	0	0	0	0	2	0	0	0	0
DSS	H	red	30C	L	red	30C	Ctrl	01	02	4426	1150.57	4	12.0753	3	0	0	1	4426	55.9003	4598.26	4	4598.25	-2.637	0.27	0.025	0.125	GSHMNLDYQMYRTATVR	1	mTXNPx(1);	n[155.09]NKEFFEGAK[156.08]TTDLTPQGPK	2	decoy_mTXNPx(3);	138.068	Decoy	1	17	2	21	inter	Ambiguous (1)	0	0	0	0	0	1	1	0	0
DSS	H	red	30C	L	red	30C	Ctrl	01	02	3975	1131.56	3	12.0753	1	1	0	1	3975	51.152	3391.65	3	3391.65	1.1745	0.245	0.245	0.05	GSHMNLDYQMYRTATVR	1	mTXNPx(1);	MNKEFFEGAK	3	decoy_mTXNPx(3);	150.143	Decoy	1	17	1	10	inter	Unique	0	0	0	0	0	0	0	0	0
DSS	H	red	30C	L	red	30C	Ctrl	01	02	3595	737.373	3	12.0753	1	0	0	1	3595	46.2861	2209.1	3	2209.1	2.1445	0.275	0.275	0.025	GSHMNLDYQMYR	1	mTXNPx(1);	LIGKK	4	decoy_mTXNPx(62);	138.068	Decoy	1	12	59	63	inter	Unique	0	0	0	0	0	0	0	0	0
DSS	H	red	30C	L	red	30C	Ctrl	01	02	3675	737.373	3	12.0753	1	0	0	1	3675	47.2922	2209.1	3	2209.1	1.8035	0.16	0.16	0.045	GSHMNLDYQMYR	1	mTXNPx(1);	LIGKK	4	decoy_mTXNPx(62);	138.068	Decoy	1	12	59	63	inter	Unique	0	0	0	0	0	0	0	0	0
DSS	H	red	30C	L	red	30C	Ctrl	01	02	3598	746.712	3	12.0753	1	0	0	1	3598	46.3262	2237.11	3	2237.11	-2.2002	3.33	3.33	0.32	GSHMNLDYQMYR	1	mTXNPx(1);	KGILR	1	mTXNPx(143);	138.068	Target	1	12	143	147	intra	Unique	0	0	0	0	0	0	0	0	0
DSS	H	red	30C	L	red	30C	Ctrl	01	02	3591	750.736	3	12.0753	1	1	0	1	3591	46.2322	2249.19	3	2249.18	-1.4918	2.5	2.5	0.265	GSHMNLDYQMYR	1	mTXNPx(1);	KGILR	1	mTXNPx(143);	150.143	Target	1	12	143	147	intra	Unique	0	0	0	0	0	0	0	0	0
DSS	H	red	30C	L	red	30C	Ctrl	01	02	4106	761.397	3	12.0753	1	1	0	1	4106	52.7277	2281.17	3	2281.17	1.5002	0.05	0.05	0.015	GSHM[15.99]NLDYQM[15.99]YR	1	mTXNPx(1);	KGILR	1	mTXNPx(143);	150.143	Target	1	12	143	147	intra	Unique	0	0	0	0	2	0	0	0	0
DSS	H	red	30C	L	red	30C	Ctrl	01	02	4181	1368.85	5	12.0753	3	0	0	1	4181	53.3568	6839.22	5	6839.2	-2.9374	0.225	0.225	0.105	GSHM[15.99]NLDYQM[15.99]YRTATVR	1	mTXNPx(1);	VLEAFQYADENGDAIPCGWK[155.09]PGQPTLDTTK[155.09]AGEFFEKNM	37	mTXNPx(202);	138.068	Target	1	17	166	204	intra	Unique	0	0	0	0	2	2	0	0	0
DSS	H	red	30C	L	red	30C	Ctrl	01	02	4242	1370.66	5	12.0753	2	0	0	1	4242	53.9176	6848.26	5	6848.26	0.114	0.2	0.005	0.07	MNKEFFEGAK[155.09]TTDLTPQGPK	1	decoy_mTXNPx(1);	VLEAFQYADENGDAIPCGWKPGQPTLDTTKAGEFFEKNM	37	mTXNPx(202);	138.068	Decoy	1	20	166	204	inter	Ambiguous (4)	1	0	0	0	0	0	0	0	0
DSS	H	red	30C	L	red	30C	Ctrl	01	02	4242	1370.66	5	12.0753	2	0	0	1	4242	53.9176	6848.26	5	6848.26	0.114	0.2	0.005	0.07	MNKEFFEGAK[155.09]TTDLTPQGPK	3	decoy_mTXNPx(3);	VLEAFQYADENGDAIPCGWKPGQPTLDTTKAGEFFEKNM	37	mTXNPx(202);	138.068	Decoy	1	20	166	204	inter	Ambiguous (6)	1	0	0	0	0	0	0	0	0
DSS	H	red	30C	L	red	30C	Ctrl	01	02	4219	1385.67	5	12.0753	1	0	0	1	4219	53.7023	6923.32	5	6923.33	1.5779	0.215	0.215	0.1	NKEFFEGAKTTDLTPQGPK	9	decoy_mTXNPx(10);	SHM[15.99]NLDYQMYRTATVREAAPQFSGQAVVNGAIKDINM[15.99]NDYK	33	mTXNPx(34);	138.068	Decoy	2	20	2	42	inter	Ambiguous (1)	0	0	0	0	0	0	0	0	0
DSS	H	red	30C	L	red	30C	Ctrl	01	02	4219	1385.67	5	12.0753	1	0	0	1	4219	53.7023	6923.32	5	6923.33	1.5779	0.215	0.215	0.1	NKEFFEGAKTTDLTPQGPK	9	decoy_mTXNPx(10);	SHMNLDYQM[15.99]YRTATVREAAPQFSGQAVVNGAIKDINM[15.99]NDYK	33	mTXNPx(34);	138.068	Decoy	2	20	2	42	inter	Ambiguous (2)	0	0	0	0	0	0	0	0	0
DSS	H	red	30C	L	red	30C	Ctrl	01	02	4242	1370.66	5	12.0753	2	0	0	1	4242	53.9176	6848.26	5	6848.26	0.114	0.2	0.005	0.07	MNKEFFEGAKTTDLTPQGPK	10	decoy_mTXNPx(10);	VLEAFQYADENGDAIPCGWKPGQPTLDTTKAGEFFEK[155.09]NM	30	mTXNPx(195);	138.068	Decoy	1	20	166	204	inter	Ambiguous (1)	0	0	0	0	0	1	0	0	0
DSS	H	red	30C	L	red	30C	Ctrl	01	02	4242	1370.66	5	12.0753	2	0	0	1	4242	53.9176	6848.26	5	6848.26	0.114	0.2	0.005	0.07	MNKEFFEGAKTTDLTPQGPK	10	decoy_mTXNPx(10);	VLEAFQYADENGDAIPCGWKPGQPTLDTTK[155.09]AGEFFEKNM	37	mTXNPx(202);	138.068	Decoy	1	20	166	204	inter	Ambiguous (2)	0	0	0	0	0	1	0	0	0
DSS	H	red	30C	L	red	30C	Ctrl	01	02	4242	1370.66	5	12.0753	2	0	0	1	4242	53.9176	6848.26	5	6848.26	0.114	0.2	0.005	0.07	n[155.09]MNKEFFEGAKTTDLTPQGPK	10	decoy_mTXNPx(10);	VLEAFQYADENGDAIPCGWKPGQPTLDTTKAGEFFEKNM	37	mTXNPx(202);	138.068	Decoy	1	21	166	204	inter	Ambiguous (3)	1	0	0	0	0	0	0	0	0
DSS	H	red	30C	L	red	30C	Ctrl	01	02	4242	1370.66	5	12.0753	2	0	0	1	4242	53.9176	6848.26	5	6848.26	0.114	0.2	0.005	0.07	MNK[155.09]EFFEGAKTTDLTPQGPK	10	decoy_mTXNPx(10);	VLEAFQYADENGDAIPCGWKPGQPTLDTTKAGEFFEKNM	37	mTXNPx(202);	138.068	Decoy	1	20	166	204	inter	Ambiguous (5)	1	0	0	0	0	0	0	0	0
DSS	H	red	30C	L	red	30C	Ctrl	01	02	4857	1001.83	3	12.0753	1	0	0	1	4857	61.3834	3002.48	3	3002.48	-0.7512	0.95	0.95	0	EAAPQFSGQAVVNGAIKDINMNDYKGK	17	mTXNPx(34);	-	25	-	138.068	Target	18	44	0	0	loop	Unique	0	0	0	0	0	0	0	0	0
DSS	H	red	30C	L	red	30C	Ctrl	01	02	4864	1508.29	2	12.0753	1	1	0	1	4864	61.4722	3014.56	2	3014.56	-1.2207	0.725	0.725	0	EAAPQFSGQAVVNGAIKDINMNDYKGK	17	mTXNPx(34);	-	25	-	150.143	Target	18	44	0	0	loop	Unique	0	0	0	0	0	0	0	0	0
DSS	H	red	30C	L	red	30C	Ctrl	01	02	4863	1502.25	2	12.0753	1	0	0	1	4863	61.4579	3002.49	2	3002.48	-1.4638	0.34	0.34	0	EAAPQFSGQAVVNGAIKDINMNDYKGK	17	mTXNPx(34);	-	25	-	138.068	Target	18	44	0	0	loop	Unique	0	0	0	0	0	0	0	0	0
DSS	H	red	30C	L	red	30C	Ctrl	01	02	3938	1007.17	3	12.0753	1	0	0	1	3938	50.6564	3018.48	3	3018.48	-1.316	0.09	0.09	0	EAAPQFSGQAVVNGAIKDINM[15.99]NDYKGK	17	mTXNPx(34);	-	25	-	138.068	Target	18	44	0	0	loop	Unique	0	0	0	0	1	0	0	0	0
DSS	H	red	30C	L	red	30C	Ctrl	01	02	3625	954.454	3	12.0753	1	1	0	1	3625	46.6467	2860.34	3	2860.34	-0.6161	3.8	1.39	1.42	DINMNDYKGK	8	mTXNPx(42);	GSHMNLDYQMYR	1	mTXNPx(1);	150.143	Target	35	44	1	12	intra	Unique	0	0	0	0	0	0	0	0	0
DSS	H	red	30C	L	red	30C	Ctrl	01	02	3633	716.092	4	12.0753	1	1	0	1	3633	46.7397	2860.34	4	2860.34	-0.5558	0.945	0.77	0.16	DINMNDYKGK	8	mTXNPx(42);	GSHMNLDYQMYR	1	mTXNPx(1);	150.143	Target	35	44	1	12	intra	Unique	0	0	0	0	0	0	0	0	0
DSS	H	red	30C	L	red	30C	Ctrl	01	02	3643	713.073	4	12.0753	1	0	0	1	3643	46.8637	2848.26	4	2848.26	-0.1056	0.87	0.555	0.295	DINMNDYKGK	8	mTXNPx(42);	GSHMNLDYQMYR	1	mTXNPx(1);	138.068	Target	35	44	1	12	intra	Unique	0	0	0	0	0	0	0	0	0
DSS	H	red	30C	L	red	30C	Ctrl	01	02	3399	903.09	3	12.0753	1	0	0	1	3399	43.9473	2706.25	3	2706.26	2.6222	0.065	0.015	0.01	DINMNDYKGK	8	mTXNPx(42);	n[15.99]MNKEFFEGAK	3	decoy_mTXNPx(3);	138.068	Decoy	35	44	1	11	inter	Unique	0	0	0	0	0	0	0	0	0
DSS	H	red	30C	L	red	30C	Ctrl	01	02	4113	766.07	3	12.0753	1	0	0	1	4113	52.7954	2295.19	3	2295.19	2.6726	0.07	0.005	0.03	DINMNDYKGK	8	mTXNPx(42);	KDIIFLGR	1	decoy_mTXNPx(63);	138.068	Decoy	35	44	63	70	inter	Unique	0	0	0	0	0	0	0	0	0
DSS	H	red	30C	L	red	30C	Ctrl	01	02	3985	760.763	3	12.0753	1	1	0	1	3985	51.2541	2279.27	3	2279.26	-2.022	2.49	1.31	1.155	DINMNDYKGK	8	mTXNPx(42);	GLFIIDKK	7	mTXNPx(142);	150.143	Target	35	44	136	143	intra	Unique	0	0	0	0	0	0	0	0	0
DSS	H	red	30C	L	red	30C	Ctrl	01	02	4093	760.761	3	12.0753	1	1	0	1	4093	52.563	2279.26	3	2279.26	-0.0817	2.135	1.14	0.975	DINMNDYKGK	8	mTXNPx(42);	GLFIIDKK	7	mTXNPx(142);	150.143	Target	35	44	136	143	intra	Unique	0	0	0	0	0	0	0	0	0
DSS	H	red	30C	L	red	30C	Ctrl	01	02	3990	1140.64	2	12.0753	1	1	0	1	3990	51.3028	2279.27	2	2279.26	-2.1534	1.865	0.64	0.77	DINMNDYKGK	8	mTXNPx(42);	GLFIIDKK	7	mTXNPx(142);	150.143	Target	35	44	136	143	intra	Unique	0	0	0	0	0	0	0	0	0
DSS	H	red	30C	L	red	30C	Ctrl	01	02	2351	646.343	3	12.0753	1	0	0	1	2351	32.1176	1936.01	3	1936.01	0.8374	2.045	1.785	0.245	DINM[15.99]NDYKGK	8	mTXNPx(42);	KGILR	1	mTXNPx(143);	138.068	Target	35	44	143	147	intra	Unique	0	0	0	0	1	0	0	0	0
DSS	H	red	30C	L	red	30C	Ctrl	01	02	2950	961.016	2	12.0753	1	0	0	1	2950	39.0506	1920.02	2	1920.01	-2.1483	1.83	1.15	0.49	DINMNDYKGK	8	mTXNPx(42);	KGILR	1	mTXNPx(143);	138.068	Target	35	44	143	147	intra	Unique	0	0	0	0	0	0	0	0	0
DSS	H	red	30C	L	red	30C	Ctrl	01	02	2947	641.013	3	12.0753	1	0	0	1	2947	39.0306	1920.02	3	1920.01	-1.3431	1.81	1.67	0.12	DINMNDYKGK	8	mTXNPx(42);	KGILR	1	mTXNPx(143);	138.068	Target	35	44	143	147	intra	Unique	0	0	0	0	0	0	0	0	0
DSS	H	red	30C	L	red	30C	Ctrl	01	02	3046	641.012	3	12.0753	1	0	0	1	3046	40.0636	1920.02	3	1920.01	-0.7524	1.725	1.615	0.105	DINMNDYKGK	8	mTXNPx(42);	KGILR	1	mTXNPx(143);	138.068	Target	35	44	143	147	intra	Unique	0	0	0	0	0	0	0	0	0
DSS	H	red	30C	L	red	30C	Ctrl	01	02	3039	645.037	3	12.0753	1	1	0	1	3039	39.9881	1932.09	3	1932.09	-0.4135	1.705	1.56	0.135	DINMNDYKGK	8	mTXNPx(42);	KGILR	1	mTXNPx(143);	150.143	Target	35	44	143	147	intra	Unique	0	0	0	0	0	0	0	0	0
DSS	H	red	30C	L	red	30C	Ctrl	01	02	2936	645.037	3	12.0753	1	1	0	1	2936	38.9282	1932.09	3	1932.09	-0.6504	1.445	1.385	0.05	DINMNDYKGK	8	mTXNPx(42);	KGILR	1	mTXNPx(143);	150.143	Target	35	44	143	147	intra	Unique	0	0	0	0	0	0	0	0	0
DSS	H	red	30C	L	red	30C	Ctrl	01	02	2355	485.009	4	12.0753	1	0	0	1	2355	32.1554	1936.01	4	1936.01	1.8993	1.42	1.28	0.12	DINM[15.99]NDYKGK	8	mTXNPx(42);	KGILR	1	mTXNPx(143);	138.068	Target	35	44	143	147	intra	Unique	0	0	0	0	1	0	0	0	0
DSS	H	red	30C	L	red	30C	Ctrl	01	02	2354	650.367	3	12.0753	1	1	0	1	2354	32.1466	1948.08	3	1948.08	2.8044	1.365	1.18	0.15	DINM[15.99]NDYKGK	8	mTXNPx(42);	KGILR	1	mTXNPx(143);	150.143	Target	35	44	143	147	intra	Unique	0	0	0	0	1	0	0	0	0
DSS	H	red	30C	L	red	30C	Ctrl	01	02	2937	484.03	4	12.0753	1	1	0	1	2937	38.9374	1932.09	4	1932.09	-1.3207	1.305	1.215	0.055	DINMNDYKGK	8	mTXNPx(42);	KGILR	1	mTXNPx(143);	150.143	Target	35	44	143	147	intra	Unique	0	0	0	0	0	0	0	0	0
DSS	H	red	30C	L	red	30C	Ctrl	01	02	2949	481.012	4	12.0753	1	0	0	1	2949	39.0442	1920.02	4	1920.01	-1.9434	1.145	1.06	0.015	DINMNDYKGK	8	mTXNPx(42);	KGILR	1	mTXNPx(143);	138.068	Target	35	44	143	147	intra	Unique	0	0	0	0	0	0	0	0	0
DSS	H	red	30C	L	red	30C	Ctrl	01	02	2348	975.048	2	12.0753	1	1	0	1	2348	32.0735	1948.08	2	1948.08	1.7324	1.11	0.855	0.25	DINM[15.99]NDYKGK	8	mTXNPx(42);	KGILR	1	mTXNPx(143);	150.143	Target	35	44	143	147	intra	Unique	0	0	0	0	1	0	0	0	0
DSS	H	red	30C	L	red	30C	Ctrl	01	02	2356	969.011	2	12.0753	1	0	0	1	2356	32.1634	1936.01	2	1936.01	0.3726	0.895	0.895	0.25	DINM[15.99]NDYKGK	8	mTXNPx(42);	KGILR	1	mTXNPx(143);	138.068	Target	35	44	143	147	intra	Unique	0	0	0	0	1	0	0	0	0
DSS	H	red	30C	L	red	30C	Ctrl	01	02	4552	1153.57	4	12.0753	1	1	0	1	4552	57.5473	4610.25	4	4610.24	-2.8645	1.05	1.05	0.04	DINMNDYKGK	8	mTXNPx(42);	VLEAFQYADENGDAIPCGWKPGQPTLDTTK	20	mTXNPx(185);	150.143	Target	35	44	166	195	intra	Ambiguous (1)	0	0	0	0	0	0	0	0	0
DSS	H	red	30C	L	red	30C	Ctrl	01	02	5284	732.81	5	12.0753	3	1	0	1	5284	67.2029	3659.01	5	3659.01	-1.3573	0.21	0.21	0.015	KDIIFLGR	1	decoy_mTXNPx(63);	MNK[155.09]EFFEGAK[155.09]TTDLTPQGPK	1	decoy_mTXNPx(1);	150.143	Decoy	63	70	1	20	intra	Unique	0	0	0	0	0	2	0	0	0
DSS	H	red	30C	L	red	30C	Ctrl	01	02	4283	897.152	3	12.0753	2	0	0	1	4283	54.3102	2688.43	3	2688.43	-0.2864	4.02	3.415	0	KKGGLGEM[15.99]HIPVLADK[155.09]SMEIAR	1	mTXNPx(100);	-	2	-	138.068	Target	100	121	0	0	loop	Unique	1	0	0	0	1	0	0	0	0
DSS	H	red	30C	L	red	30C	Ctrl	01	02	4839	891.821	3	12.0753	2	0	0	1	4839	61.1669	2672.44	3	2672.44	-0.8695	3.87	3.235	0	KKGGLGEMHIPVLADK[155.09]SMEIAR	1	mTXNPx(100);	-	2	-	138.068	Target	100	121	0	0	loop	Unique	1	0	0	0	0	0	0	0	0
DSS	H	red	30C	L	red	30C	Ctrl	01	02	4577	905.204	3	12.0753	2	1	0	1	4577	57.8474	2712.59	3	2712.58	-2.2254	3.715	3.135	0	KKGGLGEMHIPVLADK[167.17]SM[15.99]EIAR	1	mTXNPx(100);	-	2	-	150.143	Target	100	121	0	0	loop	Unique	0	0	1	0	1	0	0	0	0
DSS	H	red	30C	L	red	30C	Ctrl	01	02	5080	892.151	3	12.0753	2	0	0	1	5080	64.4189	2673.43	3	2673.42	-2.7742	3.695	3.38	0	KKGGLGEMHIPVLADK[156.08]SMEIAR	1	mTXNPx(100);	-	2	-	138.068	Target	100	121	0	0	loop	Unique	0	1	0	0	0	0	0	0	0
DSS	H	red	30C	L	red	30C	Ctrl	01	02	3891	611.011	3	12.0753	1	0	0	1	3891	50.1021	1830.01	3	1830.01	-1.8332	3.445	3.445	0	KKGGLGEMHIPVLADK	1	mTXNPx(100);	-	2	-	138.068	Target	100	115	0	0	loop	Unique	0	0	0	0	0	0	0	0	0
DSS	H	red	30C	L	red	30C	Ctrl	01	02	3190	616.342	3	12.0753	1	0	0	1	3190	41.7049	1846	3	1846	-1.2969	3.41	3.41	0	KKGGLGEM[15.99]HIPVLADK	1	mTXNPx(100);	-	2	-	138.068	Target	100	115	0	0	loop	Unique	0	0	0	0	1	0	0	0	0
DSS	H	red	30C	L	red	30C	Ctrl	01	02	4927	891.821	3	12.0753	2	0	0	1	4927	62.3163	2672.44	3	2672.44	-0.3938	3.335	2.815	0	KKGGLGEMHIPVLADK[155.09]SMEIAR	1	mTXNPx(100);	-	2	-	138.068	Target	100	121	0	0	loop	Unique	1	0	0	0	0	0	0	0	0
DSS	H	red	30C	L	red	30C	Ctrl	01	02	4875	669.118	4	12.0753	2	0	0	1	4875	61.6319	2672.44	4	2672.44	-1.6826	3.32	1.475	0	KKGGLGEMHIPVLADK[155.09]SMEIAR	1	mTXNPx(100);	-	2	-	138.068	Target	100	121	0	0	loop	Unique	1	0	0	0	0	0	0	0	0
DSS	H	red	30C	L	red	30C	Ctrl	01	02	5115	892.151	3	12.0753	2	0	0	1	5115	64.9129	2673.43	3	2673.42	-2.7389	3.16	2.8	0	KKGGLGEMHIPVLADK[156.08]SMEIAR	1	mTXNPx(100);	-	2	-	138.068	Target	100	121	0	0	loop	Unique	0	1	0	0	0	0	0	0	0
DSS	H	red	30C	L	red	30C	Ctrl	01	02	3902	916.012	2	12.0753	1	0	0	1	3902	50.2367	1830.01	2	1830.01	-0.8717	3.155	3.155	0	KKGGLGEMHIPVLADK	1	mTXNPx(100);	-	2	-	138.068	Target	100	115	0	0	loop	Unique	0	0	0	0	0	0	0	0	0
DSS	H	red	30C	L	red	30C	Ctrl	01	02	3102	616.342	3	12.0753	1	0	0	1	3102	40.7074	1846	3	1846	-0.9127	3.15	3.15	0	KKGGLGEM[15.99]HIPVLADK	1	mTXNPx(100);	-	2	-	138.068	Target	100	115	0	0	loop	Unique	0	0	0	0	1	0	0	0	0
DSS	H	red	30C	L	red	30C	Ctrl	01	02	3284	616.343	3	12.0753	1	0	0	1	3284	42.8161	1846.01	3	1846	-2.6991	3.065	3.065	0	KKGGLGEM[15.99]HIPVLADK	1	mTXNPx(100);	-	2	-	138.068	Target	100	115	0	0	loop	Unique	0	0	0	0	1	0	0	0	0
DSS	H	red	30C	L	red	30C	Ctrl	01	02	4073	916.01	2	12.0753	1	0	0	1	4073	52.3216	1830.01	2	1830.01	0.652	2.89	2.89	0	KKGGLGEMHIPVLADK	1	mTXNPx(100);	-	2	-	138.068	Target	100	115	0	0	loop	Unique	0	0	0	0	0	0	0	0	0
DSS	H	red	30C	L	red	30C	Ctrl	01	02	3989	922.051	2	12.0753	1	1	0	1	3989	51.2964	1842.09	2	1842.08	-2.1246	2.78	2.78	0	KKGGLGEMHIPVLADK	1	mTXNPx(100);	-	2	-	150.143	Target	100	115	0	0	loop	Unique	0	0	0	0	0	0	0	0	0
DSS	H	red	30C	L	red	30C	Ctrl	01	02	3648	616.341	3	12.0753	1	0	0	1	3648	46.9294	1846	3	1846	0.1783	2.745	2.745	0	KKGGLGEM[15.99]HIPVLADK	1	mTXNPx(100);	-	2	-	138.068	Target	100	115	0	0	loop	Unique	0	0	0	0	1	0	0	0	0
DSS	H	red	30C	L	red	30C	Ctrl	01	02	3109	924.01	2	12.0753	1	0	0	1	3109	40.7759	1846	2	1846	-1.2774	2.72	2.72	0	KKGGLGEM[15.99]HIPVLADK	1	mTXNPx(100);	-	2	-	138.068	Target	100	115	0	0	loop	Unique	0	0	0	0	1	0	0	0	0
DSS	H	red	30C	L	red	30C	Ctrl	01	02	3184	930.046	2	12.0753	1	1	0	1	3184	41.6351	1858.08	2	1858.08	0.3835	2.665	2.665	0	KKGGLGEM[15.99]HIPVLADK	1	mTXNPx(100);	-	2	-	150.143	Target	100	115	0	0	loop	Unique	0	0	0	0	1	0	0	0	0
DSS	H	red	30C	L	red	30C	Ctrl	01	02	4070	611.01	3	12.0753	1	0	0	1	4070	52.3006	1830.01	3	1830.01	-0.3204	2.63	2.63	0	KKGGLGEMHIPVLADK	1	mTXNPx(100);	-	2	-	138.068	Target	100	115	0	0	loop	Unique	0	0	0	0	0	0	0	0	0
DSS	H	red	30C	L	red	30C	Ctrl	01	02	3199	924.009	2	12.0753	1	0	0	1	3199	41.7907	1846	2	1846	-0.9785	2.625	2.625	0	KKGGLGEM[15.99]HIPVLADK	1	mTXNPx(100);	-	2	-	138.068	Target	100	115	0	0	loop	Unique	0	0	0	0	1	0	0	0	0
DSS	H	red	30C	L	red	30C	Ctrl	01	02	3899	922.049	2	12.0753	1	1	0	1	3899	50.2139	1842.08	2	1842.08	-0.1534	2.44	2.44	0	KKGGLGEMHIPVLADK	1	mTXNPx(100);	-	2	-	150.143	Target	100	115	0	0	loop	Unique	0	0	0	0	0	0	0	0	0
DSS	H	red	30C	L	red	30C	Ctrl	01	02	4550	897.151	3	12.0753	2	0	0	1	4550	57.5211	2688.43	3	2688.43	1.5291	2.38	2.095	0	KKGGLGEM[15.99]HIPVLADK[155.09]SMEIAR	1	mTXNPx(100);	-	2	-	138.068	Target	100	121	0	0	loop	Unique	1	0	0	0	1	0	0	0	0
DSS	H	red	30C	L	red	30C	Ctrl	01	02	3686	616.341	3	12.0753	1	0	0	1	3686	47.4278	1846	3	1846	-0.0885	2.24	2.24	0	KKGGLGEM[15.99]HIPVLADK	1	mTXNPx(100);	-	2	-	138.068	Target	100	115	0	0	loop	Unique	0	0	0	0	1	0	0	0	0
DSS	H	red	30C	L	red	30C	Ctrl	01	02	3617	924.011	2	12.0753	1	0	0	1	3617	46.5456	1846.01	2	1846	-2.5408	2.235	2.235	0	KKGGLGEM[15.99]HIPVLADK	1	mTXNPx(100);	-	2	-	138.068	Target	100	115	0	0	loop	Unique	0	0	0	0	1	0	0	0	0
DSS	H	red	30C	L	red	30C	Ctrl	01	02	3161	620.367	3	12.0753	1	1	0	1	3161	41.3783	1858.08	3	1858.08	-0.8517	2.22	2.22	0	KKGGLGEM[15.99]HIPVLADK	1	mTXNPx(100);	-	2	-	150.143	Target	100	115	0	0	loop	Unique	0	0	0	0	1	0	0	0	0
DSS	H	red	30C	L	red	30C	Ctrl	01	02	3981	615.034	3	12.0753	1	1	0	1	3981	51.2302	1842.08	3	1842.08	1.4588	2.19	2.19	0	KKGGLGEMHIPVLADK	1	mTXNPx(100);	-	2	-	150.143	Target	100	115	0	0	loop	Unique	0	0	0	0	0	0	0	0	0
DSS	H	red	30C	L	red	30C	Ctrl	01	02	3890	615.035	3	12.0753	1	1	0	1	3890	50.0947	1842.08	3	1842.08	-0.5575	2.11	2.11	0	KKGGLGEMHIPVLADK	1	mTXNPx(100);	-	2	-	150.143	Target	100	115	0	0	loop	Unique	0	0	0	0	0	0	0	0	0
DSS	H	red	30C	L	red	30C	Ctrl	01	02	4473	611.011	3	12.0753	1	0	0	1	4473	56.5032	1830.01	3	1830.01	-2.2495	2.02	2.02	0	KKGGLGEMHIPVLADK	1	mTXNPx(100);	-	2	-	138.068	Target	100	115	0	0	loop	Unique	0	0	0	0	0	0	0	0	0
DSS	H	red	30C	L	red	30C	Ctrl	01	02	3072	620.367	3	12.0753	1	1	0	1	3072	40.3576	1858.08	3	1858.08	-1.6531	2.015	2.015	0	KKGGLGEM[15.99]HIPVLADK	1	mTXNPx(100);	-	2	-	150.143	Target	100	115	0	0	loop	Unique	0	0	0	0	1	0	0	0	0
DSS	H	red	30C	L	red	30C	Ctrl	01	02	3658	924.009	2	12.0753	1	0	0	1	3658	47.0662	1846	2	1846	-0.1943	1.94	1.94	0	KKGGLGEM[15.99]HIPVLADK	1	mTXNPx(100);	-	2	-	138.068	Target	100	115	0	0	loop	Unique	0	0	0	0	1	0	0	0	0
DSS	H	red	30C	L	red	30C	Ctrl	01	02	3086	930.046	2	12.0753	1	1	0	1	3086	40.5111	1858.08	2	1858.08	0.0983	1.91	1.91	0	KKGGLGEM[15.99]HIPVLADK	1	mTXNPx(100);	-	2	-	150.143	Target	100	115	0	0	loop	Unique	0	0	0	0	1	0	0	0	0
DSS	H	red	30C	L	red	30C	Ctrl	01	02	3616	930.047	2	12.0753	1	1	0	1	3616	46.5336	1858.08	2	1858.08	-1.2626	1.86	1.86	0	KKGGLGEM[15.99]HIPVLADK	1	mTXNPx(100);	-	2	-	150.143	Target	100	115	0	0	loop	Unique	0	0	0	0	1	0	0	0	0
DSS	H	red	30C	L	red	30C	Ctrl	01	02	4072	615.034	3	12.0753	1	1	0	1	4072	52.3154	1842.08	3	1842.08	1.808	1.745	1.745	0	KKGGLGEMHIPVLADK	1	mTXNPx(100);	-	2	-	150.143	Target	100	115	0	0	loop	Unique	0	0	0	0	0	0	0	0	0
DSS	H	red	30C	L	red	30C	Ctrl	01	02	3636	924.008	2	12.0753	1	0	0	1	3636	46.7805	1846	2	1846	0.4108	0.965	0.965	0	KKGGLGEM[15.99]HIPVLADK	1	mTXNPx(100);	-	2	-	138.068	Target	100	115	0	0	loop	Unique	0	0	0	0	1	0	0	0	0
DSS	H	red	30C	L	red	30C	Ctrl	01	02	5597	568.662	6	12.0753	1	1	0	1	5597	71.6182	3405.93	6	3405.93	0.0097	1.985	0.03	1.76	KGGLGEMHIPVLADK	1	mTXNPx(101);	KKGGLGEMHIPVLADK	1	mTXNPx(100);	150.143	Target	101	115	100	115	inter	Unique	0	0	0	0	0	0	0	0	0
DSS	H	red	30C	L	red	30C	Ctrl	01	02	4985	545.3	6	12.0753	1	0	0	1	4985	63.1086	3265.76	6	3265.76	-0.3249	2.59	2.59	2.59	KGGLGEMHIPVLADK	1	mTXNPx(101);	KGGLGEMHIPVLADK	1	mTXNPx(101);	138.068	Target	101	115	101	115	inter	Unique	0	0	0	0	0	0	0	0	0
DSS	H	red	30C	L	red	30C	Ctrl	01	02	4955	547.313	6	12.0753	1	1	0	1	4955	62.7052	3277.83	6	3277.83	-0.6435	2.32	0.02	2.285	KGGLGEMHIPVLADK	1	mTXNPx(101);	KGGLGEMHIPVLADK	1	mTXNPx(101);	150.143	Target	101	115	101	115	inter	Unique	0	0	0	0	0	0	0	0	0
DSS	H	red	30C	L	red	30C	Ctrl	01	02	4893	1245.39	4	12.0753	1	1	0	1	4893	61.8677	4977.53	4	4977.53	0.7748	0.85	0.85	0.09	KGGLGEMHIPVLADK	1	mTXNPx(101);	VLEAFQYADENGDAIPCGWKPGQPTLDTTK	20	mTXNPx(185);	150.143	Target	101	115	166	195	intra	Unique	0	0	0	0	0	0	0	0	0
DSS	H	red	30C	L	red	30C	Ctrl	01	02	5477	679.778	5	12.0753	1	0	0	1	5477	69.8966	3393.85	5	3393.85	-0.1631	2.76	0.15	0.25	DALVPIHMEGLGGKK	14	decoy_mTXNPx(104);	KKGGLGEMHIPVLADK	1	mTXNPx(100);	138.068	Decoy	91	105	100	115	inter	Ambiguous (1)	0	0	0	0	0	0	0	0	0
DSS	H	red	30C	L	red	30C	Ctrl	01	02	5462	566.649	6	12.0753	1	0	0	1	5462	69.6786	3393.85	6	3393.85	-0.4004	2.58	0.065	0.29	DALVPIHMEGLGGKK	14	decoy_mTXNPx(104);	KKGGLGEMHIPVLADK	1	mTXNPx(100);	138.068	Decoy	91	105	100	115	inter	Unique	0	0	0	0	0	0	0	0	0
DSS	H	red	30C	L	red	30C	Ctrl	01	02	5535	566.649	6	12.0753	1	0	0	1	5535	70.7217	3393.85	6	3393.85	0.2363	2.555	0.1	0.3	DALVPIHMEGLGGKK	14	decoy_mTXNPx(104);	KKGGLGEMHIPVLADK	1	mTXNPx(100);	138.068	Decoy	91	105	100	115	inter	Unique	0	0	0	0	0	0	0	0	0
DSS	H	red	30C	L	red	30C	Ctrl	01	02	5509	568.662	6	12.0753	1	1	0	1	5509	70.3574	3405.93	6	3405.93	0.1952	2.415	0.01	0.135	DALVPIHMEGLGGKK	14	decoy_mTXNPx(104);	KKGGLGEMHIPVLADK	1	mTXNPx(100);	150.143	Decoy	91	105	100	115	inter	Unique	0	0	0	0	0	0	0	0	0
DSS	H	red	30C	L	red	30C	Ctrl	01	02	5409	568.662	6	12.0753	1	1	0	1	5409	68.9456	3405.93	6	3405.93	-0.9433	2.245	0.06	0.06	DALVPIHMEGLGGKK	14	decoy_mTXNPx(104);	KKGGLGEMHIPVLADK	1	mTXNPx(100);	150.143	Decoy	91	105	100	115	inter	Unique	0	0	0	0	0	0	0	0	0
DSS	H	red	30C	L	red	30C	Ctrl	01	02	5581	682.193	5	12.0753	1	1	0	1	5581	71.4013	3405.93	5	3405.93	0.1335	2.16	0.005	0.1	DALVPIHMEGLGGKK	14	decoy_mTXNPx(104);	KKGGLGEMHIPVLADK	1	mTXNPx(100);	150.143	Decoy	91	105	100	115	inter	Unique	0	0	0	0	0	0	0	0	0
DSS	H	red	30C	L	red	30C	Ctrl	01	02	5389	679.778	5	12.0753	1	0	0	1	5389	68.6522	3393.85	5	3393.85	-0.5508	2.025	0.09	0.125	DALVPIHMEGLGGKK	14	decoy_mTXNPx(104);	KKGGLGEMHIPVLADK	1	mTXNPx(100);	138.068	Decoy	91	105	100	115	inter	Ambiguous (2)	0	0	0	0	0	0	0	0	0
DSS	H	red	30C	L	red	30C	Ctrl	01	02	5540	568.662	6	12.0753	1	1	0	1	5540	70.8032	3405.93	6	3405.93	-0.0031	1.86	0.02	0.045	DALVPIHMEGLGGKK	14	decoy_mTXNPx(104);	KKGGLGEMHIPVLADK	1	mTXNPx(100);	150.143	Decoy	91	105	100	115	inter	Unique	0	0	0	0	0	0	0	0	0
DSS	H	red	30C	L	red	30C	Ctrl	01	02	5623	679.777	5	12.0753	1	0	0	1	5623	71.9937	3393.85	5	3393.85	0.1503	1.69	0.005	0.165	DALVPIHMEGLGGKK	14	decoy_mTXNPx(104);	KKGGLGEMHIPVLADK	1	mTXNPx(100);	138.068	Decoy	91	105	100	115	inter	Unique	0	0	0	0	0	0	0	0	0
DSS	H	red	30C	L	red	30C	Ctrl	01	02	5819	679.778	5	12.0753	1	0	0	1	5819	74.8647	3393.85	5	3393.85	-0.2827	1.265	0.005	0.195	DALVPIHMEGLGGKK	14	decoy_mTXNPx(104);	KKGGLGEMHIPVLADK	1	mTXNPx(100);	138.068	Decoy	91	105	100	115	inter	Unique	0	0	0	0	0	0	0	0	0
DSS	H	red	30C	L	red	30C	Ctrl	01	02	5019	820.465	4	12.0753	1	1	0	1	5019	63.5889	3277.83	4	3277.83	0.6012	3.59	0.09	0.2	DALVPIHMEGLGGKK	14	decoy_mTXNPx(104);	KGGLGEMHIPVLADK	1	mTXNPx(101);	150.143	Decoy	91	105	101	115	inter	Unique	0	0	0	0	0	0	0	0	0
DSS	H	red	30C	L	red	30C	Ctrl	01	02	5045	656.574	5	12.0753	1	1	0	1	5045	63.9489	3277.83	5	3277.83	0.0776	3.52	0.425	0.455	DALVPIHMEGLGGKK	14	decoy_mTXNPx(104);	KGGLGEMHIPVLADK	1	mTXNPx(101);	150.143	Decoy	91	105	101	115	inter	Unique	0	0	0	0	0	0	0	0	0
DSS	H	red	30C	L	red	30C	Ctrl	01	02	5008	817.447	4	12.0753	1	0	0	1	5008	63.4262	3265.76	4	3265.76	-0.4627	3.365	0.3	0.425	DALVPIHMEGLGGKK	14	decoy_mTXNPx(104);	KGGLGEMHIPVLADK	1	mTXNPx(101);	138.068	Decoy	91	105	101	115	inter	Unique	0	0	0	0	0	0	0	0	0
DSS	H	red	30C	L	red	30C	Ctrl	01	02	5071	656.573	5	12.0753	1	1	0	1	5071	64.2946	3277.83	5	3277.83	0.6034	3.35	0.405	0.42	DALVPIHMEGLGGKK	14	decoy_mTXNPx(104);	KGGLGEMHIPVLADK	1	mTXNPx(101);	150.143	Decoy	91	105	101	115	inter	Unique	0	0	0	0	0	0	0	0	0
DSS	H	red	30C	L	red	30C	Ctrl	01	02	4963	545.3	6	12.0753	1	0	0	1	4963	62.8211	3265.76	6	3265.76	-0.3755	3.135	0.12	0.12	DALVPIHMEGLGGKK	14	decoy_mTXNPx(104);	KGGLGEMHIPVLADK	1	mTXNPx(101);	138.068	Decoy	91	105	101	115	inter	Unique	0	0	0	0	0	0	0	0	0
DSS	H	red	30C	L	red	30C	Ctrl	01	02	5548	679.777	5	12.0753	1	0	0	1	5548	70.9287	3393.85	5	3393.85	0.4002	3.02	0.095	0.245	DALVPIHMEGLGGKK	14	decoy_mTXNPx(104);	KKGGLGEMHIPVLADK	2	mTXNPx(101);	138.068	Decoy	91	105	100	115	inter	Unique	0	0	0	0	0	0	0	0	0
DSS	H	red	30C	L	red	30C	Ctrl	01	02	4972	656.574	5	12.0753	1	1	0	1	4972	62.9389	3277.83	5	3277.83	-0.3417	2.79	0.295	0.295	DALVPIHMEGLGGKK	14	decoy_mTXNPx(104);	KGGLGEMHIPVLADK	1	mTXNPx(101);	150.143	Decoy	91	105	101	115	inter	Unique	0	0	0	0	0	0	0	0	0
DSS	H	red	30C	L	red	30C	Ctrl	01	02	5406	682.193	5	12.0753	1	1	0	1	5406	68.9026	3405.93	5	3405.93	-0.3776	2.76	0.05	0.235	DALVPIHMEGLGGKK	14	decoy_mTXNPx(104);	KKGGLGEMHIPVLADK	2	mTXNPx(101);	150.143	Decoy	91	105	100	115	inter	Unique	0	0	0	0	0	0	0	0	0
DSS	H	red	30C	L	red	30C	Ctrl	01	02	5477	679.778	5	12.0753	1	0	0	1	5477	69.8966	3393.85	5	3393.85	-0.1631	2.76	0.15	0.25	DALVPIHMEGLGGKK	14	decoy_mTXNPx(104);	KKGGLGEMHIPVLADK	2	mTXNPx(101);	138.068	Decoy	91	105	100	115	inter	Ambiguous (2)	0	0	0	0	0	0	0	0	0
DSS	H	red	30C	L	red	30C	Ctrl	01	02	5482	682.192	5	12.0753	1	1	0	1	5482	69.9689	3405.92	5	3405.93	0.6787	2.51	0.065	0.175	DALVPIHMEGLGGKK	14	decoy_mTXNPx(104);	KKGGLGEMHIPVLADK	2	mTXNPx(101);	150.143	Decoy	91	105	100	115	inter	Unique	0	0	0	0	0	0	0	0	0
DSS	H	red	30C	L	red	30C	Ctrl	01	02	5389	679.778	5	12.0753	1	0	0	1	5389	68.6522	3393.85	5	3393.85	-0.5508	2.025	0.09	0.125	DALVPIHMEGLGGKK	14	decoy_mTXNPx(104);	KKGGLGEMHIPVLADK	2	mTXNPx(101);	138.068	Decoy	91	105	100	115	inter	Ambiguous (1)	0	0	0	0	0	0	0	0	0
DSS	H	red	30C	L	red	30C	Ctrl	01	02	5387	682.193	5	12.0753	1	1	0	1	5387	68.6237	3405.93	5	3405.93	-0.3776	2.005	0.05	0.26	DALVPIHMEGLGGKK	14	decoy_mTXNPx(104);	KKGGLGEMHIPVLADK	2	mTXNPx(101);	150.143	Decoy	91	105	100	115	inter	Unique	0	0	0	0	0	0	0	0	0
DSS	H	red	30C	L	red	30C	Ctrl	01	02	5694	682.193	5	12.0753	1	1	0	1	5694	73.0159	3405.93	5	3405.93	-0.3008	1.88	0.005	0.175	DALVPIHMEGLGGKK	14	decoy_mTXNPx(104);	KKGGLGEMHIPVLADK	2	mTXNPx(101);	150.143	Decoy	91	105	100	115	inter	Unique	0	0	0	0	0	0	0	0	0
DSS	H	red	30C	L	red	30C	Ctrl	01	02	5610	682.193	5	12.0753	1	1	0	1	5610	71.8019	3405.93	5	3405.93	-0.1423	1.87	0.1	0.27	DALVPIHMEGLGGKK	14	decoy_mTXNPx(104);	KKGGLGEMHIPVLADK	2	mTXNPx(101);	150.143	Decoy	91	105	100	115	inter	Unique	0	0	0	0	0	0	0	0	0
DSS	H	red	30C	L	red	30C	Ctrl	01	02	5403	679.778	5	12.0753	1	0	0	1	5403	68.8562	3393.85	5	3393.85	-0.4773	1.67	0.025	0.23	DALVPIHMEGLGGKK	14	decoy_mTXNPx(104);	KKGGLGEMHIPVLADK	2	mTXNPx(101);	138.068	Decoy	91	105	100	115	inter	Unique	0	0	0	0	0	0	0	0	0
DSS	H	red	30C	L	red	30C	Ctrl	01	02	5376	755.972	2	12.0753	1	0	0	1	5376	68.4729	1509.93	2	1509.93	-1.0203	2.63	2.415	0	GLFIIDKKGILR	7	mTXNPx(142);	-	8	-	138.068	Target	136	147	0	0	loop	Unique	0	0	0	0	0	0	0	0	0
DSS	H	red	30C	L	red	30C	Ctrl	01	02	5304	755.973	2	12.0753	1	0	0	1	5304	67.4661	1509.93	2	1509.93	-1.5544	2.605	2.285	0	GLFIIDKKGILR	7	mTXNPx(142);	-	8	-	138.068	Target	136	147	0	0	loop	Unique	0	0	0	0	0	0	0	0	0
DSS	H	red	30C	L	red	30C	Ctrl	01	02	5449	762.01	2	12.0753	1	1	0	1	5449	69.4942	1522	2	1522	-0.8272	2.225	1.975	0	GLFIIDKKGILR	7	mTXNPx(142);	-	8	-	150.143	Target	136	147	0	0	loop	Unique	0	0	0	0	0	0	0	0	0
DSS	H	red	30C	L	red	30C	Ctrl	01	02	5292	762.009	2	12.0753	1	1	0	1	5292	67.3135	1522	2	1522	-0.3876	1.765	1.465	0	GLFIIDKKGILR	7	mTXNPx(142);	-	8	-	150.143	Target	136	147	0	0	loop	Unique	0	0	0	0	0	0	0	0	0
DSS	H	red	30C	L	red	30C	Ctrl	01	02	5305	508.342	3	12.0753	1	1	0	1	5305	67.4837	1522	3	1522	0.3852	1.705	1.33	0	GLFIIDKKGILR	7	mTXNPx(142);	-	8	-	150.143	Target	136	147	0	0	loop	Unique	0	0	0	0	0	0	0	0	0
DSS	H	red	30C	L	red	30C	Ctrl	01	02	5369	762.009	2	12.0753	1	1	0	1	5369	68.3791	1522	2	1522	-0.1993	1.675	1.61	0	GLFIIDKKGILR	7	mTXNPx(142);	-	8	-	150.143	Target	136	147	0	0	loop	Unique	0	0	0	0	0	0	0	0	0
DSS	H	red	30C	L	red	30C	Ctrl	01	02	3987	771.403	3	12.0753	1	0	0	1	3987	51.2706	2311.19	3	2311.19	0.7367	0.065	0.005	0.015	GKYDNM[15.99]NIDK	2	decoy_mTXNPx(163);	KDIIFLGR	1	decoy_mTXNPx(63);	138.068	Decoy	162	171	63	70	intra	Unique	0	0	0	0	1	0	0	0	0
DSS	H	red	30C	L	red	30C	Ctrl	01	02	4552	1153.57	4	12.0753	1	1	0	1	4552	57.5473	4610.25	4	4610.24	-2.8645	1.05	1.05	0.04	GKYDNMNIDK	2	decoy_mTXNPx(163);	VLEAFQYADENGDAIPCGWKPGQPTLDTTK	20	mTXNPx(185);	150.143	Decoy	162	171	166	195	inter	Ambiguous (2)	0	0	0	0	0	0	0	0	0
DSS	H	red	30C	L	red	30C	Ctrl	01	02	4451	1094.19	3	12.0753	1	1	0	1	4451	56.203	3279.55	3	3279.55	0.6699	0.175	0.175	0.07	AGEFFEKNM[15.99]	7	mTXNPx(202);	GSHMNLDYQMYRTATVR	1	mTXNPx(1);	150.143	Target	196	204	1	17	intra	Unique	0	0	0	0	1	0	0	0	0
DSS	H	red	30C	L	red	30C	Ctrl	01	02	4731	726.378	4	12.0753	1	0	0	1	4731	59.7944	2901.48	4	2901.48	-1.5451	3.085	0.055	1.535	AGEFFEKNM	7	mTXNPx(202);	KKGGLGEMHIPVLADK	2	mTXNPx(101);	138.068	Target	196	204	100	115	intra	Unique	0	0	0	0	0	0	0	0	0
DSS	H	red	30C	L	red	30C	Ctrl	01	02	4032	930.802	3	12.0753	1	0	0	1	4032	51.8247	2789.38	3	2789.38	-2.256	1.82	1.82	0.735	AGEFFEKNM	7	mTXNPx(202);	KGGLGEM[15.99]HIPVLADK	1	mTXNPx(101);	138.068	Target	196	204	101	115	intra	Unique	0	0	0	0	0	0	0	0	0
DSS	H	red	30C	L	red	30C	Ctrl	01	02	3897	904.512	2	12.0753	1	1	0	1	3897	50.1845	1807.01	2	1807.01	0.2552	1.4	1.4	0.675	AGEFFEKNM	7	mTXNPx(202);	KGILR	1	mTXNPx(143);	150.143	Target	196	204	143	147	intra	Unique	0	0	0	0	0	0	0	0	0
DSS	H	red	42C	L	red	42C	Ctrl	04	05	4051	760.403	3	12.0753	1	0	0	1	4051	58.9095	2278.19	3	2278.18	-2.3037	4.415	4.415	0	GGLGEMHIPVLADK[155.09]SMEIAR	-1	mTXNPx;	-	-1	-	0	Target	0	0	0	0	single	Unique	1	0	0	0	0	0	0	0	0
DSS	H	red	42C	L	red	42C	Ctrl	04	05	3788	766.06	3	12.0753	1	0	0	1	3788	55.0783	2295.16	3	2295.16	1.1775	4.225	4.225	0	GGLGEM[15.99]HIPVLADK[156.08]SMEIAR	-1	mTXNPx;	-	-1	-	0	Target	0	0	0	0	single	Unique	0	1	0	0	1	0	0	0	0
DSS	H	red	42C	L	red	42C	Ctrl	04	05	3552	765.733	3	12.0753	1	0	0	1	3552	51.8247	2294.18	3	2294.18	-0.7588	4.12	4.12	0	GGLGEM[15.99]HIPVLADK[155.09]SMEIAR	-1	mTXNPx;	-	-1	-	0	Target	0	0	0	0	single	Unique	1	0	0	0	1	0	0	0	0
DSS	H	red	42C	L	red	42C	Ctrl	04	05	4043	764.428	3	12.0753	1	1	0	1	4043	58.7951	2290.26	3	2290.26	-1.8034	3.79	3.79	0	GGLGEMHIPVLADK[167.17]SMEIAR	-1	mTXNPx;	-	-1	-	0	Target	0	0	0	0	single	Unique	0	0	1	0	0	0	0	0	0
DSS	H	red	42C	L	red	42C	Ctrl	04	05	4276	760.729	3	12.0753	1	0	0	1	4276	62.0744	2279.17	3	2279.17	-0.5377	3.71	3.71	0	GGLGEMHIPVLADK[156.08]SMEIAR	-1	mTXNPx;	-	-1	-	0	Target	0	0	0	0	single	Unique	0	1	0	0	0	0	0	0	0
DSS	H	red	42C	L	red	42C	Ctrl	04	05	2739	622.344	3	12.0753	1	0	0	1	2739	40.3601	1864.01	3	1864.01	0.5616	3.6	3.6	0	KK[156.08]GGLGEM[15.99]HIPVLADK	-1	mTXNPx;	-	-1	-	0	Target	0	0	0	0	single	Unique	0	1	0	0	1	0	0	0	0
DSS	H	red	42C	L	red	42C	Ctrl	04	05	3757	668.712	3	12.0753	2	0	0	1	3757	54.6637	2003.11	3	2003.11	-0.4803	3.49	3.49	0	K[156.08]K[155.09]GGLGEMHIPVLADK	-1	mTXNPx;	-	-1	-	0	Target	0	0	0	0	single	Unique	1	1	0	0	0	0	0	0	0
DSS	H	red	42C	L	red	42C	Ctrl	04	05	3810	765.733	3	12.0753	1	0	0	1	3810	55.3998	2294.18	3	2294.18	-0.288	3.26	3.26	0	GGLGEMHIPVLADK[155.09]SM[15.99]EIAR	-1	mTXNPx;	-	-1	-	0	Target	0	0	0	0	single	Unique	1	0	0	0	1	0	0	0	0
DSS	H	red	42C	L	red	42C	Ctrl	04	05	3023	835.378	2	12.0753	1	0	0	1	3023	44.186	1668.74	2	1668.74	-2.1121	3.195	3.195	0	n[155.09]GSHMNLDYQMYR	-1	mTXNPx;	-	-1	-	0	Target	0	0	0	0	single	Unique	1	0	0	0	0	0	0	0	0
DSS	H	red	42C	L	red	42C	Ctrl	04	05	3603	860.969	2	12.0753	1	0	0	1	3603	52.5697	1719.92	2	1719.92	0.1254	2.97	2.255	0	K[156.08]GGLGEMHIPVLADK	-1	mTXNPx;	-	-1	-	0	Target	0	0	0	0	single	Unique	0	1	0	0	0	0	0	0	0
DSS	H	red	42C	L	red	42C	Ctrl	04	05	3381	573.987	3	12.0753	1	0	0	1	3381	49.2932	1718.94	3	1718.94	-0.236	2.935	2.67	0	K[155.09]GGLGEMHIPVLADK	-1	mTXNPx;	-	-1	-	0	Target	0	0	0	0	single	Unique	1	0	0	0	0	0	0	0	0
DSS	H	red	42C	L	red	42C	Ctrl	04	05	3934	669.04	3	12.0753	2	0	0	1	3934	57.2127	2004.1	3	2004.1	-0.6984	2.91	2.91	0	K[156.08]K[156.08]GGLGEMHIPVLADK	-1	mTXNPx;	-	-1	-	0	Target	0	0	0	0	single	Unique	0	2	0	0	0	0	0	0	0
DSS	H	red	42C	L	red	42C	Ctrl	04	05	3397	617.013	3	12.0753	1	0	0	1	3397	49.5344	1848.02	3	1848.02	0.8024	2.9	2.9	0	KK[156.08]GGLGEMHIPVLADK	-1	mTXNPx;	-	-1	-	0	Target	0	0	0	0	single	Unique	0	1	0	0	0	0	0	0	0
DSS	H	red	42C	L	red	42C	Ctrl	04	05	2689	583.343	3	12.0753	1	1	0	1	2689	39.7592	1747.01	3	1747.01	0.9892	2.895	2.745	0	K[167.17]GGLGEM[15.99]HIPVLADK	-1	mTXNPx;	-	-1	-	0	Target	0	0	0	0	single	Unique	0	0	1	0	1	0	0	0	0
DSS	H	red	42C	L	red	42C	Ctrl	04	05	3403	621.038	3	12.0753	1	1	0	1	3403	49.6164	1860.09	3	1860.09	1.0621	2.835	2.835	0	KK[168.15]GGLGEMHIPVLADK	-1	mTXNPx;	-	-1	-	0	Target	0	0	0	0	single	Unique	0	0	0	1	0	0	0	0	0
DSS	H	red	42C	L	red	42C	Ctrl	04	05	3315	835.87	2	12.0753	1	0	0	1	3315	48.3052	1669.73	2	1669.72	-1.8425	2.82	2.82	0	n[156.08]GSHMNLDYQMYR	-1	mTXNPx;	-	-1	-	0	Target	0	0	0	0	single	Unique	0	1	0	0	0	0	0	0	0
DSS	H	red	42C	L	red	42C	Ctrl	04	05	2952	579.647	3	12.0753	1	0	0	1	2952	43.1786	1735.92	3	1735.92	0.0254	2.76	2.425	0	K[156.08]GGLGEM[15.99]HIPVLADK	-1	mTXNPx;	-	-1	-	0	Target	0	0	0	0	single	Unique	0	1	0	0	1	0	0	0	0
DSS	H	red	42C	L	red	42C	Ctrl	04	05	2529	849.41	2	12.0753	1	1	0	1	2529	37.5214	1696.8	2	1696.81	2.4674	2.705	2.705	0	n[167.17]GSHM[15.99]NLDYQMYR	-1	mTXNPx;	-	-1	-	0	Target	0	0	0	0	single	Unique	0	0	1	0	1	0	0	0	0
DSS	H	red	42C	L	red	42C	Ctrl	04	05	3218	620.709	3	12.0753	1	1	0	1	3218	46.9312	1859.11	3	1859.11	1.787	2.7	2.7	0	KK[167.17]GGLGEMHIPVLADK	-1	mTXNPx;	-	-1	-	0	Target	0	0	0	0	single	Unique	0	0	1	0	0	0	0	0	0
DSS	H	red	42C	L	red	42C	Ctrl	04	05	3022	579.647	3	12.0753	1	0	0	1	3022	44.1682	1735.92	3	1735.92	0.0158	2.69	2.385	0	K[156.08]GGLGEM[15.99]HIPVLADK	-1	mTXNPx;	-	-1	-	0	Target	0	0	0	0	single	Unique	0	1	0	0	1	0	0	0	0
DSS	H	red	42C	L	red	42C	Ctrl	04	05	3592	867.006	2	12.0753	1	1	0	1	3592	52.4039	1732	2	1732	0.4327	2.68	2.255	0	K[168.15]GGLGEMHIPVLADK	-1	mTXNPx;	-	-1	-	0	Target	0	0	0	0	single	Unique	0	0	0	1	0	0	0	0	0
DSS	H	red	42C	L	red	42C	Ctrl	04	05	3740	676.762	3	12.0753	2	1	0	1	3740	54.424	2027.26	3	2027.26	-0.0205	2.68	2.68	0	K[167.17]K[168.15]GGLGEMHIPVLADK	-1	mTXNPx;	-	-1	-	0	Target	0	0	0	0	single	Unique	0	0	1	1	0	0	0	0	0
DSS	H	red	42C	L	red	42C	Ctrl	04	05	2735	626.369	3	12.0753	1	1	0	1	2735	40.306	1876.09	3	1876.09	1.5251	2.665	2.665	0	KK[168.15]GGLGEM[15.99]HIPVLADK	-1	mTXNPx;	-	-1	-	0	Target	0	0	0	0	single	Unique	0	0	0	1	1	0	0	0	0
DSS	H	red	42C	L	red	42C	Ctrl	04	05	3595	574.315	3	12.0753	1	0	0	1	3595	52.4477	1719.92	3	1719.92	-0.7062	2.61	2.195	0	K[156.08]GGLGEMHIPVLADK	-1	mTXNPx;	-	-1	-	0	Target	0	0	0	0	single	Unique	0	1	0	0	0	0	0	0	0
DSS	H	red	42C	L	red	42C	Ctrl	04	05	3011	841.415	2	12.0753	1	1	0	1	3011	44.0225	1680.81	2	1680.81	-0.3671	2.605	2.605	0	n[167.17]GSHMNLDYQMYR	-1	mTXNPx;	-	-1	-	0	Target	0	0	0	0	single	Unique	0	0	1	0	0	0	0	0	0
DSS	H	red	42C	L	red	42C	Ctrl	04	05	2568	622.016	3	12.0753	1	0	0	1	2568	38.0574	1863.03	3	1863.03	0.9111	2.575	2.575	0	KK[155.09]GGLGEM[15.99]HIPVLADK	-1	mTXNPx;	-	-1	-	0	Target	0	0	0	0	single	Unique	1	0	0	0	1	0	0	0	0
DSS	H	red	42C	L	red	42C	Ctrl	04	05	3384	835.87	2	12.0753	1	0	0	1	3384	49.3368	1669.72	2	1669.72	-1.2314	2.575	2.575	0	n[156.08]GSHMNLDYQMYR	-1	mTXNPx;	-	-1	-	0	Target	0	0	0	0	single	Unique	0	1	0	0	0	0	0	0	0
DSS	H	red	42C	L	red	42C	Ctrl	04	05	2502	676.83	2	12.0753	1	0	0	1	2502	37.1381	1351.64	2	1351.64	-0.5312	2.53	2.415	0	DINMNDYK[155.09]GK	-1	mTXNPx;	-	-1	-	0	Target	0	0	0	0	single	Unique	1	0	0	0	0	0	0	0	0
DSS	H	red	42C	L	red	42C	Ctrl	04	05	3665	574.315	3	12.0753	1	0	0	1	3665	53.4735	1719.92	3	1719.92	-0.0565	2.46	1.845	0	K[156.08]GGLGEMHIPVLADK	-1	mTXNPx;	-	-1	-	0	Target	0	0	0	0	single	Unique	0	1	0	0	0	0	0	0	0
DSS	H	red	42C	L	red	42C	Ctrl	04	05	3386	866.513	2	12.0753	1	1	0	1	3386	49.3649	1731.01	2	1731.01	1.0459	2.41	2.035	0	K[167.17]GGLGEMHIPVLADK	-1	mTXNPx;	-	-1	-	0	Target	0	0	0	0	single	Unique	0	0	1	0	0	0	0	0	0
DSS	H	red	42C	L	red	42C	Ctrl	04	05	3652	578.34	3	12.0753	1	1	0	1	3652	53.2954	1732	3	1732	0.503	2.41	2.185	0	K[168.15]GGLGEMHIPVLADK	-1	mTXNPx;	-	-1	-	0	Target	0	0	0	0	single	Unique	0	0	0	1	0	0	0	0	0
DSS	H	red	42C	L	red	42C	Ctrl	04	05	2163	691.357	2	12.0753	1	1	0	1	2163	32.4616	1380.7	2	1380.7	-1.4601	2.35	2.225	0	DINM[15.99]NDYK[168.15]GK	-1	mTXNPx;	-	-1	-	0	Target	0	0	0	0	single	Unique	0	0	0	1	1	0	0	0	0
DSS	H	red	42C	L	red	42C	Ctrl	04	05	3081	841.415	2	12.0753	1	1	0	1	3081	45.0319	1680.82	2	1680.81	-0.867	2.345	2.345	0	n[167.17]GSHMNLDYQMYR	-1	mTXNPx;	-	-1	-	0	Target	0	0	0	0	single	Unique	0	0	1	0	0	0	0	0	0
DSS	H	red	42C	L	red	42C	Ctrl	04	05	2180	685.32	2	12.0753	1	0	0	1	2180	32.7057	1368.63	2	1368.62	-1.7393	2.28	2.24	0	DINM[15.99]NDYK[156.08]GK	-1	mTXNPx;	-	-1	-	0	Target	0	0	0	0	single	Unique	0	1	0	0	1	0	0	0	0
DSS	H	red	42C	L	red	42C	Ctrl	04	05	2580	676.829	2	12.0753	1	0	0	1	2580	38.2359	1351.64	2	1351.64	0.0144	2.27	2.25	0	DINMNDYK[155.09]GK	-1	mTXNPx;	-	-1	-	0	Target	0	0	0	0	single	Unique	1	0	0	0	0	0	0	0	0
DSS	H	red	42C	L	red	42C	Ctrl	04	05	2971	868.965	2	12.0753	1	0	0	1	2971	43.4522	1735.91	2	1735.92	1.5807	2.24	1.62	0	K[156.08]GGLGEM[15.99]HIPVLADK	-1	mTXNPx;	-	-1	-	0	Target	0	0	0	0	single	Unique	0	1	0	0	1	0	0	0	0
DSS	H	red	42C	L	red	42C	Ctrl	04	05	3584	578.34	3	12.0753	1	1	0	1	3584	52.3	1732	3	1732	0.1574	2.24	1.935	0	K[168.15]GGLGEMHIPVLADK	-1	mTXNPx;	-	-1	-	0	Target	0	0	0	0	single	Unique	0	0	0	1	0	0	0	0	0
DSS	H	red	42C	L	red	42C	Ctrl	04	05	2956	583.671	3	12.0753	1	1	0	1	2956	43.2397	1747.99	3	1747.99	0.8486	2.23	2.06	0	K[168.15]GGLGEM[15.99]HIPVLADK	-1	mTXNPx;	-	-1	-	0	Target	0	0	0	0	single	Unique	0	0	0	1	1	0	0	0	0
DSS	H	red	42C	L	red	42C	Ctrl	04	05	3916	677.089	3	12.0753	2	1	0	1	3916	56.941	2028.25	3	2028.25	0.7775	2.22	2.22	0	K[168.15]K[168.15]GGLGEMHIPVLADK	-1	mTXNPx;	-	-1	-	0	Target	0	0	0	0	single	Unique	0	0	0	2	0	0	0	0	0
DSS	H	red	42C	L	red	42C	Ctrl	04	05	2963	875.002	2	12.0753	1	1	0	1	2963	43.3367	1747.99	2	1747.99	1.5759	2.2	1.87	0	K[168.15]GGLGEM[15.99]HIPVLADK	-1	mTXNPx;	-	-1	-	0	Target	0	0	0	0	single	Unique	0	0	0	1	1	0	0	0	0
DSS	H	red	42C	L	red	42C	Ctrl	04	05	3369	578.012	3	12.0753	1	1	0	1	3369	49.1159	1731.01	3	1731.01	0.2981	2.185	2.07	0	K[167.17]GGLGEMHIPVLADK	-1	mTXNPx;	-	-1	-	0	Target	0	0	0	0	single	Unique	0	0	1	0	0	0	0	0	0
DSS	H	red	42C	L	red	42C	Ctrl	04	05	3505	628.815	2	12.0753	1	1	0	1	3505	51.1672	1255.62	2	1255.62	2.5164	2.15	2.15	0	AGEFFEK[168.15]NM[15.99]	-1	mTXNPx;	-	-1	-	0	Target	0	0	0	0	single	Unique	0	0	0	1	1	0	0	0	0
DSS	H	red	42C	L	red	42C	Ctrl	04	05	3984	620.819	2	12.0753	1	1	0	1	3984	57.9384	1239.62	2	1239.62	0.0239	2.13	2.13	0	AGEFFEK[168.15]NM	-1	mTXNPx;	-	-1	-	0	Target	0	0	0	0	single	Unique	0	0	0	1	0	0	0	0	0
DSS	H	red	42C	L	red	42C	Ctrl	04	05	2928	677.322	2	12.0753	1	0	0	1	2928	42.8577	1352.63	2	1352.63	-0.4887	2.11	2.11	0	DINMNDYK[156.08]GK	-1	mTXNPx;	-	-1	-	0	Target	0	0	0	0	single	Unique	0	1	0	0	0	0	0	0	0
DSS	H	red	42C	L	red	42C	Ctrl	04	05	3529	622.777	2	12.0753	1	0	0	1	3529	51.5092	1243.54	2	1243.54	2.3464	2.065	2.065	0	AGEFFEK[156.08]NM[15.99]	-1	mTXNPx;	-	-1	-	0	Target	0	0	0	0	single	Unique	0	1	0	0	1	0	0	0	0
DSS	H	red	42C	L	red	42C	Ctrl	04	05	3390	860.476	2	12.0753	1	0	0	1	3390	49.4287	1718.94	2	1718.94	0.5718	2.035	1.855	0	K[155.09]GGLGEMHIPVLADK	-1	mTXNPx;	-	-1	-	0	Target	0	0	0	0	single	Unique	1	0	0	0	0	0	0	0	0
DSS	H	red	42C	L	red	42C	Ctrl	04	05	4001	614.781	2	12.0753	1	0	0	1	4001	58.1904	1227.55	2	1227.55	-0.1404	1.99	1.99	0	AGEFFEK[156.08]NM	-1	mTXNPx;	-	-1	-	0	Target	0	0	0	0	single	Unique	0	1	0	0	0	0	0	0	0
DSS	H	red	42C	L	red	42C	Ctrl	04	05	3971	1140.55	3	12.0753	1	0	0	1	3971	57.7561	3418.64	3	3418.64	-0.0234	1.915	1.915	0	VLEAFQYADENGDAIPCGWK[155.09]PGQPTLDTTK	-1	mTXNPx;	-	-1	-	0	Target	0	0	0	0	single	Unique	1	0	0	0	0	0	0	0	0
DSS	H	red	42C	L	red	42C	Ctrl	04	05	3607	620.326	2	12.0753	1	1	0	1	3607	52.6291	1238.64	2	1238.64	0.9831	1.9	1.9	0	AGEFFEK[167.17]NM	-1	mTXNPx;	-	-1	-	0	Target	0	0	0	0	single	Unique	0	0	1	0	0	0	0	0	0
DSS	H	red	42C	L	red	42C	Ctrl	04	05	3318	841.907	2	12.0753	1	1	0	1	3318	48.3515	1681.8	2	1681.8	-0.5019	1.89	1.89	0	n[168.15]GSHMNLDYQMYR	-1	mTXNPx;	-	-1	-	0	Target	0	0	0	0	single	Unique	0	0	0	1	0	0	0	0	0
DSS	H	red	42C	L	red	42C	Ctrl	04	05	2993	849.902	2	12.0753	1	1	0	1	2993	43.7572	1697.79	2	1697.79	1.6502	1.87	1.87	0	n[168.15]GSHMNLDYQM[15.99]YR	-1	mTXNPx;	-	-1	-	0	Target	0	0	0	0	single	Unique	0	0	0	1	1	0	0	0	0
DSS	H	red	42C	L	red	42C	Ctrl	04	05	2870	849.901	2	12.0753	1	1	0	1	2870	42.0804	1697.79	2	1697.79	2.7383	1.835	1.835	0	n[168.15]GSHM[15.99]NLDYQMYR	-1	mTXNPx;	-	-1	-	0	Target	0	0	0	0	single	Unique	0	0	0	1	1	0	0	0	0
DSS	H	red	42C	L	red	42C	Ctrl	04	05	2787	849.902	2	12.0753	1	1	0	1	2787	41.001	1697.79	2	1697.79	2.4872	1.75	1.75	0	n[168.15]GSHM[15.99]NLDYQMYR	-1	mTXNPx;	-	-1	-	0	Target	0	0	0	0	single	Unique	0	0	0	1	1	0	0	0	0
DSS	H	red	42C	L	red	42C	Ctrl	04	05	3271	849.903	2	12.0753	1	1	0	1	3271	47.6697	1697.79	2	1697.79	0.9579	1.6	1.6	0	n[168.15]GSHMNLDYQM[15.99]YR	-1	mTXNPx;	-	-1	-	0	Target	0	0	0	0	single	Unique	0	0	0	1	1	0	0	0	0
DSS	H	red	42C	L	red	42C	Ctrl	04	05	3085	616.684	3	12.0753	1	0	0	1	3085	45.0917	1847.03	3	1847.03	2.2011	1.38	1.38	0	K[155.09]KGGLGEMHIPVLADK	-1	mTXNPx;	-	-1	-	0	Target	0	0	0	0	single	Unique	1	0	0	0	0	0	0	0	0
DSS	H	red	42C	L	red	42C	Ctrl	04	05	3530	544.839	2	12.0753	1	0	0	1	3530	51.5236	1087.66	2	1087.66	-0.3246	1.375	1.375	0	GLFIIDK[155.09]K	-1	mTXNPx;	-	-1	-	0	Target	0	0	0	0	single	Unique	1	0	0	0	0	0	0	0	0
DSS	H	red	42C	L	red	42C	Ctrl	04	05	3954	1144.58	3	12.0753	1	1	0	1	3954	57.5112	3430.71	3	3430.71	0.2875	1.34	1.34	0	VLEAFQYADENGDAIPCGWK[167.17]PGQPTLDTTK	-1	mTXNPx;	-	-1	-	0	Target	0	0	0	0	single	Unique	0	0	1	0	0	0	0	0	0
DSS	H	red	42C	L	red	42C	Ctrl	04	05	3841	545.332	2	12.0753	1	0	0	1	3841	55.8414	1088.65	2	1088.65	-0.4662	1.315	1.315	0	GLFIIDK[156.08]K	-1	mTXNPx;	-	-1	-	0	Target	0	0	0	0	single	Unique	0	1	0	0	0	0	0	0	0
DSS	H	red	42C	L	red	42C	Ctrl	04	05	3910	545.331	2	12.0753	1	0	0	1	3910	56.8542	1088.65	2	1088.65	-0.0713	1.3	1.3	0	GLFIIDK[156.08]K	-1	mTXNPx;	-	-1	-	0	Target	0	0	0	0	single	Unique	0	1	0	0	0	0	0	0	0
DSS	H	red	42C	L	red	42C	Ctrl	04	05	3444	544.839	2	12.0753	1	0	0	1	3444	50.2327	1087.66	2	1087.66	-0.0251	1.23	1.23	0	GLFIIDK[155.09]K	-1	mTXNPx;	-	-1	-	0	Target	0	0	0	0	single	Unique	1	0	0	0	0	0	0	0	0
DSS	H	red	42C	L	red	42C	Ctrl	04	05	2829	683.359	2	12.0753	1	1	0	1	2829	41.5589	1364.7	2	1364.7	-0.0564	1.21	1.13	0	DINMNDYK[168.15]GK	-1	mTXNPx;	-	-1	-	0	Target	0	0	0	0	single	Unique	0	0	0	1	0	0	0	0	0
DSS	H	red	42C	L	red	42C	Ctrl	04	05	3826	551.369	2	12.0753	1	1	0	1	3826	55.6182	1100.72	2	1100.72	0.1959	1.095	1.095	0	GLFIIDK[168.15]K	-1	mTXNPx;	-	-1	-	0	Target	0	0	0	0	single	Unique	0	0	0	1	0	0	0	0	0
DSS	H	red	42C	L	red	42C	Ctrl	04	05	3025	620.71	3	12.0753	1	1	0	1	3025	44.2147	1859.11	3	1859.11	1.2427	1	1	0	K[167.17]KGGLGEMHIPVLADK	-1	mTXNPx;	-	-1	-	0	Target	0	0	0	0	single	Unique	0	0	1	0	0	0	0	0	0
DSS	H	red	42C	L	red	42C	Ctrl	04	05	3923	951.136	3	12.0753	1	0	0	1	3923	57.047	2850.39	3	2850.39	-0.02	0.955	0.955	0	EAAPQFSGQAVVNGAIK[155.09]DINM[15.99]NDYK	-1	mTXNPx;	-	-1	-	0	Target	0	0	0	0	single	Unique	1	0	0	0	1	0	0	0	0
DSS	H	red	42C	L	red	42C	Ctrl	04	05	3467	550.877	2	12.0753	1	1	0	1	3467	50.5852	1099.74	2	1099.74	0.1316	0.925	0.925	0	GLFIIDK[167.17]K	-1	mTXNPx;	-	-1	-	0	Target	0	0	0	0	single	Unique	0	0	1	0	0	0	0	0	0
DSS	H	red	42C	L	red	42C	Ctrl	04	05	3760	634.846	4	12.0753	1	0	0	1	3760	54.7067	2535.36	4	2535.36	-0.3886	0.755	0.755	0	K[156.08]KGGLGEMHIPVLADKSMEIAR	-1	mTXNPx;	-	-1	-	0	Target	0	0	0	0	single	Unique	0	1	0	0	0	0	0	0	0
DSS	H	red	42C	L	red	42C	Ctrl	04	05	4187	1144.58	3	12.0753	1	1	0	1	4187	60.8518	3430.71	3	3430.71	0.8713	0.755	0.755	0	VLEAFQYADENGDAIPCGWK[167.17]PGQPTLDTTK	-1	mTXNPx;	-	-1	-	0	Target	0	0	0	0	single	Unique	0	0	1	0	0	0	0	0	0
DSS	H	red	42C	L	red	42C	Ctrl	04	05	3922	955.159	3	12.0753	1	1	0	1	3922	57.0327	2862.46	3	2862.46	1.6379	0.745	0.745	0	EAAPQFSGQAVVNGAIK[167.17]DINM[15.99]NDYK	-1	mTXNPx;	-	-1	-	0	Target	0	0	0	0	single	Unique	0	0	1	0	1	0	0	0	0
DSS	H	red	42C	L	red	42C	Ctrl	04	05	2662	622.345	3	12.0753	1	0	0	1	2662	39.3719	1864.01	3	1864.01	0.4879	0.58	0.58	0	K[156.08]KGGLGEM[15.99]HIPVLADK	-1	mTXNPx;	-	-1	-	0	Target	0	0	0	0	single	Unique	0	1	0	0	1	0	0	0	0
DSS	H	red	42C	L	red	42C	Ctrl	04	05	4113	945.805	3	12.0753	1	0	0	1	4113	59.8225	2834.39	3	2834.39	-0.3715	0.48	0.48	0	EAAPQFSGQAVVNGAIK[155.09]DINMNDYK	-1	mTXNPx;	-	-1	-	0	Target	0	0	0	0	single	Unique	1	0	0	0	0	0	0	0	0
DSS	H	red	42C	L	red	42C	Ctrl	04	05	4206	1140.55	3	12.0753	1	0	0	1	4206	61.104	3418.64	3	3418.64	-0.1832	0.43	0.43	0	VLEAFQYADENGDAIPCGWK[155.09]PGQPTLDTTK	-1	mTXNPx;	-	-1	-	0	Target	0	0	0	0	single	Unique	1	0	0	0	0	0	0	0	0
DSS	H	red	42C	L	red	42C	Ctrl	04	05	4046	951.463	3	12.0753	1	0	0	1	4046	58.838	2851.37	3	2851.37	0.3852	0.405	0.405	0	EAAPQFSGQAVVNGAIK[156.08]DINM[15.99]NDYK	-1	mTXNPx;	-	-1	-	0	Target	0	0	0	0	single	Unique	0	1	0	0	1	0	0	0	0
DSS	H	red	42C	L	red	42C	Ctrl	04	05	4004	677.089	3	12.0753	2	1	0	1	4004	58.2397	2028.25	3	2028.25	0.3087	0.375	0.375	0	K[168.15]K[168.15]GGLGEMHIPVLADK	-1	mTXNPx;	-	-1	-	0	Target	0	0	0	0	single	Unique	0	0	0	2	0	0	0	0	0
DSS	H	red	42C	L	red	42C	Ctrl	04	05	4104	1424.24	2	12.0753	1	1	0	1	4104	59.6899	2846.47	2	2846.47	-0.8959	0.335	0.335	0	EAAPQFSGQAVVNGAIK[167.17]DINMNDYK	-1	mTXNPx;	-	-1	-	0	Target	0	0	0	0	single	Unique	0	0	1	0	0	0	0	0	0
DSS	H	red	42C	L	red	42C	Ctrl	04	05	4036	1426.69	2	12.0753	1	0	0	1	4036	58.6994	2851.37	2	2851.37	-0.9573	0.25	0.25	0	EAAPQFSGQAVVNGAIK[156.08]DINM[15.99]NDYK	-1	mTXNPx;	-	-1	-	0	Target	0	0	0	0	single	Unique	0	1	0	0	1	0	0	0	0
DSS	H	red	42C	L	red	42C	Ctrl	04	05	3666	544.839	2	12.0753	1	0	0	1	3666	53.4899	1087.66	2	1087.66	-0.2776	0.235	0.235	0	GLFIIDK[155.09]K	-1	mTXNPx;	-	-1	-	0	Target	0	0	0	0	single	Unique	1	0	0	0	0	0	0	0	0
DSS	H	red	42C	L	red	42C	Ctrl	04	05	4122	949.829	3	12.0753	1	1	0	1	4122	59.959	2846.47	3	2846.47	0.0784	0.2	0.2	0	EAAPQFSGQAVVNGAIK[167.17]DINMNDYK	-1	mTXNPx;	-	-1	-	0	Target	0	0	0	0	single	Unique	0	0	1	0	0	0	0	0	0
DSS	H	red	42C	L	red	42C	Ctrl	04	05	3746	544.84	2	12.0753	1	0	0	1	3746	54.5047	1087.66	2	1087.66	-0.5749	0.18	0.18	0	GLFIIDK[155.09]K	-1	mTXNPx;	-	-1	-	0	Target	0	0	0	0	single	Unique	1	0	0	0	0	0	0	0	0
DSS	H	red	42C	L	red	42C	Ctrl	04	05	3647	550.877	2	12.0753	1	1	0	1	3647	53.2144	1099.74	2	1099.74	-0.0961	0.105	0.105	0	GLFIIDK[167.17]K	-1	mTXNPx;	-	-1	-	0	Target	0	0	0	0	single	Unique	0	0	1	0	0	0	0	0	0
DSS	H	red	42C	L	red	42C	Ctrl	04	05	4105	949.829	3	12.0753	1	1	0	1	4105	59.7048	2846.47	3	2846.47	0.0784	0.1	0.1	0	EAAPQFSGQAVVNGAIK[167.17]DINMNDYK	-1	mTXNPx;	-	-1	-	0	Target	0	0	0	0	single	Unique	0	0	1	0	0	0	0	0	0
DSS	H	red	42C	L	red	42C	Ctrl	04	05	4108	1418.2	2	12.0753	1	0	0	1	4108	59.7498	2834.39	2	2834.39	-0.4467	0.1	0.1	0	EAAPQFSGQAVVNGAIK[155.09]DINMNDYK	-1	mTXNPx;	-	-1	-	0	Target	0	0	0	0	single	Unique	1	0	0	0	0	0	0	0	0
DSS	H	red	42C	L	red	42C	Ctrl	04	05	3794	1011.51	2	12.0753	1	0	0	1	3794	55.1661	2021	2	2021	-1.4657	0.045	0.045	0	EFFEGAK[156.08]TTDLTPQGPK	-1	decoy_mTXNPx;	-	-1	-	0	Decoy	0	0	0	0	single	Unique	0	1	0	0	0	0	0	0	0
DSS	H	red	42C	L	red	42C	Ctrl	04	05	2867	612.816	2	12.0753	1	0	0	1	2867	42.0374	1223.62	2	1223.62	0.3818	0.04	0.04	0	NK[155.09]EFFEGAK	-1	decoy_mTXNPx;	-	-1	-	0	Decoy	0	0	0	0	single	Ambiguous (1)	1	0	0	0	0	0	0	0	0
DSS	H	red	42C	L	red	42C	Ctrl	04	05	2867	612.816	2	12.0753	1	0	0	1	2867	42.0374	1223.62	2	1223.62	0.3818	0.04	0.04	0	n[155.09]NKEFFEGAK	-1	decoy_mTXNPx;	-	-1	-	0	Decoy	0	0	0	0	single	Ambiguous (2)	1	0	0	0	0	0	0	0	0
DSS	H	red	42C	L	red	42C	Ctrl	04	05	3784	1017.55	2	12.0753	1	1	0	1	3784	55.0209	2033.08	2	2033.07	-1.0702	0.035	0.035	0	EFFEGAK[168.15]TTDLTPQGPK	-1	decoy_mTXNPx;	-	-1	-	0	Decoy	0	0	0	0	single	Unique	0	0	0	1	0	0	0	0	0
DSS	H	red	42C	L	red	42C	Ctrl	04	05	4091	551.369	2	12.0753	1	1	0	1	4091	59.5065	1100.72	2	1100.72	0.0746	0.035	0.035	0	GLFIIDK[168.15]K	-1	mTXNPx;	-	-1	-	0	Target	0	0	0	0	single	Unique	0	0	0	1	0	0	0	0	0
DSS	H	red	42C	L	red	42C	Ctrl	04	05	6328	1329.87	5	12.0753	2	1	0	1	6328	94.9276	6644.3	5	6644.31	2.202	0.08	0.08	0.03	M[15.99]NKEFFEGAKTTDLTPQGPK	1	decoy_mTXNPx(1);	VLEAFQYADENGDAIPCGWKPGQPTLDTTK[168.15]AGEFFEK	20	mTXNPx(185);	150.143	Decoy	1	20	166	202	inter	Ambiguous (2)	0	0	0	0	1	0	0	0	1
DSS	H	red	42C	L	red	42C	Ctrl	04	05	6328	1329.87	5	12.0753	2	1	0	1	6328	94.9276	6644.3	5	6644.31	2.202	0.08	0.08	0.03	M[15.99]NK[168.15]EFFEGAKTTDLTPQGPK	1	decoy_mTXNPx(1);	VLEAFQYADENGDAIPCGWKPGQPTLDTTKAGEFFEK	20	mTXNPx(185);	150.143	Decoy	1	20	166	202	inter	Ambiguous (8)	0	0	0	1	1	0	0	0	0
DSS	H	red	42C	L	red	42C	Ctrl	04	05	6328	1329.87	5	12.0753	2	1	0	1	6328	94.9276	6644.3	5	6644.31	2.202	0.08	0.08	0.03	M[15.99]NKEFFEGAKTTDLTPQGPK	1	decoy_mTXNPx(1);	VLEAFQYADENGDAIPCGWK[168.15]PGQPTLDTTKAGEFFEK	30	mTXNPx(195);	150.143	Decoy	1	20	166	202	inter	Ambiguous (1)	0	0	0	0	1	0	0	0	1
DSS	H	red	42C	L	red	42C	Ctrl	04	05	6328	1329.87	5	12.0753	2	1	0	1	6328	94.9276	6644.3	5	6644.31	2.202	0.08	0.08	0.03	M[15.99]NK[168.15]EFFEGAKTTDLTPQGPK	1	decoy_mTXNPx(1);	VLEAFQYADENGDAIPCGWKPGQPTLDTTKAGEFFEK	30	mTXNPx(195);	150.143	Decoy	1	20	166	202	inter	Ambiguous (7)	0	0	0	1	1	0	0	0	0
DSS	H	red	42C	L	red	42C	Ctrl	04	05	1710	547.958	9	12.0753	3	1	0	1	1710	26.1147	4922.56	9	4922.56	-0.8315	0.325	0.005	0.145	NK[155.09]EFFEGAK	1	decoy_mTXNPx(2);	TATVREAAPQFSGQAVVNGAIKDINMNDYK[156.08]GK	22	mTXNPx(34);	150.143	Decoy	2	10	13	44	inter	Ambiguous (1)	1	0	0	0	0	0	1	0	0
DSS	H	red	42C	L	red	42C	Ctrl	04	05	1710	547.958	9	12.0753	3	1	0	1	1710	26.1147	4922.56	9	4922.56	-0.8315	0.325	0.005	0.145	NK[156.08]EFFEGAK	1	decoy_mTXNPx(2);	TATVREAAPQFSGQAVVNGAIKDINMNDYK[155.09]GK	22	mTXNPx(34);	150.143	Decoy	2	10	13	44	inter	Ambiguous (4)	0	1	0	0	0	1	0	0	0
DSS	H	red	42C	L	red	42C	Ctrl	04	05	1710	547.958	9	12.0753	3	0	0	1	1710	26.1147	4922.56	9	4922.56	-0.8315	0.325	0.005	0.145	NK[168.15]EFFEGAK	1	decoy_mTXNPx(2);	TATVREAAPQFSGQAVVNGAIKDINMNDYK[155.09]GK	22	mTXNPx(34);	138.068	Decoy	2	10	13	44	inter	Ambiguous (6)	0	0	0	1	0	1	0	0	0
DSS	H	red	42C	L	red	42C	Ctrl	04	05	1710	547.958	9	12.0753	3	1	0	1	1710	26.1147	4922.56	9	4922.56	-0.8315	0.325	0.005	0.145	n[155.09]NKEFFEGAK	2	decoy_mTXNPx(3);	TATVREAAPQFSGQAVVNGAIKDINMNDYK[156.08]GK	22	mTXNPx(34);	150.143	Decoy	2	11	13	44	inter	Ambiguous (2)	1	0	0	0	0	0	1	0	0
DSS	H	red	42C	L	red	42C	Ctrl	04	05	1710	547.958	9	12.0753	3	1	0	1	1710	26.1147	4922.56	9	4922.56	-0.8315	0.325	0.005	0.145	n[156.08]NKEFFEGAK	2	decoy_mTXNPx(3);	TATVREAAPQFSGQAVVNGAIKDINMNDYK[155.09]GK	22	mTXNPx(34);	150.143	Decoy	2	11	13	44	inter	Ambiguous (3)	0	1	0	0	0	1	0	0	0
DSS	H	red	42C	L	red	42C	Ctrl	04	05	1710	547.958	9	12.0753	3	0	0	1	1710	26.1147	4922.56	9	4922.56	-0.8315	0.325	0.005	0.145	n[167.17]NKEFFEGAK	2	decoy_mTXNPx(3);	TATVREAAPQFSGQAVVNGAIKDINMNDYK[156.08]GK	22	mTXNPx(34);	138.068	Decoy	2	11	13	44	inter	Ambiguous (5)	0	0	1	0	0	0	1	0	0
DSS	H	red	42C	L	red	42C	Ctrl	04	05	6328	1329.87	5	12.0753	2	1	0	1	6328	94.9276	6644.3	5	6644.31	2.202	0.08	0.08	0.03	M[15.99]NKEFFEGAKTTDLTPQGPK	3	decoy_mTXNPx(3);	VLEAFQYADENGDAIPCGWKPGQPTLDTTK[168.15]AGEFFEK	20	mTXNPx(185);	150.143	Decoy	1	20	166	202	inter	Ambiguous (4)	0	0	0	0	1	0	0	0	1
DSS	H	red	42C	L	red	42C	Ctrl	04	05	6328	1329.87	5	12.0753	1	1	0	1	6328	94.9276	6644.3	5	6644.31	2.202	0.08	0.08	0.03	n[15.99]MNKEFFEGAKTTDLTPQGPK	3	decoy_mTXNPx(3);	VLEAFQYADENGDAIPCGWKPGQPTLDTTKAGEFFEK	20	mTXNPx(185);	150.143	Decoy	1	21	166	202	inter	Ambiguous (6)	0	0	0	0	1	0	0	0	0
DSS	H	red	42C	L	red	42C	Ctrl	04	05	6328	1329.87	5	12.0753	2	1	0	1	6328	94.9276	6644.3	5	6644.31	2.202	0.08	0.08	0.03	M[15.99]NKEFFEGAKTTDLTPQGPK	3	decoy_mTXNPx(3);	VLEAFQYADENGDAIPCGWK[168.15]PGQPTLDTTKAGEFFEK	30	mTXNPx(195);	150.143	Decoy	1	20	166	202	inter	Ambiguous (3)	0	0	0	0	1	0	0	0	1
DSS	H	red	42C	L	red	42C	Ctrl	04	05	6328	1329.87	5	12.0753	1	1	0	1	6328	94.9276	6644.3	5	6644.31	2.202	0.08	0.08	0.03	n[15.99]MNKEFFEGAKTTDLTPQGPK	3	decoy_mTXNPx(3);	VLEAFQYADENGDAIPCGWKPGQPTLDTTKAGEFFEK	30	mTXNPx(195);	150.143	Decoy	1	21	166	202	inter	Ambiguous (5)	0	0	0	0	1	0	0	0	0
DSS	H	red	42C	L	red	42C	Ctrl	04	05	2507	1268.12	6	12.0753	1	0	0	1	2507	37.2104	7602.7	6	7602.7	0.3834	0.145	0.145	0.04	TATVREAAPQFSGQAVVNGAIKDINMNDYKGK	22	mTXNPx(34);	VLEAFQYADENGDAIPCGWKPGQPTLDTTKAGEFFEK	30	mTXNPx(195);	138.068	Target	13	44	166	202	intra	Unique	0	0	0	0	0	0	0	0	0
DSS	H	red	42C	L	red	42C	Ctrl	04	05	3550	756.737	3	12.0753	1	0	0	1	3550	51.7922	2267.19	3	2267.19	-0.268	2.89	1.615	1.25	DINMNDYKGK	8	mTXNPx(42);	GLFIIDKK	7	mTXNPx(142);	138.068	Target	35	44	136	143	intra	Unique	0	0	0	0	0	0	0	0	0
DSS	H	red	42C	L	red	42C	Ctrl	04	05	3222	762.067	3	12.0753	1	0	0	1	3222	46.9869	2283.18	3	2283.18	0.7124	2.845	1.39	1.45	DINM[15.99]NDYKGK	8	mTXNPx(42);	GLFIIDKK	7	mTXNPx(142);	138.068	Target	35	44	136	143	intra	Unique	0	0	0	0	1	0	0	0	0
DSS	H	red	42C	L	red	42C	Ctrl	04	05	3213	766.092	3	12.0753	1	1	0	1	3213	46.8606	2295.26	3	2295.26	0.9741	2.83	1.265	1.375	DINM[15.99]NDYKGK	8	mTXNPx(42);	GLFIIDKK	7	mTXNPx(142);	150.143	Target	35	44	136	143	intra	Unique	0	0	0	0	1	0	0	0	0
DSS	H	red	42C	L	red	42C	Ctrl	04	05	3546	760.761	3	12.0753	1	1	0	1	3546	51.7395	2279.26	3	2279.26	-0.0261	1.945	0.985	0.945	DINMNDYKGK	8	mTXNPx(42);	GLFIIDKK	7	mTXNPx(142);	150.143	Target	35	44	136	143	intra	Unique	0	0	0	0	0	0	0	0	0
DSS	H	red	42C	L	red	42C	Ctrl	04	05	3565	567.804	4	12.0753	1	0	0	1	3565	52.0155	2267.19	4	2267.19	-0.6913	1.82	1.82	0.66	DINMNDYKGK	8	mTXNPx(42);	GLFIIDKK	7	mTXNPx(142);	138.068	Target	35	44	136	143	intra	Unique	0	0	0	0	0	0	0	0	0
DSS	H	red	42C	L	red	42C	Ctrl	04	05	3560	1134.6	2	12.0753	1	0	0	1	3560	51.9396	2267.19	2	2267.19	0.1697	0.79	0.79	0.295	DINMNDYKGK	8	mTXNPx(42);	GLFIIDKK	7	mTXNPx(142);	138.068	Target	35	44	136	143	intra	Unique	0	0	0	0	0	0	0	0	0
DSS	H	red	42C	L	red	42C	Ctrl	04	05	3554	1140.64	2	12.0753	1	1	0	1	3554	51.8509	2279.26	2	2279.26	0.1843	0.685	0.685	0.31	DINMNDYKGK	8	mTXNPx(42);	GLFIIDKK	7	mTXNPx(142);	150.143	Target	35	44	136	143	intra	Unique	0	0	0	0	0	0	0	0	0
DSS	H	red	42C	L	red	42C	Ctrl	04	05	2732	961.014	2	12.0753	1	0	0	1	2732	40.2669	1920.01	2	1920.01	0.1497	2.1	1.475	0.43	DINMNDYKGK	8	mTXNPx(42);	KGILR	1	mTXNPx(143);	138.068	Target	35	44	143	147	intra	Unique	0	0	0	0	0	0	0	0	0
DSS	H	red	42C	L	red	42C	Ctrl	04	05	2721	641.012	3	12.0753	1	0	0	1	2721	40.148	1920.01	3	1920.01	0.1656	1.745	1.62	0.11	DINMNDYKGK	8	mTXNPx(42);	KGILR	1	mTXNPx(143);	138.068	Target	35	44	143	147	intra	Unique	0	0	0	0	0	0	0	0	0
DSS	H	red	42C	L	red	42C	Ctrl	04	05	2803	641.012	3	12.0753	1	0	0	1	2803	41.218	1920.01	3	1920.01	-0.1383	1.68	1.615	0.055	DINMNDYKGK	8	mTXNPx(42);	KGILR	1	mTXNPx(143);	138.068	Target	35	44	143	147	intra	Unique	0	0	0	0	0	0	0	0	0
DSS	H	red	42C	L	red	42C	Ctrl	04	05	2729	481.011	4	12.0753	1	0	0	1	2729	40.2449	1920.01	4	1920.01	0.0192	1.67	1.555	0.09	DINMNDYKGK	8	mTXNPx(42);	KGILR	1	mTXNPx(143);	138.068	Target	35	44	143	147	intra	Unique	0	0	0	0	0	0	0	0	0
DSS	H	red	42C	L	red	42C	Ctrl	04	05	2252	646.343	3	12.0753	1	0	0	1	2252	33.7297	1936.01	3	1936.01	1.5302	1.605	1.46	0.1	DINM[15.99]NDYKGK	8	mTXNPx(42);	KGILR	1	mTXNPx(143);	138.068	Target	35	44	143	147	intra	Unique	0	0	0	0	1	0	0	0	0
DSS	H	red	42C	L	red	42C	Ctrl	04	05	2236	650.369	3	12.0753	1	1	0	1	2236	33.5319	1948.09	3	1948.08	-0.8902	1.575	1.375	0.145	DINM[15.99]NDYKGK	8	mTXNPx(42);	KGILR	1	mTXNPx(143);	150.143	Target	35	44	143	147	intra	Unique	0	0	0	0	1	0	0	0	0
DSS	H	red	42C	L	red	42C	Ctrl	04	05	2712	645.036	3	12.0753	1	1	0	1	2712	40.0397	1932.09	3	1932.09	1.0567	1.315	1.195	0.105	DINMNDYKGK	8	mTXNPx(42);	KGILR	1	mTXNPx(143);	150.143	Target	35	44	143	147	intra	Unique	0	0	0	0	0	0	0	0	0
DSS	H	red	42C	L	red	42C	Ctrl	04	05	2238	488.029	4	12.0753	1	1	0	1	2238	33.5579	1948.09	4	1948.08	-0.8123	1	0.85	0.12	DINM[15.99]NDYKGK	8	mTXNPx(42);	KGILR	1	mTXNPx(143);	150.143	Target	35	44	143	147	intra	Unique	0	0	0	0	1	0	0	0	0
DSS	H	red	42C	L	red	42C	Ctrl	04	05	2792	645.037	3	12.0753	1	1	0	1	2792	41.0695	1932.09	3	1932.09	0.4717	0.965	0.845	0.105	DINMNDYKGK	8	mTXNPx(42);	KGILR	1	mTXNPx(143);	150.143	Target	35	44	143	147	intra	Unique	0	0	0	0	0	0	0	0	0
DSS	H	red	42C	L	red	42C	Ctrl	04	05	2259	969.011	2	12.0753	1	0	0	1	2259	33.827	1936.01	2	1936.01	0.3281	0.395	0.395	0.145	DINM[15.99]NDYKGK	8	mTXNPx(42);	KGILR	1	mTXNPx(143);	138.068	Target	35	44	143	147	intra	Unique	0	0	0	0	1	0	0	0	0
DSS	H	red	42C	L	red	42C	Ctrl	04	05	3770	897.152	3	12.0753	2	0	0	1	3770	54.8314	2688.44	3	2688.43	-0.4294	4.105	3.75	0	KKGGLGEM[15.99]HIPVLADK[155.09]SMEIAR	1	mTXNPx(100);	-	2	-	138.068	Target	100	121	0	0	loop	Unique	1	0	0	0	1	0	0	0	0
DSS	H	red	42C	L	red	42C	Ctrl	04	05	4013	897.152	3	12.0753	2	0	0	1	4013	58.3681	2688.43	3	2688.43	0.0519	4.04	3.7	0	KKGGLGEMHIPVLADK[155.09]SM[15.99]EIAR	1	mTXNPx(100);	-	2	-	138.068	Target	100	121	0	0	loop	Unique	1	0	0	0	1	0	0	0	0
DSS	H	red	42C	L	red	42C	Ctrl	04	05	3544	611.01	3	12.0753	1	0	0	1	3544	51.7256	1830.01	3	1830.01	-0.2398	3.33	3.33	0	KKGGLGEMHIPVLADK	1	mTXNPx(100);	-	2	-	138.068	Target	100	115	0	0	loop	Unique	0	0	0	0	0	0	0	0	0
DSS	H	red	42C	L	red	42C	Ctrl	04	05	3559	916.011	2	12.0753	1	0	0	1	3559	51.925	1830.01	2	1830.01	0.1113	3.24	3.24	0	KKGGLGEMHIPVLADK	1	mTXNPx(100);	-	2	-	138.068	Target	100	115	0	0	loop	Unique	0	0	0	0	0	0	0	0	0
DSS	H	red	42C	L	red	42C	Ctrl	04	05	2977	616.341	3	12.0753	1	0	0	1	2977	43.5307	1846	3	1846	0.1316	3.09	3.09	0	KKGGLGEM[15.99]HIPVLADK	1	mTXNPx(100);	-	2	-	138.068	Target	100	115	0	0	loop	Unique	0	0	0	0	1	0	0	0	0
DSS	H	red	42C	L	red	42C	Ctrl	04	05	4247	891.82	3	12.0753	2	0	0	1	4247	61.6777	2672.44	3	2672.44	0.0686	3.075	2.685	0	KKGGLGEMHIPVLADK[155.09]SMEIAR	1	mTXNPx(100);	-	2	-	138.068	Target	100	121	0	0	loop	Unique	1	0	0	0	0	0	0	0	0
DSS	H	red	42C	L	red	42C	Ctrl	04	05	3195	616.34	3	12.0753	1	0	0	1	3195	46.6074	1846	3	1846	1.5962	2.98	2.98	0	KKGGLGEM[15.99]HIPVLADK	1	mTXNPx(100);	-	2	-	138.068	Target	100	115	0	0	loop	Unique	0	0	0	0	1	0	0	0	0
DSS	H	red	42C	L	red	42C	Ctrl	04	05	3368	616.341	3	12.0753	1	0	0	1	3368	49.0977	1846	3	1846	0.1287	2.955	2.955	0	KKGGLGEM[15.99]HIPVLADK	1	mTXNPx(100);	-	2	-	138.068	Target	100	115	0	0	loop	Unique	0	0	0	0	1	0	0	0	0
DSS	H	red	42C	L	red	42C	Ctrl	04	05	3225	616.341	3	12.0753	1	0	0	1	3225	47.0307	1846	3	1846	0.9461	2.95	2.95	0	KKGGLGEM[15.99]HIPVLADK	1	mTXNPx(100);	-	2	-	138.068	Target	100	115	0	0	loop	Unique	0	0	0	0	1	0	0	0	0
DSS	H	red	42C	L	red	42C	Ctrl	04	05	3185	620.365	3	12.0753	1	1	0	1	3185	46.4692	1858.07	3	1858.08	2.0643	2.94	2.94	0	KKGGLGEM[15.99]HIPVLADK	1	mTXNPx(100);	-	2	-	150.143	Target	100	115	0	0	loop	Unique	0	0	0	0	1	0	0	0	0
DSS	H	red	42C	L	red	42C	Ctrl	04	05	3617	611.01	3	12.0753	1	0	0	1	3617	52.7782	1830.01	3	1830.01	-0.8793	2.905	2.905	0	KKGGLGEMHIPVLADK	1	mTXNPx(100);	-	2	-	138.068	Target	100	115	0	0	loop	Unique	0	0	0	0	0	0	0	0	0
DSS	H	red	42C	L	red	42C	Ctrl	04	05	3269	616.341	3	12.0753	1	0	0	1	3269	47.6451	1846	3	1846	0.4022	2.87	2.87	0	KKGGLGEM[15.99]HIPVLADK	1	mTXNPx(100);	-	2	-	138.068	Target	100	115	0	0	loop	Unique	0	0	0	0	1	0	0	0	0
DSS	H	red	42C	L	red	42C	Ctrl	04	05	3989	897.481	3	12.0753	2	0	0	1	3989	58.0095	2689.42	3	2689.42	-1.0868	2.79	2.615	0	KKGGLGEM[15.99]HIPVLADK[156.08]SMEIAR	1	mTXNPx(100);	-	2	-	138.068	Target	100	121	0	0	loop	Unique	0	1	0	0	1	0	0	0	0
DSS	H	red	42C	L	red	42C	Ctrl	04	05	3486	916.011	2	12.0753	1	0	0	1	3486	50.8839	1830.01	2	1830.01	-0.2031	2.785	2.785	0	KKGGLGEMHIPVLADK	1	mTXNPx(100);	-	2	-	138.068	Target	100	115	0	0	loop	Unique	0	0	0	0	0	0	0	0	0
DSS	H	red	42C	L	red	42C	Ctrl	04	05	3379	616.342	3	12.0753	1	0	0	1	3379	49.2646	1846	3	1846	-0.8648	2.77	2.77	0	KKGGLGEM[15.99]HIPVLADK	1	mTXNPx(100);	-	2	-	138.068	Target	100	115	0	0	loop	Unique	0	0	0	0	1	0	0	0	0
DSS	H	red	42C	L	red	42C	Ctrl	04	05	2833	924.011	2	12.0753	1	0	0	1	2833	41.6099	1846.01	2	1846	-2.6834	2.715	2.715	0	KKGGLGEM[15.99]HIPVLADK	1	mTXNPx(100);	-	2	-	138.068	Target	100	115	0	0	loop	Unique	0	0	0	0	1	0	0	0	0
DSS	H	red	42C	L	red	42C	Ctrl	04	05	3258	616.341	3	12.0753	1	0	0	1	3258	47.4879	1846	3	1846	0.4614	2.705	2.705	0	KKGGLGEM[15.99]HIPVLADK	1	mTXNPx(100);	-	2	-	138.068	Target	100	115	0	0	loop	Unique	0	0	0	0	1	0	0	0	0
DSS	H	red	42C	L	red	42C	Ctrl	04	05	2819	616.341	3	12.0753	1	0	0	1	2819	41.4342	1846	3	1846	0.1173	2.7	2.7	0	KKGGLGEM[15.99]HIPVLADK	1	mTXNPx(100);	-	2	-	138.068	Target	100	115	0	0	loop	Unique	0	0	0	0	1	0	0	0	0
DSS	H	red	42C	L	red	42C	Ctrl	04	05	2912	924.008	2	12.0753	1	0	0	1	2912	42.6387	1846	2	1846	0.1897	2.655	2.655	0	KKGGLGEM[15.99]HIPVLADK	1	mTXNPx(100);	-	2	-	138.068	Target	100	115	0	0	loop	Unique	0	0	0	0	1	0	0	0	0
DSS	H	red	42C	L	red	42C	Ctrl	04	05	3556	922.048	2	12.0753	1	1	0	1	3556	51.8815	1842.08	2	1842.08	0.6823	2.61	2.61	0	KKGGLGEMHIPVLADK	1	mTXNPx(100);	-	2	-	150.143	Target	100	115	0	0	loop	Unique	0	0	0	0	0	0	0	0	0
DSS	H	red	42C	L	red	42C	Ctrl	04	05	3470	611.01	3	12.0753	1	0	0	1	3470	50.6335	1830.01	3	1830.01	-1.1607	2.545	2.545	0	KKGGLGEMHIPVLADK	1	mTXNPx(100);	-	2	-	138.068	Target	100	115	0	0	loop	Unique	0	0	0	0	0	0	0	0	0
DSS	H	red	42C	L	red	42C	Ctrl	04	05	3751	905.202	3	12.0753	2	1	0	1	3751	54.5739	2712.58	3	2712.58	0.0338	2.54	2.135	0	KKGGLGEM[15.99]HIPVLADK[167.17]SMEIAR	1	mTXNPx(100);	-	2	-	150.143	Target	100	121	0	0	loop	Unique	0	0	1	0	1	0	0	0	0
DSS	H	red	42C	L	red	42C	Ctrl	04	05	3310	616.341	3	12.0753	1	0	0	1	3310	48.2367	1846	3	1846	0.0808	2.45	2.45	0	KKGGLGEM[15.99]HIPVLADK	1	mTXNPx(100);	-	2	-	138.068	Target	100	115	0	0	loop	Unique	0	0	0	0	1	0	0	0	0
DSS	H	red	42C	L	red	42C	Ctrl	04	05	3335	620.367	3	12.0753	1	1	0	1	3335	48.5997	1858.08	3	1858.08	-0.4286	2.45	2.45	0	KKGGLGEM[15.99]HIPVLADK	1	mTXNPx(100);	-	2	-	150.143	Target	100	115	0	0	loop	Unique	0	0	0	0	1	0	0	0	0
DSS	H	red	42C	L	red	42C	Ctrl	04	05	2910	620.366	3	12.0753	1	1	0	1	2910	42.6155	1858.08	3	1858.08	1.0493	2.43	2.43	0	KKGGLGEM[15.99]HIPVLADK	1	mTXNPx(100);	-	2	-	150.143	Target	100	115	0	0	loop	Unique	0	0	0	0	1	0	0	0	0
DSS	H	red	42C	L	red	42C	Ctrl	04	05	3374	620.367	3	12.0753	1	1	0	1	3374	49.1955	1858.08	3	1858.08	-1.3555	2.41	2.41	0	KKGGLGEM[15.99]HIPVLADK	1	mTXNPx(100);	-	2	-	150.143	Target	100	115	0	0	loop	Unique	0	0	0	0	1	0	0	0	0
DSS	H	red	42C	L	red	42C	Ctrl	04	05	3545	615.034	3	12.0753	1	1	0	1	3545	51.7315	1842.08	3	1842.08	1.6882	2.41	2.41	0	KKGGLGEMHIPVLADK	1	mTXNPx(100);	-	2	-	150.143	Target	100	115	0	0	loop	Unique	0	0	0	0	0	0	0	0	0
DSS	H	red	42C	L	red	42C	Ctrl	04	05	3341	616.341	3	12.0753	1	0	0	1	3341	48.6882	1846	3	1846	0.0808	2.405	2.405	0	KKGGLGEM[15.99]HIPVLADK	1	mTXNPx(100);	-	2	-	138.068	Target	100	115	0	0	loop	Unique	0	0	0	0	1	0	0	0	0
DSS	H	red	42C	L	red	42C	Ctrl	04	05	3264	620.366	3	12.0753	1	1	0	1	3264	47.5751	1858.08	3	1858.08	0.9538	2.375	2.375	0	KKGGLGEM[15.99]HIPVLADK	1	mTXNPx(100);	-	2	-	150.143	Target	100	115	0	0	loop	Unique	0	0	0	0	1	0	0	0	0
DSS	H	red	42C	L	red	42C	Ctrl	04	05	4221	905.529	3	12.0753	2	1	0	1	4221	61.3083	2713.56	3	2713.57	1.6876	2.365	2.055	0	KKGGLGEMHIPVLADK[168.15]SM[15.99]EIAR	1	mTXNPx(100);	-	2	-	150.143	Target	100	121	0	0	loop	Unique	0	0	0	1	1	0	0	0	0
DSS	H	red	42C	L	red	42C	Ctrl	04	05	3475	615.035	3	12.0753	1	1	0	1	3475	50.7152	1842.08	3	1842.08	0.418	2.23	2.23	0	KKGGLGEMHIPVLADK	1	mTXNPx(100);	-	2	-	150.143	Target	100	115	0	0	loop	Unique	0	0	0	0	0	0	0	0	0
DSS	H	red	42C	L	red	42C	Ctrl	04	05	2985	620.366	3	12.0753	1	1	0	1	2985	43.6467	1858.08	3	1858.08	0.3235	2.135	2.135	0	KKGGLGEM[15.99]HIPVLADK	1	mTXNPx(100);	-	2	-	150.143	Target	100	115	0	0	loop	Unique	0	0	0	0	1	0	0	0	0
DSS	H	red	42C	L	red	42C	Ctrl	04	05	2828	620.366	3	12.0753	1	1	0	1	2828	41.5535	1858.08	3	1858.08	-0.0301	2.13	2.13	0	KKGGLGEM[15.99]HIPVLADK	1	mTXNPx(100);	-	2	-	150.143	Target	100	115	0	0	loop	Unique	0	0	0	0	1	0	0	0	0
DSS	H	red	42C	L	red	42C	Ctrl	04	05	3299	620.366	3	12.0753	1	1	0	1	3299	48.0787	1858.08	3	1858.08	0.5902	2.125	2.125	0	KKGGLGEM[15.99]HIPVLADK	1	mTXNPx(100);	-	2	-	150.143	Target	100	115	0	0	loop	Unique	0	0	0	0	1	0	0	0	0
DSS	H	red	42C	L	red	42C	Ctrl	04	05	2831	930.046	2	12.0753	1	1	0	1	2831	41.5813	1858.08	2	1858.08	-0.1023	2.075	2.075	0	KKGGLGEM[15.99]HIPVLADK	1	mTXNPx(100);	-	2	-	150.143	Target	100	115	0	0	loop	Unique	0	0	0	0	1	0	0	0	0
DSS	H	red	42C	L	red	42C	Ctrl	04	05	3481	922.048	2	12.0753	1	1	0	1	3481	50.808	1842.08	2	1842.08	0.7453	2.06	2.06	0	KKGGLGEMHIPVLADK	1	mTXNPx(100);	-	2	-	150.143	Target	100	115	0	0	loop	Unique	0	0	0	0	0	0	0	0	0
DSS	H	red	42C	L	red	42C	Ctrl	04	05	3988	905.201	3	12.0753	2	1	0	1	3988	57.9935	2712.58	3	2712.58	0.9455	1.95	1.575	0	KKGGLGEMHIPVLADK[167.17]SM[15.99]EIAR	1	mTXNPx(100);	-	2	-	150.143	Target	100	121	0	0	loop	Unique	0	0	1	0	1	0	0	0	0
DSS	H	red	42C	L	red	42C	Ctrl	04	05	3618	615.034	3	12.0753	1	1	0	1	3618	52.7864	1842.08	3	1842.08	1.1085	1.815	1.815	0	KKGGLGEMHIPVLADK	1	mTXNPx(100);	-	2	-	150.143	Target	100	115	0	0	loop	Unique	0	0	0	0	0	0	0	0	0
DSS	H	red	42C	L	red	42C	Ctrl	04	05	2913	930.047	2	12.0753	1	1	0	1	2913	42.6508	1858.08	2	1858.08	-0.6304	1.53	1.53	0	KKGGLGEM[15.99]HIPVLADK	1	mTXNPx(100);	-	2	-	150.143	Target	100	115	0	0	loop	Unique	0	0	0	0	1	0	0	0	0
DSS	H	red	42C	L	red	42C	Ctrl	04	05	2627	1124.92	3	12.0753	3	0	0	1	2627	38.8825	3371.75	3	3371.75	1.2041	0.22	0.015	0.07	K[155.09]KGGLGEM[15.99]HIPVLADK	2	mTXNPx(101);	M[15.99]NK[155.09]EFFEGAK	1	decoy_mTXNPx(1);	138.068	Decoy	100	115	1	10	inter	Ambiguous (2)	1	0	0	0	1	1	0	0	0
DSS	H	red	42C	L	red	42C	Ctrl	04	05	2627	1125.25	3	12.0753	3	0	0	1	2627	38.8825	3372.74	3	3372.73	-2.3014	0.22	0.01	0.07	K[156.08]KGGLGEM[15.99]HIPVLADK	2	mTXNPx(101);	M[15.99]NK[155.09]EFFEGAK	1	decoy_mTXNPx(1);	138.068	Decoy	100	115	1	10	inter	Ambiguous (1)	0	1	0	0	1	1	0	0	0
DSS	H	red	42C	L	red	42C	Ctrl	04	05	2627	1125.25	3	12.0753	3	0	0	1	2627	38.8825	3372.74	3	3372.73	-2.3014	0.22	0.01	0.07	K[155.09]KGGLGEM[15.99]HIPVLADK	2	mTXNPx(101);	M[15.99]NK[156.08]EFFEGAK	1	decoy_mTXNPx(1);	138.068	Decoy	100	115	1	10	inter	Ambiguous (3)	1	0	0	0	1	0	1	0	0
DSS	H	red	42C	L	red	42C	Ctrl	04	05	4763	755.971	2	12.0753	1	0	0	1	4763	69.6642	1509.93	2	1509.93	0.0399	2.64	2.515	0	GLFIIDKKGILR	7	mTXNPx(142);	-	8	-	138.068	Target	136	147	0	0	loop	Unique	0	0	0	0	0	0	0	0	0
DSS	H	red	42C	L	red	42C	Ctrl	04	05	4700	755.972	2	12.0753	1	0	0	1	4700	68.6492	1509.93	2	1509.93	-0.6409	2.605	2.5	0	GLFIIDKKGILR	7	mTXNPx(142);	-	8	-	138.068	Target	136	147	0	0	loop	Unique	0	0	0	0	0	0	0	0	0
DSS	H	red	42C	L	red	42C	Ctrl	04	05	4637	755.973	2	12.0753	1	0	0	1	4637	67.6446	1509.93	2	1509.93	-1.6939	2.325	2.2	0	GLFIIDKKGILR	7	mTXNPx(142);	-	8	-	138.068	Target	136	147	0	0	loop	Unique	0	0	0	0	0	0	0	0	0
DSS	H	red	42C	L	red	42C	Ctrl	04	05	4753	762.009	2	12.0753	1	1	0	1	4753	69.5034	1522	2	1522	0.3173	2.13	1.88	0	GLFIIDKKGILR	7	mTXNPx(142);	-	8	-	150.143	Target	136	147	0	0	loop	Unique	0	0	0	0	0	0	0	0	0
DSS	H	red	42C	L	red	42C	Ctrl	04	05	4626	762.009	2	12.0753	1	1	0	1	4626	67.467	1522	2	1522	-0.1872	1.985	1.735	0	GLFIIDKKGILR	7	mTXNPx(142);	-	8	-	150.143	Target	136	147	0	0	loop	Unique	0	0	0	0	0	0	0	0	0
DSS	H	red	42C	L	red	42C	Ctrl	04	05	4690	762.009	2	12.0753	1	1	0	1	4690	68.4857	1522	2	1522	0.3643	1.975	1.67	0	GLFIIDKKGILR	7	mTXNPx(142);	-	8	-	150.143	Target	136	147	0	0	loop	Unique	0	0	0	0	0	0	0	0	0
DSS	H	red	42C	L	red	42C	Ctrl	04	05	4644	508.341	3	12.0753	1	1	0	1	4644	67.7557	1522	3	1522	1.0168	1.485	1.235	0	GLFIIDKKGILR	7	mTXNPx(142);	-	8	-	150.143	Target	136	147	0	0	loop	Unique	0	0	0	0	0	0	0	0	0
DSS	H	red	42C	L	red	42C	Ctrl	04	05	3480	599.319	3	12.0753	1	0	0	1	3480	50.7939	1794.94	3	1794.93	-1.4674	2.11	2.11	0.365	AGEFFEKNM	7	mTXNPx(202);	KGILR	1	mTXNPx(143);	138.068	Target	196	204	143	147	intra	Unique	0	0	0	0	0	0	0	0	0
DSS	H	red	42C	L	red	42C	Ctrl	04	05	3473	904.512	2	12.0753	1	1	0	1	3473	50.6835	1807.01	2	1807.01	-0.0519	1.27	1.27	0.375	AGEFFEKNM	7	mTXNPx(202);	KGILR	1	mTXNPx(143);	150.143	Target	196	204	143	147	intra	Unique	0	0	0	0	0	0	0	0	0
DSS	H	ox	30C	L	ox	30C	Ctrl	07	08	2652	676.83	2	12.0753	1	0	0	1	2652	36.7861	1351.65	2	1351.64	-1.4141	2.645	2.54	0	DINMNDYK[155.09]GK	-1	mTXNPx;	-	-1	-	0	Target	0	0	0	0	single	Unique	1	0	0	0	0	0	0	0	0
DSS	H	ox	30C	L	ox	30C	Ctrl	07	08	3533	835.87	2	12.0753	1	0	0	1	3533	48.3042	1669.72	2	1669.72	-1.3203	2.62	2.62	0	n[156.08]GSHMNLDYQMYR	-1	mTXNPx;	-	-1	-	0	Target	0	0	0	0	single	Unique	0	1	0	0	0	0	0	0	0
DSS	H	ox	30C	L	ox	30C	Ctrl	07	08	3238	835.378	2	12.0753	1	0	0	1	3238	44.2637	1668.74	2	1668.74	-2.1382	2.555	2.555	0	n[155.09]GSHMNLDYQMYR	-1	mTXNPx;	-	-1	-	0	Target	0	0	0	0	single	Unique	1	0	0	0	0	0	0	0	0
DSS	H	ox	30C	L	ox	30C	Ctrl	07	08	2733	676.831	2	12.0753	1	0	0	1	2733	37.881	1351.65	2	1351.64	-2.9876	2.495	2.39	0	DINMNDYK[155.09]GK	-1	mTXNPx;	-	-1	-	0	Target	0	0	0	0	single	Unique	1	0	0	0	0	0	0	0	0
DSS	H	ox	30C	L	ox	30C	Ctrl	07	08	3247	835.378	2	12.0753	1	0	0	1	3247	44.3969	1668.74	2	1668.74	-2.1382	2.41	2.41	0	n[155.09]GSHMNLDYQMYR	-1	mTXNPx;	-	-1	-	0	Target	0	0	0	0	single	Unique	1	0	0	0	0	0	0	0	0
DSS	H	ox	30C	L	ox	30C	Ctrl	07	08	2322	685.318	2	12.0753	1	0	0	1	2322	32.5281	1368.62	2	1368.62	1.3456	2.405	2.27	0	DINM[15.99]NDYK[156.08]GK	-1	mTXNPx;	-	-1	-	0	Target	0	0	0	0	single	Unique	0	1	0	0	1	0	0	0	0
DSS	H	ox	30C	L	ox	30C	Ctrl	07	08	3239	841.416	2	12.0753	1	1	0	1	3239	44.2781	1680.82	2	1680.81	-1.6585	2.335	2.335	0	n[167.17]GSHMNLDYQMYR	-1	mTXNPx;	-	-1	-	0	Target	0	0	0	0	single	Unique	0	0	1	0	0	0	0	0	0
DSS	H	ox	30C	L	ox	30C	Ctrl	07	08	3135	677.323	2	12.0753	1	0	0	1	3135	42.8736	1352.63	2	1352.63	-2.5955	2.23	2.19	0	DINMNDYK[156.08]GK	-1	mTXNPx;	-	-1	-	0	Target	0	0	0	0	single	Unique	0	1	0	0	0	0	0	0	0
DSS	H	ox	30C	L	ox	30C	Ctrl	07	08	3048	677.321	2	12.0753	1	0	0	1	3048	41.7581	1352.63	2	1352.63	-0.0917	2.105	2.06	0	DINMNDYK[156.08]GK	-1	mTXNPx;	-	-1	-	0	Target	0	0	0	0	single	Unique	0	1	0	0	0	0	0	0	0
DSS	H	ox	30C	L	ox	30C	Ctrl	07	08	3711	544.84	2	12.0753	1	0	0	1	3711	50.7633	1087.66	2	1087.66	-0.4578	1.835	1.835	0	GLFIIDK[155.09]K	-1	mTXNPx;	-	-1	-	0	Target	0	0	0	0	single	Unique	1	0	0	0	0	0	0	0	0
DSS	H	ox	30C	L	ox	30C	Ctrl	07	08	3216	849.902	2	12.0753	1	1	0	1	3216	43.9659	1697.79	2	1697.79	2.0068	1.72	1.72	0	n[168.15]GSHMNLDYQM[15.99]YR	-1	mTXNPx;	-	-1	-	0	Target	0	0	0	0	single	Unique	0	0	0	1	1	0	0	0	0
DSS	H	ox	30C	L	ox	30C	Ctrl	07	08	3767	544.84	2	12.0753	1	0	0	1	3767	51.5664	1087.66	2	1087.66	-0.507	1.535	1.535	0	GLFIIDK[155.09]K	-1	mTXNPx;	-	-1	-	0	Target	0	0	0	0	single	Unique	1	0	0	0	0	0	0	0	0
DSS	H	ox	30C	L	ox	30C	Ctrl	07	08	4187	1144.58	3	12.0753	1	1	0	1	4187	57.6987	3430.72	3	3430.71	-0.5071	1.415	1.415	0	VLEAFQYADENGDAIPCGWK[167.17]PGQPTLDTTK	-1	mTXNPx;	-	-1	-	0	Target	0	0	0	0	single	Unique	0	0	1	0	0	0	0	0	0
DSS	H	ox	30C	L	ox	30C	Ctrl	07	08	4188	1140.55	3	12.0753	1	0	0	1	4188	57.7131	3418.64	3	3418.64	0.4319	1.36	1.36	0	VLEAFQYADENGDAIPCGWK[155.09]PGQPTLDTTK	-1	mTXNPx;	-	-1	-	0	Target	0	0	0	0	single	Unique	1	0	0	0	0	0	0	0	0
DSS	H	ox	30C	L	ox	30C	Ctrl	07	08	3694	550.877	2	12.0753	1	1	0	1	3694	50.5198	1099.74	2	1099.74	0.077	1.18	1.18	0	GLFIIDK[167.17]K	-1	mTXNPx;	-	-1	-	0	Target	0	0	0	0	single	Unique	0	0	1	0	0	0	0	0	0
DSS	H	ox	30C	L	ox	30C	Ctrl	07	08	4071	545.332	2	12.0753	1	0	0	1	4071	56.0179	1088.65	2	1088.65	-0.4016	1.08	1.08	0	GLFIIDK[156.08]K	-1	mTXNPx;	-	-1	-	0	Target	0	0	0	0	single	Unique	0	1	0	0	0	0	0	0	0
DSS	H	ox	30C	L	ox	30C	Ctrl	07	08	3731	574.315	3	12.0753	1	0	0	1	3731	51.0468	1719.92	3	1719.92	0.1795	0.97	0.97	0	DALVPIHMEGLGGK[156.08]K	-1	decoy_mTXNPx;	-	-1	-	0	Decoy	0	0	0	0	single	Unique	0	1	0	0	0	0	0	0	0
DSS	H	ox	30C	L	ox	30C	Ctrl	07	08	3220	561.606	3	12.0753	1	1	0	1	3220	44.0108	1681.8	3	1681.8	0.4646	0.955	0.955	0	n[168.15]GSHMNLDYQMYR	-1	mTXNPx;	-	-1	-	0	Target	0	0	0	0	single	Unique	0	0	0	1	0	0	0	0	0
DSS	H	ox	30C	L	ox	30C	Ctrl	07	08	4194	1144.58	3	12.0753	1	1	0	1	4194	57.8007	3430.72	3	3430.71	-0.5658	0.935	0.935	0	VLEAFQYADENGDAIPCGWK[167.17]PGQPTLDTTK	-1	mTXNPx;	-	-1	-	0	Target	0	0	0	0	single	Unique	0	0	1	0	0	0	0	0	0
DSS	H	ox	30C	L	ox	30C	Ctrl	07	08	3229	557.582	3	12.0753	1	0	0	1	3229	44.1409	1669.72	3	1669.72	-0.2896	0.855	0.855	0	n[156.08]GSHMNLDYQMYR	-1	mTXNPx;	-	-1	-	0	Target	0	0	0	0	single	Unique	0	1	0	0	0	0	0	0	0
DSS	H	ox	30C	L	ox	30C	Ctrl	07	08	2871	677.321	2	12.0753	1	0	0	1	2871	39.7349	1352.63	2	1352.63	0.1417	0.73	0.415	0	DINMNDYK[156.08]GK	-1	mTXNPx;	-	-1	-	0	Target	0	0	0	0	single	Unique	0	1	0	0	0	0	0	0	0
DSS	H	ox	30C	L	ox	30C	Ctrl	07	08	3960	683.358	2	12.0753	1	1	0	1	3960	54.3524	1364.7	2	1364.7	1.7496	0.615	0.15	0	GK[168.15]YDNMNIDK	-1	decoy_mTXNPx;	-	-1	-	0	Decoy	0	0	0	0	single	Unique	0	0	0	1	0	0	0	0	0
DSS	H	ox	30C	L	ox	30C	Ctrl	07	08	3697	545.332	2	12.0753	1	0	0	1	3697	50.5628	1088.65	2	1088.65	-1.4063	0.54	0.54	0	GLFIIDK[156.08]K	-1	mTXNPx;	-	-1	-	0	Target	0	0	0	0	single	Unique	0	1	0	0	0	0	0	0	0
DSS	H	ox	30C	L	ox	30C	Ctrl	07	08	4257	955.489	3	12.0753	1	1	0	1	4257	58.7077	2863.45	3	2863.45	-0.5249	0.495	0.495	0	EAAPQFSGQAVVNGAIK[168.15]DINM[15.99]NDYK	-1	mTXNPx;	-	-1	-	0	Target	0	0	0	0	single	Unique	0	0	0	1	1	0	0	0	0
DSS	H	ox	30C	L	ox	30C	Ctrl	07	08	4448	1140.55	3	12.0753	1	0	0	1	4448	61.482	3418.64	3	3418.64	1.1289	0.475	0.475	0	VLEAFQYADENGDAIPCGWK[155.09]PGQPTLDTTK	-1	mTXNPx;	-	-1	-	0	Target	0	0	0	0	single	Unique	1	0	0	0	0	0	0	0	0
DSS	H	ox	30C	L	ox	30C	Ctrl	07	08	4410	1140.55	3	12.0753	1	0	0	1	4410	60.9379	3418.64	3	3418.64	0.2307	0.425	0.425	0	VLEAFQYADENGDAIPCGWK[155.09]PGQPTLDTTK	-1	mTXNPx;	-	-1	-	0	Target	0	0	0	0	single	Unique	1	0	0	0	0	0	0	0	0
DSS	H	ox	30C	L	ox	30C	Ctrl	07	08	4154	545.331	2	12.0753	1	0	0	1	4154	57.2438	1088.65	2	1088.65	-0.2399	0.4	0.4	0	GLFIIDK[156.08]K	-1	mTXNPx;	-	-1	-	0	Target	0	0	0	0	single	Unique	0	1	0	0	0	0	0	0	0
DSS	H	ox	30C	L	ox	30C	Ctrl	07	08	3029	682.865	2	12.0753	1	1	0	1	3029	41.5309	1363.72	2	1363.72	2.6643	0.395	0.395	0	DINMNDYK[167.17]GK	-1	mTXNPx;	-	-1	-	0	Target	0	0	0	0	single	Unique	0	0	1	0	0	0	0	0	0
DSS	H	ox	30C	L	ox	30C	Ctrl	07	08	3680	551.369	2	12.0753	1	1	0	1	3680	50.3218	1100.72	2	1100.72	0.2022	0.395	0.395	0	GLFIIDK[168.15]K	-1	mTXNPx;	-	-1	-	0	Target	0	0	0	0	single	Unique	0	0	0	1	0	0	0	0	0
DSS	H	ox	30C	L	ox	30C	Ctrl	07	08	3740	860.968	2	12.0753	1	0	0	1	3740	51.1814	1719.92	2	1719.92	0.5837	0.34	0.34	0	DALVPIHMEGLGGK[156.08]K	-1	decoy_mTXNPx;	-	-1	-	0	Decoy	0	0	0	0	single	Unique	0	1	0	0	0	0	0	0	0
DSS	H	ox	30C	L	ox	30C	Ctrl	07	08	4248	1432.73	2	12.0753	1	1	0	1	4248	58.5791	2863.45	2	2863.45	-0.6557	0.34	0.34	0	EAAPQFSGQAVVNGAIK[168.15]DINM[15.99]NDYK	-1	mTXNPx;	-	-1	-	0	Target	0	0	0	0	single	Unique	0	0	0	1	1	0	0	0	0
DSS	H	ox	30C	L	ox	30C	Ctrl	07	08	4604	1140.88	3	12.0753	1	0	0	1	4604	63.7851	3419.63	3	3419.62	-0.7422	0.31	0.31	0	VLEAFQYADENGDAIPCGWK[156.08]PGQPTLDTTK	-1	mTXNPx;	-	-1	-	0	Target	0	0	0	0	single	Unique	0	1	0	0	0	0	0	0	0
DSS	H	ox	30C	L	ox	30C	Ctrl	07	08	3178	1206.09	2	12.0753	1	0	0	1	3178	43.4266	2410.17	2	2410.17	1.9883	0.25	0.25	0	M[15.99]NK[156.08]EFFEGAKTTDLTPQGPK	-1	decoy_mTXNPx;	-	-1	-	0	Decoy	0	0	0	0	single	Ambiguous (1)	0	1	0	0	1	0	0	0	0
DSS	H	ox	30C	L	ox	30C	Ctrl	07	08	3178	1206.09	2	12.0753	1	0	0	1	3178	43.4266	2410.17	2	2410.17	1.9883	0.25	0.25	0	M[15.99]NKEFFEGAK[156.08]TTDLTPQGPK	-1	decoy_mTXNPx;	-	-1	-	0	Decoy	0	0	0	0	single	Ambiguous (2)	0	1	0	0	1	0	0	0	0
DSS	H	ox	30C	L	ox	30C	Ctrl	07	08	4759	1410.34	3	12.0753	1	0	0	1	4759	66.1946	4228	3	4228	-1.1009	0.245	0.245	0	VLEAFQYADENGDAIPCGWK[156.08]PGQPTLDTTKAGEFFEK	-1	mTXNPx;	-	-1	-	0	Target	0	0	0	0	single	Unique	0	1	0	0	0	0	0	0	0
DSS	H	ox	30C	L	ox	30C	Ctrl	07	08	4409	1144.58	3	12.0753	1	1	0	1	4409	60.9231	3430.71	3	3430.71	0.0513	0.24	0.24	0	VLEAFQYADENGDAIPCGWK[167.17]PGQPTLDTTK	-1	mTXNPx;	-	-1	-	0	Target	0	0	0	0	single	Unique	0	0	1	0	0	0	0	0	0
DSS	H	ox	30C	L	ox	30C	Ctrl	07	08	3139	835.87	2	12.0753	1	0	0	1	3139	42.9146	1669.73	2	1669.72	-2.0141	0.235	0.235	0	n[156.08]GSHMNLDYQMYR	-1	mTXNPx;	-	-1	-	0	Target	0	0	0	0	single	Unique	0	1	0	0	0	0	0	0	0
DSS	H	ox	30C	L	ox	30C	Ctrl	07	08	4459	946.132	3	12.0753	1	0	0	1	4459	61.6348	2835.37	3	2835.37	0.2257	0.23	0.23	0	EAAPQFSGQAVVNGAIK[156.08]DINMNDYK	-1	mTXNPx;	-	-1	-	0	Target	0	0	0	0	single	Unique	0	1	0	0	0	0	0	0	0
DSS	H	ox	30C	L	ox	30C	Ctrl	07	08	3896	544.839	2	12.0753	1	0	0	1	3896	53.4229	1087.66	2	1087.66	-0.3341	0.155	0.155	0	GLFIIDK[155.09]K	-1	mTXNPx;	-	-1	-	0	Target	0	0	0	0	single	Unique	1	0	0	0	0	0	0	0	0
DSS	H	ox	30C	L	ox	30C	Ctrl	07	08	4324	1418.2	2	12.0753	1	0	0	1	4324	59.7021	2834.39	2	2834.39	-0.9013	0.125	0.125	0	EAAPQFSGQAVVNGAIK[155.09]DINMNDYK	-1	mTXNPx;	-	-1	-	0	Target	0	0	0	0	single	Unique	1	0	0	0	0	0	0	0	0
DSS	H	ox	30C	L	ox	30C	Ctrl	07	08	3880	550.877	2	12.0753	1	1	0	1	3880	53.1934	1099.74	2	1099.74	0.3209	0.1	0.1	0	GLFIIDK[167.17]K	-1	mTXNPx;	-	-1	-	0	Target	0	0	0	0	single	Unique	0	0	1	0	0	0	0	0	0
DSS	H	ox	30C	L	ox	30C	Ctrl	07	08	4331	945.805	3	12.0753	1	0	0	1	4331	59.8108	2834.39	3	2834.39	-0.3304	0.1	0.1	0	EAAPQFSGQAVVNGAIK[155.09]DINMNDYK	-1	mTXNPx;	-	-1	-	0	Target	0	0	0	0	single	Unique	1	0	0	0	0	0	0	0	0
DSS	H	ox	30C	L	ox	30C	Ctrl	07	08	4587	1144.91	3	12.0753	1	1	0	1	4587	63.5488	3431.7	3	3431.7	0.292	0.06	0.06	0	VLEAFQYADENGDAIPCGWK[168.15]PGQPTLDTTK	-1	mTXNPx;	-	-1	-	0	Target	0	0	0	0	single	Unique	0	0	0	1	0	0	0	0	0
DSS	H	ox	30C	L	ox	30C	Ctrl	07	08	4591	1144.91	3	12.0753	1	1	0	1	4591	63.6124	3431.7	3	3431.7	0.4831	0.05	0.05	0	VLEAFQYADENGDAIPCGWK[168.15]PGQPTLDTTK	-1	mTXNPx;	-	-1	-	0	Target	0	0	0	0	single	Unique	0	0	0	1	0	0	0	0	0
DSS	H	ox	30C	L	ox	30C	Ctrl	07	08	3485	849.41	2	12.0753	1	1	0	1	3485	47.6637	1696.81	2	1696.81	2.2928	0.025	0.025	0	n[167.17]GSHMNLDYQM[15.99]YR	-1	mTXNPx;	-	-1	-	0	Target	0	0	0	0	single	Unique	0	0	1	0	1	0	0	0	0
DSS	H	ox	30C	L	ox	30C	Ctrl	07	08	3965	544.84	2	12.0753	1	0	0	1	3965	54.4266	1087.66	2	1087.66	-0.4612	0.025	0.025	0	GLFIIDK[155.09]K	-1	mTXNPx;	-	-1	-	0	Target	0	0	0	0	single	Unique	1	0	0	0	0	0	0	0	0
DSS	H	ox	30C	L	ox	30C	Ctrl	07	08	4234	1011.19	3	12.0753	1	1	0	1	4234	58.3779	3030.55	3	3030.55	-0.0661	0.565	0.565	0	EAAPQFSGQAVVNGAIKDINM[15.99]NDYKGK	17	mTXNPx(34);	-	25	-	150.143	Target	18	44	0	0	loop	Unique	0	0	0	0	1	0	0	0	0
DSS	H	ox	30C	L	ox	30C	Ctrl	07	08	3782	756.737	3	12.0753	1	0	0	1	3782	51.7829	2267.19	3	2267.19	-0.8526	2.63	1.53	1.1	DINMNDYKGK	8	mTXNPx(42);	GLFIIDKK	7	mTXNPx(142);	138.068	Target	35	44	136	143	intra	Unique	0	0	0	0	0	0	0	0	0
DSS	H	ox	30C	L	ox	30C	Ctrl	07	08	3774	760.761	3	12.0753	1	1	0	1	3774	51.6655	2279.26	3	2279.26	0.2976	2.28	1.205	1.055	DINMNDYKGK	8	mTXNPx(42);	GLFIIDKK	7	mTXNPx(142);	150.143	Target	35	44	136	143	intra	Unique	0	0	0	0	0	0	0	0	0
DSS	H	ox	30C	L	ox	30C	Ctrl	07	08	3855	756.737	3	12.0753	1	0	0	1	3855	52.839	2267.19	3	2267.19	-0.8279	1.785	1.785	0.8	DINMNDYKGK	8	mTXNPx(42);	GLFIIDKK	7	mTXNPx(142);	138.068	Target	35	44	136	143	intra	Unique	0	0	0	0	0	0	0	0	0
DSS	H	ox	30C	L	ox	30C	Ctrl	07	08	3800	567.804	4	12.0753	1	0	0	1	3800	52.0474	2267.19	4	2267.19	-0.1184	1.465	1.465	0.61	DINMNDYKGK	8	mTXNPx(42);	GLFIIDKK	7	mTXNPx(142);	138.068	Target	35	44	136	143	intra	Unique	0	0	0	0	0	0	0	0	0
DSS	H	ox	30C	L	ox	30C	Ctrl	07	08	3786	1140.64	2	12.0753	1	1	0	1	3786	51.8407	2279.26	2	2279.26	0.8654	1.41	1.41	0.35	DINMNDYKGK	8	mTXNPx(42);	GLFIIDKK	7	mTXNPx(142);	150.143	Target	35	44	136	143	intra	Unique	0	0	0	0	0	0	0	0	0
DSS	H	ox	30C	L	ox	30C	Ctrl	07	08	3795	1134.6	2	12.0753	1	0	0	1	3795	51.9716	2267.19	2	2267.19	-0.5933	1.36	0.135	0.44	DINMNDYKGK	8	mTXNPx(42);	GLFIIDKK	7	mTXNPx(142);	138.068	Target	35	44	136	143	intra	Unique	0	0	0	0	0	0	0	0	0
DSS	H	ox	30C	L	ox	30C	Ctrl	07	08	3850	760.761	3	12.0753	1	1	0	1	3850	52.7644	2279.26	3	2279.26	0.536	1.255	1.255	0.62	DINMNDYKGK	8	mTXNPx(42);	GLFIIDKK	7	mTXNPx(142);	150.143	Target	35	44	136	143	intra	Unique	0	0	0	0	0	0	0	0	0
DSS	H	ox	30C	L	ox	30C	Ctrl	07	08	3788	570.823	4	12.0753	1	1	0	1	3788	51.8714	2279.26	4	2279.26	-0.4415	0.955	0.955	0.195	DINMNDYKGK	8	mTXNPx(42);	GLFIIDKK	7	mTXNPx(142);	150.143	Target	35	44	136	143	intra	Unique	0	0	0	0	0	0	0	0	0
DSS	H	ox	30C	L	ox	30C	Ctrl	07	08	2896	961.015	2	12.0753	1	0	0	1	2896	40.0014	1920.02	2	1920.01	-1.1654	2.185	1.395	0.605	DINMNDYKGK	8	mTXNPx(42);	KGILR	1	mTXNPx(143);	138.068	Target	35	44	143	147	intra	Unique	0	0	0	0	0	0	0	0	0
DSS	H	ox	30C	L	ox	30C	Ctrl	07	08	2980	641.012	3	12.0753	1	0	0	1	2980	40.9548	1920.01	3	1920.01	-0.5547	2.045	1.83	0.205	DINMNDYKGK	8	mTXNPx(42);	KGILR	1	mTXNPx(143);	138.068	Target	35	44	143	147	intra	Unique	0	0	0	0	0	0	0	0	0
DSS	H	ox	30C	L	ox	30C	Ctrl	07	08	2363	646.343	3	12.0753	1	0	0	1	2363	33.0649	1936.01	3	1936.01	1.3555	1.905	1.56	0.23	DINM[15.99]NDYKGK	8	mTXNPx(42);	KGILR	1	mTXNPx(143);	138.068	Target	35	44	143	147	intra	Unique	0	0	0	0	1	0	0	0	0
DSS	H	ox	30C	L	ox	30C	Ctrl	07	08	2935	967.052	2	12.0753	1	1	0	1	2935	40.4279	1932.09	2	1932.09	0.037	1.845	1.005	0.69	DINMNDYKGK	8	mTXNPx(42);	KGILR	1	mTXNPx(143);	150.143	Target	35	44	143	147	intra	Unique	0	0	0	0	0	0	0	0	0
DSS	H	ox	30C	L	ox	30C	Ctrl	07	08	2891	641.013	3	12.0753	1	0	0	1	2891	39.9534	1920.02	3	1920.01	-1.5876	1.68	1.55	0.115	DINMNDYKGK	8	mTXNPx(42);	KGILR	1	mTXNPx(143);	138.068	Target	35	44	143	147	intra	Unique	0	0	0	0	0	0	0	0	0
DSS	H	ox	30C	L	ox	30C	Ctrl	07	08	2373	485.008	4	12.0753	1	0	0	1	2373	33.2038	1936	4	1936.01	2.7984	1.51	1.32	0.13	DINM[15.99]NDYKGK	8	mTXNPx(42);	KGILR	1	mTXNPx(143);	138.068	Target	35	44	143	147	intra	Unique	0	0	0	0	1	0	0	0	0
DSS	H	ox	30C	L	ox	30C	Ctrl	07	08	2356	650.367	3	12.0753	1	1	0	1	2356	32.9714	1948.08	3	1948.08	2.2517	1.495	1.315	0.165	DINM[15.99]NDYKGK	8	mTXNPx(42);	KGILR	1	mTXNPx(143);	150.143	Target	35	44	143	147	intra	Unique	0	0	0	0	1	0	0	0	0
DSS	H	ox	30C	L	ox	30C	Ctrl	07	08	2364	488.027	4	12.0753	1	1	0	1	2364	33.0791	1948.08	4	1948.08	2.8106	1.495	0.955	0.19	DINM[15.99]NDYKGK	8	mTXNPx(42);	KGILR	1	mTXNPx(143);	150.143	Target	35	44	143	147	intra	Unique	0	0	0	0	1	0	0	0	0
DSS	H	ox	30C	L	ox	30C	Ctrl	07	08	2885	645.037	3	12.0753	1	1	0	1	2885	39.9103	1932.09	3	1932.09	0.7237	1.385	1.265	0.1	DINMNDYKGK	8	mTXNPx(42);	KGILR	1	mTXNPx(143);	150.143	Target	35	44	143	147	intra	Unique	0	0	0	0	0	0	0	0	0
DSS	H	ox	30C	L	ox	30C	Ctrl	07	08	2895	481.011	4	12.0753	1	0	0	1	2895	39.9951	1920.02	4	1920.01	-0.8561	1.37	1.3	0.05	DINMNDYKGK	8	mTXNPx(42);	KGILR	1	mTXNPx(143);	138.068	Target	35	44	143	147	intra	Unique	0	0	0	0	0	0	0	0	0
DSS	H	ox	30C	L	ox	30C	Ctrl	07	08	2374	969.01	2	12.0753	1	0	0	1	2374	33.2179	1936.01	2	1936.01	1.4277	1.265	1.265	0.37	DINM[15.99]NDYKGK	8	mTXNPx(42);	KGILR	1	mTXNPx(143);	138.068	Target	35	44	143	147	intra	Unique	0	0	0	0	1	0	0	0	0
DSS	H	ox	30C	L	ox	30C	Ctrl	07	08	2361	975.047	2	12.0753	1	1	0	1	2361	33.0353	1948.08	2	1948.08	2.3085	0.89	0.89	0.25	DINM[15.99]NDYKGK	8	mTXNPx(42);	KGILR	1	mTXNPx(143);	150.143	Target	35	44	143	147	intra	Unique	0	0	0	0	1	0	0	0	0
DSS	H	ox	30C	L	ox	30C	Ctrl	07	08	2888	484.029	4	12.0753	1	1	0	1	2888	39.9313	1932.09	4	1932.09	0.9452	0.79	0.79	0.015	DINMNDYKGK	8	mTXNPx(42);	KGILR	1	mTXNPx(143);	150.143	Target	35	44	143	147	intra	Unique	0	0	0	0	0	0	0	0	0
DSS	H	ox	30C	L	ox	30C	Ctrl	07	08	3777	611.01	3	12.0753	1	0	0	1	3777	51.7106	1830.01	3	1830.01	0.1341	2.66	2.66	0	KKGGLGEMHIPVLADK	1	mTXNPx(100);	-	2	-	138.068	Target	100	115	0	0	loop	Unique	0	0	0	0	0	0	0	0	0
DSS	H	ox	30C	L	ox	30C	Ctrl	07	08	3758	615.034	3	12.0753	1	1	0	1	3758	51.4346	1842.08	3	1842.08	1.0877	2.16	2.16	0	KKGGLGEMHIPVLADK	1	mTXNPx(100);	-	2	-	150.143	Target	100	115	0	0	loop	Unique	0	0	0	0	0	0	0	0	0
DSS	H	ox	30C	L	ox	30C	Ctrl	07	08	4856	755.972	2	12.0753	1	0	0	1	4856	67.7165	1509.93	2	1509.93	-0.5916	2.32	2.195	0	GLFIIDKKGILR	7	mTXNPx(142);	-	8	-	138.068	Target	136	147	0	0	loop	Unique	0	0	0	0	0	0	0	0	0
DSS	H	ox	30C	L	ox	30C	Ctrl	07	08	4844	762.009	2	12.0753	1	1	0	1	4844	67.5308	1522	2	1522	0.1018	2.265	1.985	0	GLFIIDKKGILR	7	mTXNPx(142);	-	8	-	150.143	Target	136	147	0	0	loop	Unique	0	0	0	0	0	0	0	0	0
DSS	H	ox	42C	L	ox	42C	Ctrl	10	11	4094	765.731	3	12.0753	1	0	0	1	4094	54.7261	2294.17	3	2294.18	1.9131	4.155	4.155	0	GGLGEMHIPVLADK[155.09]SM[15.99]EIAR	-1	mTXNPx;	-	-1	-	0	Target	0	0	0	0	single	Unique	1	0	0	0	1	0	0	0	0
DSS	H	ox	42C	L	ox	42C	Ctrl	10	11	3794	765.731	3	12.0753	1	0	0	1	3794	51.2903	2294.17	3	2294.18	1.9249	3.775	3.775	0	GGLGEM[15.99]HIPVLADK[155.09]SMEIAR	-1	mTXNPx;	-	-1	-	0	Target	0	0	0	0	single	Unique	1	0	0	0	1	0	0	0	0
DSS	H	ox	42C	L	ox	42C	Ctrl	10	11	3809	668.384	3	12.0753	2	0	0	1	3809	51.4997	2002.13	3	2002.13	-0.2444	3.68	3.68	0	K[155.09]K[155.09]GGLGEMHIPVLADK	-1	mTXNPx;	-	-1	-	0	Target	0	0	0	0	single	Unique	2	0	0	0	0	0	0	0	0
DSS	H	ox	42C	L	ox	42C	Ctrl	10	11	3264	463.012	4	12.0753	1	0	0	1	3264	44.4819	1848.02	4	1848.02	-0.1339	3.665	3.665	0	K[156.08]KGGLGEMHIPVLADK	-1	mTXNPx;	-	-1	-	0	Target	0	0	0	0	single	Unique	0	1	0	0	0	0	0	0	0
DSS	H	ox	42C	L	ox	42C	Ctrl	10	11	2762	622.345	3	12.0753	1	0	0	1	2762	38.6142	1864.01	3	1864.01	0.4433	3.65	3.65	0	KK[156.08]GGLGEM[15.99]HIPVLADK	-1	mTXNPx;	-	-1	-	0	Target	0	0	0	0	single	Unique	0	1	0	0	1	0	0	0	0
DSS	H	ox	42C	L	ox	42C	Ctrl	10	11	3539	617.013	3	12.0753	1	0	0	1	3539	47.9386	1848.02	3	1848.02	-0.0323	3.62	3.62	0	K[156.08]KGGLGEMHIPVLADK	-1	mTXNPx;	-	-1	-	0	Target	0	0	0	0	single	Unique	0	1	0	0	0	0	0	0	0
DSS	H	ox	42C	L	ox	42C	Ctrl	10	11	4344	764.428	3	12.0753	1	1	0	1	4344	57.9211	2290.26	3	2290.26	-2.2928	3.505	3.505	0	GGLGEMHIPVLADK[167.17]SMEIAR	-1	mTXNPx;	-	-1	-	0	Target	0	0	0	0	single	Unique	0	0	1	0	0	0	0	0	0
DSS	H	ox	42C	L	ox	42C	Ctrl	10	11	3112	579.647	3	12.0753	1	0	0	1	3112	42.6646	1735.92	3	1735.92	-0.2279	3.33	2.715	0	K[156.08]GGLGEM[15.99]HIPVLADK	-1	mTXNPx;	-	-1	-	0	Target	0	0	0	0	single	Unique	0	1	0	0	1	0	0	0	0
DSS	H	ox	42C	L	ox	42C	Ctrl	10	11	3170	835.378	2	12.0753	1	0	0	1	3170	43.3761	1668.74	2	1668.74	-1.0229	3.275	3.275	0	n[155.09]GSHMNLDYQMYR	-1	mTXNPx;	-	-1	-	0	Target	0	0	0	0	single	Unique	1	0	0	0	0	0	0	0	0
DSS	H	ox	42C	L	ox	42C	Ctrl	10	11	4253	669.04	3	12.0753	2	0	0	1	4253	56.7209	2004.1	3	2004.1	-0.682	3.24	3.24	0	K[156.08]K[156.08]GGLGEMHIPVLADK	-1	mTXNPx;	-	-1	-	0	Target	0	0	0	0	single	Unique	0	2	0	0	0	0	0	0	0
DSS	H	ox	42C	L	ox	42C	Ctrl	10	11	3986	668.71	3	12.0753	2	0	0	1	3986	53.555	2003.11	3	2003.11	2.4039	3.225	3.225	0	K[156.08]K[155.09]GGLGEMHIPVLADK	-1	mTXNPx;	-	-1	-	0	Target	0	0	0	0	single	Unique	1	1	0	0	0	0	0	0	0
DSS	H	ox	42C	L	ox	42C	Ctrl	10	11	3589	573.987	3	12.0753	1	0	0	1	3589	48.6222	1718.94	3	1718.94	-0.8034	3.205	2.575	0	K[155.09]GGLGEMHIPVLADK	-1	mTXNPx;	-	-1	-	0	Target	0	0	0	0	single	Unique	1	0	0	0	0	0	0	0	0
DSS	H	ox	42C	L	ox	42C	Ctrl	10	11	3354	462.766	4	12.0753	1	0	0	1	3354	45.6027	1847.04	4	1847.03	-1.4072	3.2	3.2	0	KK[155.09]GGLGEMHIPVLADK	-1	mTXNPx;	-	-1	-	0	Target	0	0	0	0	single	Unique	1	0	0	0	0	0	0	0	0
DSS	H	ox	42C	L	ox	42C	Ctrl	10	11	3858	860.969	2	12.0753	1	0	0	1	3858	52.1602	1719.92	2	1719.92	-0.2071	3.165	2.25	0	K[156.08]GGLGEMHIPVLADK	-1	mTXNPx;	-	-1	-	0	Target	0	0	0	0	single	Unique	0	1	0	0	0	0	0	0	0
DSS	H	ox	42C	L	ox	42C	Ctrl	10	11	3802	769.756	3	12.0753	1	1	0	1	3802	51.3984	2306.25	3	2306.25	2.5145	3.135	3.135	0	GGLGEM[15.99]HIPVLADK[167.17]SMEIAR	-1	mTXNPx;	-	-1	-	0	Target	0	0	0	0	single	Unique	0	0	1	0	1	0	0	0	0
DSS	H	ox	42C	L	ox	42C	Ctrl	10	11	3667	860.476	2	12.0753	1	0	0	1	3667	49.6631	1718.94	2	1718.94	0.5376	3.055	2.61	0	K[155.09]GGLGEMHIPVLADK	-1	mTXNPx;	-	-1	-	0	Target	0	0	0	0	single	Unique	1	0	0	0	0	0	0	0	0
DSS	H	ox	42C	L	ox	42C	Ctrl	10	11	3603	860.477	2	12.0753	1	0	0	1	3603	48.8081	1718.94	2	1718.94	0.0767	3.04	2.455	0	K[155.09]GGLGEMHIPVLADK	-1	mTXNPx;	-	-1	-	0	Target	0	0	0	0	single	Unique	1	0	0	0	0	0	0	0	0
DSS	H	ox	42C	L	ox	42C	Ctrl	10	11	3688	860.476	2	12.0753	1	0	0	1	3688	49.9367	1718.94	2	1718.94	1.0512	3.04	2.53	0	K[155.09]GGLGEMHIPVLADK	-1	mTXNPx;	-	-1	-	0	Target	0	0	0	0	single	Unique	1	0	0	0	0	0	0	0	0
DSS	H	ox	42C	L	ox	42C	Ctrl	10	11	3261	835.376	2	12.0753	1	0	0	1	3261	44.4479	1668.74	2	1668.74	1.2504	2.97	2.97	0	n[155.09]GSHMNLDYQMYR	-1	mTXNPx;	-	-1	-	0	Target	0	0	0	0	single	Unique	1	0	0	0	0	0	0	0	0
DSS	H	ox	42C	L	ox	42C	Ctrl	10	11	3322	616.684	3	12.0753	1	0	0	1	3322	45.1844	1847.03	3	1847.03	1.5125	2.96	2.96	0	KK[155.09]GGLGEMHIPVLADK	-1	mTXNPx;	-	-1	-	0	Target	0	0	0	0	single	Unique	1	0	0	0	0	0	0	0	0
DSS	H	ox	42C	L	ox	42C	Ctrl	10	11	3190	617.014	3	12.0753	1	0	0	1	3190	43.6251	1848.02	3	1848.02	-1.3572	2.92	2.92	0	K[156.08]KGGLGEMHIPVLADK	-1	mTXNPx;	-	-1	-	0	Target	0	0	0	0	single	Unique	0	1	0	0	0	0	0	0	0
DSS	H	ox	42C	L	ox	42C	Ctrl	10	11	4234	677.089	3	12.0753	2	1	0	1	4234	56.4922	2028.25	3	2028.25	0.3085	2.705	2.705	0	K[168.15]K[168.15]GGLGEMHIPVLADK	-1	mTXNPx;	-	-1	-	0	Target	0	0	0	0	single	Unique	0	0	0	2	0	0	0	0	0
DSS	H	ox	42C	L	ox	42C	Ctrl	10	11	3805	676.433	3	12.0753	2	1	0	1	3805	51.4412	2026.28	3	2026.28	1.4029	2.665	2.665	0	K[167.17]K[167.17]GGLGEMHIPVLADK	-1	mTXNPx;	-	-1	-	0	Target	0	0	0	0	single	Unique	0	0	2	0	0	0	0	0	0
DSS	H	ox	42C	L	ox	42C	Ctrl	10	11	3535	835.871	2	12.0753	1	0	0	1	3535	47.8871	1669.73	2	1669.72	-2.4542	2.655	2.655	0	n[156.08]GSHMNLDYQMYR	-1	mTXNPx;	-	-1	-	0	Target	0	0	0	0	single	Unique	0	1	0	0	0	0	0	0	0
DSS	H	ox	42C	L	ox	42C	Ctrl	10	11	3610	835.87	2	12.0753	1	0	0	1	3610	48.9104	1669.73	2	1669.72	-1.5953	2.65	2.65	0	n[156.08]GSHMNLDYQMYR	-1	mTXNPx;	-	-1	-	0	Target	0	0	0	0	single	Unique	0	1	0	0	0	0	0	0	0
DSS	H	ox	42C	L	ox	42C	Ctrl	10	11	2566	622.016	3	12.0753	1	0	0	1	2566	36.0986	1863.03	3	1863.03	1.2513	2.625	2.625	0	KK[155.09]GGLGEM[15.99]HIPVLADK	-1	mTXNPx;	-	-1	-	0	Target	0	0	0	0	single	Unique	1	0	0	0	1	0	0	0	0
DSS	H	ox	42C	L	ox	42C	Ctrl	10	11	3585	578.012	3	12.0753	1	1	0	1	3585	48.5652	1731.01	3	1731.01	0.7142	2.56	2.275	0	K[167.17]GGLGEMHIPVLADK	-1	mTXNPx;	-	-1	-	0	Target	0	0	0	0	single	Unique	0	0	1	0	0	0	0	0	0
DSS	H	ox	42C	L	ox	42C	Ctrl	10	11	3181	466.03	4	12.0753	1	1	0	1	3181	43.5147	1860.09	4	1860.09	1.4361	2.55	2.55	0	K[168.15]KGGLGEMHIPVLADK	-1	mTXNPx;	-	-1	-	0	Target	0	0	0	0	single	Ambiguous (1)	0	0	0	1	0	0	0	0	0
DSS	H	ox	42C	L	ox	42C	Ctrl	10	11	3181	466.03	4	12.0753	1	1	0	1	3181	43.5147	1860.09	4	1860.09	1.4361	2.55	2.55	0	KK[168.15]GGLGEMHIPVLADK	-1	mTXNPx;	-	-1	-	0	Target	0	0	0	0	single	Ambiguous (2)	0	0	0	1	0	0	0	0	0
DSS	H	ox	42C	L	ox	42C	Ctrl	10	11	3611	866.513	2	12.0753	1	1	0	1	3611	48.9182	1731.01	2	1731.01	1.6616	2.54	1.97	0	K[167.17]GGLGEMHIPVLADK	-1	mTXNPx;	-	-1	-	0	Target	0	0	0	0	single	Unique	0	0	1	0	0	0	0	0	0
DSS	H	ox	42C	L	ox	42C	Ctrl	10	11	3538	621.038	3	12.0753	1	1	0	1	3538	47.9302	1860.09	3	1860.09	0.7976	2.525	2.525	0	K[168.15]KGGLGEMHIPVLADK	-1	mTXNPx;	-	-1	-	0	Target	0	0	0	0	single	Unique	0	0	0	1	0	0	0	0	0
DSS	H	ox	42C	L	ox	42C	Ctrl	10	11	2687	676.829	2	12.0753	1	0	0	1	2687	37.6529	1351.64	2	1351.64	-0.0736	2.5	2.23	0	DINMNDYK[155.09]GK	-1	mTXNPx;	-	-1	-	0	Target	0	0	0	0	single	Unique	1	0	0	0	0	0	0	0	0
DSS	H	ox	42C	L	ox	42C	Ctrl	10	11	3664	573.987	3	12.0753	1	0	0	1	3664	49.6286	1718.94	3	1718.94	-0.5786	2.495	2.28	0	K[155.09]GGLGEMHIPVLADK	-1	mTXNPx;	-	-1	-	0	Target	0	0	0	0	single	Unique	1	0	0	0	0	0	0	0	0
DSS	H	ox	42C	L	ox	42C	Ctrl	10	11	2734	626.369	3	12.0753	1	1	0	1	2734	38.2914	1876.09	3	1876.09	0.99	2.375	2.375	0	KK[168.15]GGLGEM[15.99]HIPVLADK	-1	mTXNPx;	-	-1	-	0	Target	0	0	0	0	single	Unique	0	0	0	1	1	0	0	0	0
DSS	H	ox	42C	L	ox	42C	Ctrl	10	11	3665	578.012	3	12.0753	1	1	0	1	3665	49.6381	1731.01	3	1731.01	0.8396	2.37	2.215	0	K[167.17]GGLGEMHIPVLADK	-1	mTXNPx;	-	-1	-	0	Target	0	0	0	0	single	Unique	0	0	1	0	0	0	0	0	0
DSS	H	ox	42C	L	ox	42C	Ctrl	10	11	3916	574.316	3	12.0753	1	0	0	1	3916	52.9111	1719.93	3	1719.92	-1.7265	2.34	1.97	0	K[156.08]GGLGEMHIPVLADK	-1	mTXNPx;	-	-1	-	0	Target	0	0	0	0	single	Unique	0	1	0	0	0	0	0	0	0
DSS	H	ox	42C	L	ox	42C	Ctrl	10	11	3550	925.016	2	12.0753	1	0	0	1	3550	48.0727	1848.02	2	1848.02	0.0534	2.32	2.32	0	K[156.08]KGGLGEMHIPVLADK	-1	mTXNPx;	-	-1	-	0	Target	0	0	0	0	single	Ambiguous (1)	0	1	0	0	0	0	0	0	0
DSS	H	ox	42C	L	ox	42C	Ctrl	10	11	3550	925.016	2	12.0753	1	0	0	1	3550	48.0727	1848.02	2	1848.02	0.0534	2.32	2.32	0	KK[156.08]GGLGEMHIPVLADK	-1	mTXNPx;	-	-1	-	0	Target	0	0	0	0	single	Ambiguous (2)	0	1	0	0	0	0	0	0	0
DSS	H	ox	42C	L	ox	42C	Ctrl	10	11	2637	849.41	2	12.0753	1	1	0	1	2637	37.0072	1696.8	2	1696.81	2.4791	2.315	2.315	0	n[167.17]GSHM[15.99]NLDYQMYR	-1	mTXNPx;	-	-1	-	0	Target	0	0	0	0	single	Unique	0	0	1	0	1	0	0	0	0
DSS	H	ox	42C	L	ox	42C	Ctrl	10	11	3008	677.323	2	12.0753	1	0	0	1	3008	41.3757	1352.63	2	1352.63	-2.765	2.275	2.245	0	DINMNDYK[156.08]GK	-1	mTXNPx;	-	-1	-	0	Target	0	0	0	0	single	Unique	0	1	0	0	0	0	0	0	0
DSS	H	ox	42C	L	ox	42C	Ctrl	10	11	3100	583.672	3	12.0753	1	1	0	1	3100	42.4984	1747.99	3	1747.99	-0.5057	2.27	1.8	0	K[168.15]GGLGEM[15.99]HIPVLADK	-1	mTXNPx;	-	-1	-	0	Target	0	0	0	0	single	Unique	0	0	0	1	1	0	0	0	0
DSS	H	ox	42C	L	ox	42C	Ctrl	10	11	3838	867.006	2	12.0753	1	1	0	1	3838	51.9007	1732	2	1732	0.8684	2.26	1.875	0	K[168.15]GGLGEMHIPVLADK	-1	mTXNPx;	-	-1	-	0	Target	0	0	0	0	single	Unique	0	0	0	1	0	0	0	0	0
DSS	H	ox	42C	L	ox	42C	Ctrl	10	11	4285	1144.58	3	12.0753	1	1	0	1	4285	57.1509	3430.71	3	3430.71	0.2255	2.245	2.245	0	VLEAFQYADENGDAIPCGWK[167.17]PGQPTLDTTK	-1	mTXNPx;	-	-1	-	0	Target	0	0	0	0	single	Unique	0	0	1	0	0	0	0	0	0
DSS	H	ox	42C	L	ox	42C	Ctrl	10	11	3831	578.34	3	12.0753	1	1	0	1	3831	51.8041	1732	3	1732	-0.3135	2.24	2.035	0	K[168.15]GGLGEMHIPVLADK	-1	mTXNPx;	-	-1	-	0	Target	0	0	0	0	single	Unique	0	0	0	1	0	0	0	0	0
DSS	H	ox	42C	L	ox	42C	Ctrl	10	11	3122	875.003	2	12.0753	1	1	0	1	3122	42.7764	1747.99	2	1747.99	0.4713	2.225	1.995	0	K[168.15]GGLGEM[15.99]HIPVLADK	-1	mTXNPx;	-	-1	-	0	Target	0	0	0	0	single	Unique	0	0	0	1	1	0	0	0	0
DSS	H	ox	42C	L	ox	42C	Ctrl	10	11	3365	835.378	2	12.0753	1	0	0	1	3365	45.7283	1668.74	2	1668.74	-1.7572	2.205	2.205	0	n[155.09]GSHMNLDYQMYR	-1	mTXNPx;	-	-1	-	0	Target	0	0	0	0	single	Unique	1	0	0	0	0	0	0	0	0
DSS	H	ox	42C	L	ox	42C	Ctrl	10	11	4295	1140.55	3	12.0753	1	0	0	1	4295	57.2836	3418.63	3	3418.64	1.1962	2.185	2.185	0	VLEAFQYADENGDAIPCGWK[155.09]PGQPTLDTTK	-1	mTXNPx;	-	-1	-	0	Target	0	0	0	0	single	Unique	1	0	0	0	0	0	0	0	0
DSS	H	ox	42C	L	ox	42C	Ctrl	10	11	2825	849.411	2	12.0753	1	1	0	1	2825	39.2594	1696.81	2	1696.81	1.4461	2.17	2.17	0	n[167.17]GSHMNLDYQM[15.99]YR	-1	mTXNPx;	-	-1	-	0	Target	0	0	0	0	single	Unique	0	0	1	0	1	0	0	0	0
DSS	H	ox	42C	L	ox	42C	Ctrl	10	11	4348	1122.05	4	12.0753	1	1	0	1	4348	57.9784	4484.18	4	4484.17	-2.0381	2.045	2.045	0	VLEAFQYADENGDAIPCGWKPGQPTLDTTKAGEFFEK[167.17]NM	-1	mTXNPx;	-	-1	-	0	Target	0	0	0	0	single	Unique	0	0	1	0	0	0	0	0	0
DSS	H	ox	42C	L	ox	42C	Ctrl	10	11	3529	841.908	2	12.0753	1	1	0	1	3529	47.8159	1681.8	2	1681.8	-2.2536	2.035	2.035	0	n[168.15]GSHMNLDYQMYR	-1	mTXNPx;	-	-1	-	0	Target	0	0	0	0	single	Unique	0	0	0	1	0	0	0	0	0
DSS	H	ox	42C	L	ox	42C	Ctrl	10	11	3841	574.316	3	12.0753	1	0	0	1	3841	51.9467	1719.93	3	1719.92	-1.4673	2.01	1.675	0	K[156.08]GGLGEMHIPVLADK	-1	mTXNPx;	-	-1	-	0	Target	0	0	0	0	single	Unique	0	1	0	0	0	0	0	0	0
DSS	H	ox	42C	L	ox	42C	Ctrl	10	11	3139	868.965	2	12.0753	1	0	0	1	3139	42.995	1735.92	2	1735.92	1.4192	1.995	1.43	0	K[156.08]GGLGEM[15.99]HIPVLADK	-1	mTXNPx;	-	-1	-	0	Target	0	0	0	0	single	Unique	0	1	0	0	1	0	0	0	0
DSS	H	ox	42C	L	ox	42C	Ctrl	10	11	3162	841.414	2	12.0753	1	1	0	1	3162	43.2861	1680.81	2	1680.81	-0.1433	1.965	1.965	0	n[167.17]GSHMNLDYQMYR	-1	mTXNPx;	-	-1	-	0	Target	0	0	0	0	single	Unique	0	0	1	0	0	0	0	0	0
DSS	H	ox	42C	L	ox	42C	Ctrl	10	11	4315	620.818	2	12.0753	1	1	0	1	4315	57.5556	1239.62	2	1239.62	1.1292	1.915	1.915	0	AGEFFEK[168.15]NM	-1	mTXNPx;	-	-1	-	0	Target	0	0	0	0	single	Unique	0	0	0	1	0	0	0	0	0
DSS	H	ox	42C	L	ox	42C	Ctrl	10	11	2912	849.904	2	12.0753	1	1	0	1	2912	40.2318	1697.79	2	1697.79	0.0654	1.9	1.9	0	n[168.15]GSHM[15.99]NLDYQMYR	-1	mTXNPx;	-	-1	-	0	Target	0	0	0	0	single	Unique	0	0	0	1	1	0	0	0	0
DSS	H	ox	42C	L	ox	42C	Ctrl	10	11	4371	951.465	3	12.0753	1	0	0	1	4371	58.2953	2851.37	3	2851.37	-1.0802	1.89	1.89	0	EAAPQFSGQAVVNGAIK[156.08]DINM[15.99]NDYK	-1	mTXNPx;	-	-1	-	0	Target	0	0	0	0	single	Unique	0	1	0	0	1	0	0	0	0
DSS	H	ox	42C	L	ox	42C	Ctrl	10	11	4339	614.781	2	12.0753	1	0	0	1	4339	57.8579	1227.55	2	1227.55	0.6055	1.88	1.88	0	AGEFFEK[156.08]NM	-1	mTXNPx;	-	-1	-	0	Target	0	0	0	0	single	Unique	0	1	0	0	0	0	0	0	0
DSS	H	ox	42C	L	ox	42C	Ctrl	10	11	2231	691.356	2	12.0753	1	1	0	1	2231	32.0339	1380.7	2	1380.7	0.3866	1.87	1.81	0	DINM[15.99]NDYK[168.15]GK	-1	mTXNPx;	-	-1	-	0	Target	0	0	0	0	single	Unique	0	0	0	1	1	0	0	0	0
DSS	H	ox	42C	L	ox	42C	Ctrl	10	11	3143	849.902	2	12.0753	1	1	0	1	3143	43.0524	1697.79	2	1697.79	2.1355	1.855	1.855	0	n[168.15]GSHMNLDYQM[15.99]YR	-1	mTXNPx;	-	-1	-	0	Target	0	0	0	0	single	Unique	0	0	0	1	1	0	0	0	0
DSS	H	ox	42C	L	ox	42C	Ctrl	10	11	3352	924.526	2	12.0753	1	0	0	1	3352	45.5705	1847.04	2	1847.03	-1.5207	1.845	1.845	0	K[155.09]KGGLGEMHIPVLADK	-1	mTXNPx;	-	-1	-	0	Target	0	0	0	0	single	Ambiguous (1)	1	0	0	0	0	0	0	0	0
DSS	H	ox	42C	L	ox	42C	Ctrl	10	11	3352	924.526	2	12.0753	1	0	0	1	3352	45.5705	1847.04	2	1847.03	-1.5207	1.845	1.845	0	KK[155.09]GGLGEMHIPVLADK	-1	mTXNPx;	-	-1	-	0	Target	0	0	0	0	single	Ambiguous (2)	1	0	0	0	0	0	0	0	0
DSS	H	ox	42C	L	ox	42C	Ctrl	10	11	4260	951.137	3	12.0753	1	0	0	1	4260	56.8126	2850.39	3	2850.39	-1.066	1.845	1.845	0	EAAPQFSGQAVVNGAIK[155.09]DINM[15.99]NDYK	-1	mTXNPx;	-	-1	-	0	Target	0	0	0	0	single	Unique	1	0	0	0	1	0	0	0	0
DSS	H	ox	42C	L	ox	42C	Ctrl	10	11	4379	1144.58	3	12.0753	1	1	0	1	4379	58.4082	3430.71	3	3430.71	0.2396	1.735	1.735	0	VLEAFQYADENGDAIPCGWK[167.17]PGQPTLDTTK	-1	mTXNPx;	-	-1	-	0	Target	0	0	0	0	single	Unique	0	0	1	0	0	0	0	0	0
DSS	H	ox	42C	L	ox	42C	Ctrl	10	11	3876	557.582	3	12.0753	1	0	0	1	3876	52.3884	1669.72	3	1669.72	-0.9698	1.705	1.705	0	n[156.08]GSHMNLDYQMYR	-1	mTXNPx;	-	-1	-	0	Target	0	0	0	0	single	Unique	0	1	0	0	0	0	0	0	0
DSS	H	ox	42C	L	ox	42C	Ctrl	10	11	3907	578.34	3	12.0753	1	1	0	1	3907	52.8011	1732	3	1732	0.6292	1.675	1.48	0	K[168.15]GGLGEMHIPVLADK	-1	mTXNPx;	-	-1	-	0	Target	0	0	0	0	single	Unique	0	0	0	1	0	0	0	0	0
DSS	H	ox	42C	L	ox	42C	Ctrl	10	11	3718	544.838	2	12.0753	1	0	0	1	3718	50.3141	1087.66	2	1087.66	2.6189	1.555	1.555	0	GLFIIDK[155.09]K	-1	mTXNPx;	-	-1	-	0	Target	0	0	0	0	single	Unique	1	0	0	0	0	0	0	0	0
DSS	H	ox	42C	L	ox	42C	Ctrl	10	11	3471	849.902	2	12.0753	1	1	0	1	3471	47.0483	1697.79	2	1697.79	1.5925	1.51	1.51	0	n[168.15]GSHMNLDYQM[15.99]YR	-1	mTXNPx;	-	-1	-	0	Target	0	0	0	0	single	Unique	0	0	0	1	1	0	0	0	0
DSS	H	ox	42C	L	ox	42C	Ctrl	10	11	4144	545.331	2	12.0753	1	0	0	1	4144	55.3247	1088.65	2	1088.65	1.4105	1.48	1.48	0	GLFIIDK[156.08]K	-1	mTXNPx;	-	-1	-	0	Target	0	0	0	0	single	Unique	0	1	0	0	0	0	0	0	0
DSS	H	ox	42C	L	ox	42C	Ctrl	10	11	4903	854.107	2	12.0753	2	1	0	1	4903	65.5097	1706.2	2	1706.2	0.6563	1.445	1.445	0	GLFIIDK[167.17]K[167.17]GILR	-1	mTXNPx;	-	-1	-	0	Target	0	0	0	0	single	Unique	0	0	2	0	0	0	0	0	0
DSS	H	ox	42C	L	ox	42C	Ctrl	10	11	4451	949.83	3	12.0753	1	1	0	1	4451	59.3486	2846.47	3	2846.47	-0.6483	1.41	1.41	0	EAAPQFSGQAVVNGAIK[167.17]DINMNDYK	-1	mTXNPx;	-	-1	-	0	Target	0	0	0	0	single	Unique	0	0	1	0	0	0	0	0	0
DSS	H	ox	42C	L	ox	42C	Ctrl	10	11	4456	945.805	3	12.0753	1	0	0	1	4456	59.4217	2834.39	3	2834.39	-1.0456	1.36	1.36	0	EAAPQFSGQAVVNGAIK[155.09]DINMNDYK	-1	mTXNPx;	-	-1	-	0	Target	0	0	0	0	single	Unique	1	0	0	0	0	0	0	0	0
DSS	H	ox	42C	L	ox	42C	Ctrl	10	11	3266	466.03	4	12.0753	1	1	0	1	3266	44.5114	1860.09	4	1860.09	0.8771	1.285	1.285	0	K[168.15]KGGLGEMHIPVLADK	-1	mTXNPx;	-	-1	-	0	Target	0	0	0	0	single	Ambiguous (1)	0	0	0	1	0	0	0	0	0
DSS	H	ox	42C	L	ox	42C	Ctrl	10	11	3266	466.03	4	12.0753	1	1	0	1	3266	44.5114	1860.09	4	1860.09	0.8771	1.285	1.285	0	KK[168.15]GGLGEMHIPVLADK	-1	mTXNPx;	-	-1	-	0	Target	0	0	0	0	single	Ambiguous (2)	0	0	0	1	0	0	0	0	0
DSS	H	ox	42C	L	ox	42C	Ctrl	10	11	3822	850.15	3	12.0753	1	1	0	1	3822	51.6796	2547.43	3	2547.43	0.7997	1.24	1.24	0	KKGGLGEMHIPVLADK[168.15]SMEIAR	-1	mTXNPx;	-	-1	-	0	Target	0	0	0	0	single	Unique	0	0	0	1	0	0	0	0	0
DSS	H	ox	42C	L	ox	42C	Ctrl	10	11	3863	620.326	2	12.0753	1	1	0	1	3863	52.2251	1238.64	2	1238.64	1.0046	1.205	1.205	0	AGEFFEK[167.17]NM	-1	mTXNPx;	-	-1	-	0	Target	0	0	0	0	single	Unique	0	0	1	0	0	0	0	0	0
DSS	H	ox	42C	L	ox	42C	Ctrl	10	11	4583	950.16	3	12.0753	1	1	0	1	4583	61.0512	2847.46	3	2847.45	-2.7228	1.14	1.14	0	EAAPQFSGQAVVNGAIK[168.15]DINMNDYK	-1	mTXNPx;	-	-1	-	0	Target	0	0	0	0	single	Unique	0	0	0	1	0	0	0	0	0
DSS	H	ox	42C	L	ox	42C	Ctrl	10	11	4127	551.368	2	12.0753	1	1	0	1	4127	55.0966	1100.72	2	1100.72	1.71	1.075	1.075	0	GLFIIDK[168.15]K	-1	mTXNPx;	-	-1	-	0	Target	0	0	0	0	single	Unique	0	0	0	1	0	0	0	0	0
DSS	H	ox	42C	L	ox	42C	Ctrl	10	11	3153	616.685	3	12.0753	1	0	0	1	3153	43.1763	1847.03	3	1847.03	0.6391	1.06	1.06	0	K[155.09]KGGLGEMHIPVLADK	-1	mTXNPx;	-	-1	-	0	Target	0	0	0	0	single	Unique	1	0	0	0	0	0	0	0	0
DSS	H	ox	42C	L	ox	42C	Ctrl	10	11	3806	637.864	4	12.0753	1	1	0	1	3806	51.4547	2547.43	4	2547.43	1.9543	1.015	1.015	0	K[168.15]KGGLGEMHIPVLADKSMEIAR	-1	mTXNPx;	-	-1	-	0	Target	0	0	0	0	single	Ambiguous (1)	0	0	0	1	0	0	0	0	0
DSS	H	ox	42C	L	ox	42C	Ctrl	10	11	3806	637.864	4	12.0753	1	1	0	1	3806	51.4547	2547.43	4	2547.43	1.9543	1.015	1.015	0	KK[168.15]GGLGEMHIPVLADKSMEIAR	-1	mTXNPx;	-	-1	-	0	Target	0	0	0	0	single	Ambiguous (2)	0	0	0	1	0	0	0	0	0
DSS	H	ox	42C	L	ox	42C	Ctrl	10	11	4376	1140.55	3	12.0753	1	0	0	1	4376	58.3652	3418.64	3	3418.64	0.0409	1.01	1.01	0	VLEAFQYADENGDAIPCGWK[155.09]PGQPTLDTTK	-1	mTXNPx;	-	-1	-	0	Target	0	0	0	0	single	Unique	1	0	0	0	0	0	0	0	0
DSS	H	ox	42C	L	ox	42C	Ctrl	10	11	3130	620.71	3	12.0753	1	1	0	1	3130	42.8712	1859.11	3	1859.11	1.074	0.995	0.995	0	K[167.17]KGGLGEMHIPVLADK	-1	mTXNPx;	-	-1	-	0	Target	0	0	0	0	single	Unique	0	0	1	0	0	0	0	0	0
DSS	H	ox	42C	L	ox	42C	Ctrl	10	11	4540	1144.58	3	12.0753	1	1	0	1	4540	60.5194	3430.72	3	3430.71	-2.0748	0.995	0.995	0	VLEAFQYADENGDAIPCGWK[167.17]PGQPTLDTTK	-1	mTXNPx;	-	-1	-	0	Target	0	0	0	0	single	Unique	0	0	1	0	0	0	0	0	0
DSS	H	ox	42C	L	ox	42C	Ctrl	10	11	3811	634.846	4	12.0753	1	0	0	1	3811	51.5284	2535.35	4	2535.36	0.4126	0.975	0.975	0	K[156.08]KGGLGEMHIPVLADKSMEIAR	-1	mTXNPx;	-	-1	-	0	Target	0	0	0	0	single	Unique	0	1	0	0	0	0	0	0	0
DSS	H	ox	42C	L	ox	42C	Ctrl	10	11	4647	946.134	3	12.0753	1	0	0	1	4647	61.8921	2835.38	3	2835.37	-2.279	0.925	0.925	0	EAAPQFSGQAVVNGAIK[156.08]DINMNDYK	-1	mTXNPx;	-	-1	-	0	Target	0	0	0	0	single	Unique	0	1	0	0	0	0	0	0	0
DSS	H	ox	42C	L	ox	42C	Ctrl	10	11	3427	841.414	2	12.0753	1	1	0	1	3427	46.5525	1680.81	2	1680.81	0.4226	0.92	0.92	0	n[167.17]GSHMNLDYQMYR	-1	mTXNPx;	-	-1	-	0	Target	0	0	0	0	single	Unique	0	0	1	0	0	0	0	0	0
DSS	H	ox	42C	L	ox	42C	Ctrl	10	11	4396	955.489	3	12.0753	1	1	0	1	4396	58.6252	2863.45	3	2863.45	-0.5804	0.9	0.9	0	EAAPQFSGQAVVNGAIK[168.15]DINM[15.99]NDYK	-1	mTXNPx;	-	-1	-	0	Target	0	0	0	0	single	Unique	0	0	0	1	1	0	0	0	0
DSS	H	ox	42C	L	ox	42C	Ctrl	10	11	4472	1140.55	3	12.0753	1	0	0	1	4472	59.6309	3418.64	3	3418.64	-0.252	0.835	0.835	0	VLEAFQYADENGDAIPCGWK[155.09]PGQPTLDTTK	-1	mTXNPx;	-	-1	-	0	Target	0	0	0	0	single	Unique	1	0	0	0	0	0	0	0	0
DSS	H	ox	42C	L	ox	42C	Ctrl	10	11	4457	1418.2	2	12.0753	1	0	0	1	4457	59.4361	2834.39	2	2834.39	-1.1614	0.825	0.825	0	EAAPQFSGQAVVNGAIK[155.09]DINMNDYK	-1	mTXNPx;	-	-1	-	0	Target	0	0	0	0	single	Unique	1	0	0	0	0	0	0	0	0
DSS	H	ox	42C	L	ox	42C	Ctrl	10	11	3451	835.378	2	12.0753	1	0	0	1	3451	46.8144	1668.74	2	1668.74	-1.9094	0.805	0.805	0	n[155.09]GSHMNLDYQMYR	-1	mTXNPx;	-	-1	-	0	Target	0	0	0	0	single	Unique	1	0	0	0	0	0	0	0	0
DSS	H	ox	42C	L	ox	42C	Ctrl	10	11	3040	682.865	2	12.0753	1	1	0	1	3040	41.7622	1363.72	2	1363.72	2.8058	0.685	0.66	0	DINMNDYK[167.17]GK	-1	mTXNPx;	-	-1	-	0	Target	0	0	0	0	single	Unique	0	0	1	0	0	0	0	0	0
DSS	H	ox	42C	L	ox	42C	Ctrl	10	11	4658	1144.58	3	12.0753	1	1	0	1	4658	62.0389	3430.72	3	3430.71	-1.9017	0.625	0.625	0	VLEAFQYADENGDAIPCGWK[167.17]PGQPTLDTTK	-1	mTXNPx;	-	-1	-	0	Target	0	0	0	0	single	Unique	0	0	1	0	0	0	0	0	0
DSS	H	ox	42C	L	ox	42C	Ctrl	10	11	4773	1140.88	3	12.0753	1	0	0	1	4773	63.6496	3419.63	3	3419.62	-1.2592	0.605	0.605	0	VLEAFQYADENGDAIPCGWK[156.08]PGQPTLDTTK	-1	mTXNPx;	-	-1	-	0	Target	0	0	0	0	single	Unique	0	1	0	0	0	0	0	0	0
DSS	H	ox	42C	L	ox	42C	Ctrl	10	11	4738	1059.54	3	12.0753	2	0	0	1	4738	63.148	3175.59	3	3175.59	-1.0799	0.6	0.6	0	EAAPQFSGQAVVNGAIK[156.08]DINMNDYK[155.09]GK	-1	mTXNPx;	-	-1	-	0	Target	0	0	0	0	single	Unique	1	1	0	0	0	0	0	0	0
DSS	H	ox	42C	L	ox	42C	Ctrl	10	11	4735	1140.55	3	12.0753	1	0	0	1	4735	63.105	3418.64	3	3418.64	-0.4395	0.555	0.555	0	VLEAFQYADENGDAIPCGWK[155.09]PGQPTLDTTK	-1	mTXNPx;	-	-1	-	0	Target	0	0	0	0	single	Unique	1	0	0	0	0	0	0	0	0
DSS	H	ox	42C	L	ox	42C	Ctrl	10	11	3694	868.473	2	12.0753	1	0	0	1	3694	50.0201	1734.93	2	1734.93	0.8231	0.55	0.34	0	DALVPIHM[15.99]EGLGGK[155.09]K	-1	decoy_mTXNPx;	-	-1	-	0	Decoy	0	0	0	0	single	Unique	1	0	0	0	1	0	0	0	0
DSS	H	ox	42C	L	ox	42C	Ctrl	10	11	4300	669.039	3	12.0753	2	0	0	1	4300	57.3519	2004.1	3	2004.1	0.0066	0.5	0.5	0	K[156.08]K[156.08]GGLGEMHIPVLADK	-1	mTXNPx;	-	-1	-	0	Target	0	0	0	0	single	Unique	0	2	0	0	0	0	0	0	0
DSS	H	ox	42C	L	ox	42C	Ctrl	10	11	4370	1426.69	2	12.0753	1	0	0	1	4370	58.2809	2851.38	2	2851.37	-2.0302	0.475	0.475	0	EAAPQFSGQAVVNGAIK[156.08]DINM[15.99]NDYK	-1	mTXNPx;	-	-1	-	0	Target	0	0	0	0	single	Unique	0	1	0	0	1	0	0	0	0
DSS	H	ox	42C	L	ox	42C	Ctrl	10	11	4549	1140.56	3	12.0753	1	0	0	1	4549	60.6302	3418.65	3	3418.64	-2.9473	0.445	0.445	0	VLEAFQYADENGDAIPCGWK[155.09]PGQPTLDTTK	-1	mTXNPx;	-	-1	-	0	Target	0	0	0	0	single	Unique	1	0	0	0	0	0	0	0	0
DSS	H	ox	42C	L	ox	42C	Ctrl	10	11	4657	1140.56	3	12.0753	1	0	0	1	4657	62.0246	3418.65	3	3418.64	-2.4722	0.39	0.39	0	VLEAFQYADENGDAIPCGWK[155.09]PGQPTLDTTK	-1	mTXNPx;	-	-1	-	0	Target	0	0	0	0	single	Unique	1	0	0	0	0	0	0	0	0
DSS	H	ox	42C	L	ox	42C	Ctrl	10	11	4814	1144.91	3	12.0753	1	1	0	1	4814	64.2039	3431.7	3	3431.7	-1.03	0.39	0.39	0	VLEAFQYADENGDAIPCGWK[168.15]PGQPTLDTTK	-1	mTXNPx;	-	-1	-	0	Target	0	0	0	0	single	Unique	0	0	0	1	0	0	0	0	0
DSS	H	ox	42C	L	ox	42C	Ctrl	10	11	4914	1144.58	3	12.0753	1	1	0	1	4914	65.662	3430.71	3	3430.71	0.9242	0.37	0.37	0	VLEAFQYADENGDAIPCGWK[167.17]PGQPTLDTTK	-1	mTXNPx;	-	-1	-	0	Target	0	0	0	0	single	Unique	0	0	1	0	0	0	0	0	0
DSS	H	ox	42C	L	ox	42C	Ctrl	10	11	4269	955.161	3	12.0753	1	1	0	1	4269	56.9423	2862.46	3	2862.46	-0.5691	0.365	0.365	0	EAAPQFSGQAVVNGAIK[167.17]DINM[15.99]NDYK	-1	mTXNPx;	-	-1	-	0	Target	0	0	0	0	single	Unique	0	0	1	0	1	0	0	0	0
DSS	H	ox	42C	L	ox	42C	Ctrl	10	11	3428	561.278	3	12.0753	1	1	0	1	3428	46.5691	1680.81	3	1680.81	1.4144	0.335	0.335	0	n[167.17]GSHMNLDYQMYR	-1	mTXNPx;	-	-1	-	0	Target	0	0	0	0	single	Unique	0	0	1	0	0	0	0	0	0
DSS	H	ox	42C	L	ox	42C	Ctrl	10	11	4786	1710.82	2	12.0753	1	0	0	1	4786	63.8319	3419.63	2	3419.62	-1.4524	0.33	0.33	0	VLEAFQYADENGDAIPCGWK[156.08]PGQPTLDTTK	-1	mTXNPx;	-	-1	-	0	Target	0	0	0	0	single	Unique	0	1	0	0	0	0	0	0	0
DSS	H	ox	42C	L	ox	42C	Ctrl	10	11	3919	544.838	2	12.0753	1	0	0	1	3919	52.9427	1087.66	2	1087.66	2.818	0.32	0.32	0	GLFIIDK[155.09]K	-1	mTXNPx;	-	-1	-	0	Target	0	0	0	0	single	Unique	1	0	0	0	0	0	0	0	0
DSS	H	ox	42C	L	ox	42C	Ctrl	10	11	4577	1424.74	2	12.0753	1	1	0	1	4577	60.9699	2847.46	2	2847.45	-2.6589	0.315	0.315	0	EAAPQFSGQAVVNGAIK[168.15]DINMNDYK	-1	mTXNPx;	-	-1	-	0	Target	0	0	0	0	single	Unique	0	0	0	1	0	0	0	0	0
DSS	H	ox	42C	L	ox	42C	Ctrl	10	11	4262	1432.24	2	12.0753	1	1	0	1	4262	56.8429	2862.46	2	2862.46	-0.212	0.295	0.295	0	EAAPQFSGQAVVNGAIK[167.17]DINM[15.99]NDYK	-1	mTXNPx;	-	-1	-	0	Target	0	0	0	0	single	Unique	0	0	1	0	1	0	0	0	0
DSS	H	ox	42C	L	ox	42C	Ctrl	10	11	4256	1426.2	2	12.0753	1	0	0	1	4256	56.7592	2850.39	2	2850.39	-0.9948	0.25	0.25	0	EAAPQFSGQAVVNGAIK[155.09]DINM[15.99]NDYK	-1	mTXNPx;	-	-1	-	0	Target	0	0	0	0	single	Unique	1	0	0	0	1	0	0	0	0
DSS	H	ox	42C	L	ox	42C	Ctrl	10	11	4480	955.159	3	12.0753	1	1	0	1	4480	59.7416	2862.46	3	2862.46	2.0514	0.24	0.24	0	EAAPQFSGQAVVNGAIK[167.17]DINM[15.99]NDYK	-1	mTXNPx;	-	-1	-	0	Target	0	0	0	0	single	Unique	0	0	1	0	1	0	0	0	0
DSS	H	ox	42C	L	ox	42C	Ctrl	10	11	4459	1085.78	4	12.0753	1	0	0	1	4459	59.4671	4339.1	4	4339.1	-1.6004	0.225	0.225	0	DSFAIIETPCVFTFDMPYFFLVIYK[155.09]GKYDNMNIDK	-1	decoy_mTXNPx;	-	-1	-	0	Decoy	0	0	0	0	single	Unique	1	0	0	0	0	0	0	0	0
DSS	H	ox	42C	L	ox	42C	Ctrl	10	11	4848	1140.88	3	12.0753	1	0	0	1	4848	64.6994	3419.63	3	3419.62	-0.7763	0.215	0.215	0	VLEAFQYADENGDAIPCGWK[156.08]PGQPTLDTTK	-1	mTXNPx;	-	-1	-	0	Target	0	0	0	0	single	Unique	0	1	0	0	0	0	0	0	0
DSS	H	ox	42C	L	ox	42C	Ctrl	10	11	3901	550.877	2	12.0753	1	1	0	1	3901	52.7169	1099.74	2	1099.74	0.053	0.21	0.21	0	GLFIIDK[167.17]K	-1	mTXNPx;	-	-1	-	0	Target	0	0	0	0	single	Unique	0	0	1	0	0	0	0	0	0
DSS	H	ox	42C	L	ox	42C	Ctrl	10	11	3840	561.607	3	12.0753	1	1	0	1	3840	51.9326	1681.8	3	1681.8	0.091	0.2	0.2	0	n[168.15]GSHMNLDYQMYR	-1	mTXNPx;	-	-1	-	0	Target	0	0	0	0	single	Unique	0	0	0	1	0	0	0	0	0
DSS	H	ox	42C	L	ox	42C	Ctrl	10	11	3449	557.254	3	12.0753	1	0	0	1	3449	46.7929	1668.74	3	1668.74	-0.365	0.165	0.165	0	n[155.09]GSHMNLDYQMYR	-1	mTXNPx;	-	-1	-	0	Target	0	0	0	0	single	Unique	1	0	0	0	0	0	0	0	0
DSS	H	ox	42C	L	ox	42C	Ctrl	10	11	4619	1140.56	3	12.0753	1	0	0	1	4619	61.5269	3418.65	3	3418.64	-2.3662	0.14	0.14	0	VLEAFQYADENGDAIPCGWK[155.09]PGQPTLDTTK	-1	mTXNPx;	-	-1	-	0	Target	0	0	0	0	single	Unique	1	0	0	0	0	0	0	0	0
DSS	H	ox	42C	L	ox	42C	Ctrl	10	11	3785	1011.01	2	12.0753	1	0	0	1	3785	51.1798	2020.01	2	2020.02	0.6728	0.13	0.13	0	EFFEGAK[155.09]TTDLTPQGPK	-1	decoy_mTXNPx;	-	-1	-	0	Decoy	0	0	0	0	single	Unique	1	0	0	0	0	0	0	0	0
DSS	H	ox	42C	L	ox	42C	Ctrl	10	11	4579	1418.2	2	12.0753	1	0	0	1	4579	60.9951	2834.38	2	2834.39	2.7546	0.125	0.125	0	EAAPQFSGQAVVNGAIK[155.09]DINMNDYK	-1	mTXNPx;	-	-1	-	0	Target	0	0	0	0	single	Unique	1	0	0	0	0	0	0	0	0
DSS	H	ox	42C	L	ox	42C	Ctrl	10	11	4078	1011.51	2	12.0753	1	0	0	1	4078	54.5449	2021	2	2021	0.8146	0.085	0.085	0	EFFEGAK[156.08]TTDLTPQGPK	-1	decoy_mTXNPx;	-	-1	-	0	Decoy	0	0	0	0	single	Unique	0	1	0	0	0	0	0	0	0
DSS	H	ox	42C	L	ox	42C	Ctrl	10	11	5295	1016.84	3	12.0753	1	0	0	1	5295	71.3735	3047.51	3	3047.51	0.5605	0.075	0.075	0	GKYDNMNIDK[155.09]IAGNVVAQGSFQPAAER	-1	decoy_mTXNPx;	-	-1	-	0	Decoy	0	0	0	0	single	Unique	1	0	0	0	0	0	0	0	0
DSS	H	ox	42C	L	ox	42C	Ctrl	10	11	3774	1017.05	2	12.0753	1	1	0	1	3774	51.0404	2032.09	2	2032.09	1.5105	0.065	0.065	0	EFFEGAK[167.17]TTDLTPQGPK	-1	decoy_mTXNPx;	-	-1	-	0	Decoy	0	0	0	0	single	Unique	0	0	1	0	0	0	0	0	0
DSS	H	ox	42C	L	ox	42C	Ctrl	10	11	4849	1144.58	3	12.0753	1	1	0	1	4849	64.7142	3430.71	3	3430.71	0.352	0.055	0.055	0	VLEAFQYADENGDAIPCGWK[167.17]PGQPTLDTTK	-1	mTXNPx;	-	-1	-	0	Target	0	0	0	0	single	Unique	0	0	1	0	0	0	0	0	0
DSS	H	ox	42C	L	ox	42C	Ctrl	10	11	3412	737.705	3	12.0753	1	1	0	1	3412	46.3687	2210.09	3	2210.1	2.9096	0.045	0.045	0	n[168.15]GSHMNLDYQMYRTATVR	-1	mTXNPx;	-	-1	-	0	Target	0	0	0	0	single	Unique	0	0	0	1	0	0	0	0	0
DSS	H	ox	42C	L	ox	42C	Ctrl	10	11	4448	545.332	2	12.0753	1	0	0	1	4448	59.3081	1088.65	2	1088.65	-0.4074	0.035	0.035	0	GLFIIDK[156.08]K	-1	mTXNPx;	-	-1	-	0	Target	0	0	0	0	single	Unique	0	1	0	0	0	0	0	0	0
DSS	H	ox	42C	L	ox	42C	Ctrl	10	11	3508	737.706	3	12.0753	1	1	0	1	3508	47.5683	2210.1	3	2210.1	1.468	0.03	0.03	0	n[168.15]GSHMNLDYQMYRTATVR	-1	mTXNPx;	-	-1	-	0	Target	0	0	0	0	single	Unique	0	0	0	1	0	0	0	0	0
DSS	H	ox	42C	L	ox	42C	Ctrl	10	11	4089	1017.54	2	12.0753	1	1	0	1	4089	54.6627	2033.07	2	2033.07	1.1057	0.025	0.025	0	EFFEGAK[168.15]TTDLTPQGPK	-1	decoy_mTXNPx;	-	-1	-	0	Decoy	0	0	0	0	single	Unique	0	0	0	1	0	0	0	0	0
DSS	H	ox	42C	L	ox	42C	Ctrl	10	11	3021	1172.83	4	12.0753	3	0	0	1	3021	41.5479	4687.28	4	4687.28	-0.5907	0.335	0.335	0.085	MNK[155.09]EFFEGAK[155.09]TTDLTPQGPK	1	decoy_mTXNPx(1);	SHM[15.99]NLDYQMYRTATVR	1	mTXNPx(2);	138.068	Decoy	1	20	2	17	inter	Ambiguous (2)	2	0	0	0	0	0	0	0	0
DSS	H	ox	42C	L	ox	42C	Ctrl	10	11	4708	793.063	3	12.0753	1	0	0	1	4708	62.7437	2376.17	3	2376.17	-0.2994	0.215	0.215	0	MNKEFFEGAKTTDLTPQGPK	1	decoy_mTXNPx(1);	-	3	-	138.068	Decoy	1	20	0	0	loop	Ambiguous (1)	0	0	0	0	0	0	0	0	0
DSS	H	ox	42C	L	ox	42C	Ctrl	10	11	4701	797.088	3	12.0753	1	1	0	1	4701	62.642	2388.24	3	2388.24	-0.4517	0.06	0.06	0	MNKEFFEGAKTTDLTPQGPK	1	decoy_mTXNPx(1);	-	3	-	150.143	Decoy	1	20	0	0	loop	Ambiguous (1)	0	0	0	0	0	0	0	0	0
DSS	H	ox	42C	L	ox	42C	Ctrl	10	11	4708	793.063	3	12.0753	1	0	0	1	4708	62.7437	2376.17	3	2376.17	-0.2994	0.215	0.215	0	MNKEFFEGAKTTDLTPQGPK	1	decoy_mTXNPx(1);	-	10	-	138.068	Decoy	1	20	0	0	loop	Ambiguous (2)	0	0	0	0	0	0	0	0	0
DSS	H	ox	42C	L	ox	42C	Ctrl	10	11	4701	797.088	3	12.0753	1	1	0	1	4701	62.642	2388.24	3	2388.24	-0.4517	0.06	0.06	0	MNKEFFEGAKTTDLTPQGPK	1	decoy_mTXNPx(1);	-	10	-	150.143	Decoy	1	20	0	0	loop	Ambiguous (2)	0	0	0	0	0	0	0	0	0
DSS	H	ox	42C	L	ox	42C	Ctrl	10	11	3343	746.709	3	12.0753	1	0	0	1	3343	45.4617	2237.1	3	2237.11	1.8656	3.06	3.06	0.3	GSHMNLDYQMYR	1	mTXNPx(1);	KGILR	1	mTXNPx(143);	138.068	Target	1	12	143	147	intra	Unique	0	0	0	0	0	0	0	0	0
DSS	H	ox	42C	L	ox	42C	Ctrl	10	11	4278	1306.02	5	12.0753	1	1	0	1	4278	57.0574	6525.07	5	6525.09	2.0252	0.31	0.31	0.1	GSHM[15.99]NLDYQMYRTATVR	1	mTXNPx(1);	VLEAFQYADENGDAIPCGWKPGQPTLDTTKAGEFFEKNM	20	mTXNPx(185);	150.143	Target	1	17	166	204	intra	Ambiguous (1)	0	0	0	0	1	0	0	0	0
DSS	H	ox	42C	L	ox	42C	Ctrl	10	11	4278	1306.02	5	12.0753	1	1	0	1	4278	57.0574	6525.07	5	6525.09	2.0252	0.31	0.31	0.1	GSHMNLDYQM[15.99]YRTATVR	1	mTXNPx(1);	VLEAFQYADENGDAIPCGWKPGQPTLDTTKAGEFFEKNM	20	mTXNPx(185);	150.143	Target	1	17	166	204	intra	Ambiguous (2)	0	0	0	0	1	0	0	0	0
DSS	H	ox	42C	L	ox	42C	Ctrl	10	11	1650	548.503	9	12.0753	3	0	0	1	1650	24.3291	4927.46	9	4927.46	-1.0078	0.19	0.01	0.07	NK[156.08]EFFEGAK	1	decoy_mTXNPx(2);	TATVREAAPQFSGQAVVNGAIK[156.08]DINM[15.99]NDYKGK	30	mTXNPx(42);	138.068	Decoy	2	10	13	44	inter	Ambiguous (3)	0	1	0	0	0	0	1	0	0
DSS	H	ox	42C	L	ox	42C	Ctrl	10	11	1650	548.392	9	12.0753	3	0	0	1	1650	24.3291	4926.46	9	4926.47	2.7081	0.19	0.005	0.07	NK[155.09]EFFEGAK	1	decoy_mTXNPx(2);	TATVREAAPQFSGQAVVNGAIK[156.08]DINM[15.99]NDYKGK	30	mTXNPx(42);	138.068	Decoy	2	10	13	44	inter	Ambiguous (1)	1	0	0	0	0	0	1	0	0
DSS	H	ox	42C	L	ox	42C	Ctrl	10	11	1650	548.392	9	12.0753	3	0	0	1	1650	24.3291	4926.46	9	4926.47	2.7081	0.19	0.005	0.07	NK[156.08]EFFEGAK	1	decoy_mTXNPx(2);	TATVREAAPQFSGQAVVNGAIK[155.09]DINM[15.99]NDYKGK	30	mTXNPx(42);	138.068	Decoy	2	10	13	44	inter	Ambiguous (4)	0	1	0	0	0	1	0	0	0
DSS	H	ox	42C	L	ox	42C	Ctrl	10	11	3021	1172.83	4	12.0753	3	0	0	1	3021	41.5479	4687.28	4	4687.28	-0.5907	0.335	0.335	0.085	n[155.09]MNKEFFEGAK[155.09]TTDLTPQGPK	3	decoy_mTXNPx(3);	SHM[15.99]NLDYQMYRTATVR	1	mTXNPx(2);	138.068	Decoy	1	21	2	17	inter	Ambiguous (3)	2	0	0	0	0	0	0	0	0
DSS	H	ox	42C	L	ox	42C	Ctrl	10	11	4708	793.063	3	12.0753	1	0	0	1	4708	62.7437	2376.17	3	2376.17	-0.2994	0.215	0.215	0	MNKEFFEGAKTTDLTPQGPK	3	decoy_mTXNPx(3);	-	10	-	138.068	Decoy	1	20	0	0	loop	Ambiguous (3)	0	0	0	0	0	0	0	0	0
DSS	H	ox	42C	L	ox	42C	Ctrl	10	11	4701	797.088	3	12.0753	1	1	0	1	4701	62.642	2388.24	3	2388.24	-0.4517	0.06	0.06	0	MNKEFFEGAKTTDLTPQGPK	3	decoy_mTXNPx(3);	-	10	-	150.143	Decoy	1	20	0	0	loop	Ambiguous (3)	0	0	0	0	0	0	0	0	0
DSS	H	ox	42C	L	ox	42C	Ctrl	10	11	1650	548.503	9	12.0753	3	0	0	1	1650	24.3291	4927.46	9	4927.46	-1.0078	0.19	0.01	0.07	n[156.08]NKEFFEGAK	2	decoy_mTXNPx(3);	TATVREAAPQFSGQAVVNGAIK[156.08]DINM[15.99]NDYKGK	30	mTXNPx(42);	138.068	Decoy	2	11	13	44	inter	Ambiguous (5)	0	1	0	0	0	0	1	0	0
DSS	H	ox	42C	L	ox	42C	Ctrl	10	11	1650	548.392	9	12.0753	3	0	0	1	1650	24.3291	4926.46	9	4926.47	2.7081	0.19	0.005	0.07	n[155.09]NKEFFEGAK	2	decoy_mTXNPx(3);	TATVREAAPQFSGQAVVNGAIK[156.08]DINM[15.99]NDYKGK	30	mTXNPx(42);	138.068	Decoy	2	11	13	44	inter	Ambiguous (2)	1	0	0	0	0	0	1	0	0
DSS	H	ox	42C	L	ox	42C	Ctrl	10	11	1650	548.392	9	12.0753	3	0	0	1	1650	24.3291	4926.46	9	4926.47	2.7081	0.19	0.005	0.07	n[156.08]NKEFFEGAK	2	decoy_mTXNPx(3);	TATVREAAPQFSGQAVVNGAIK[155.09]DINM[15.99]NDYKGK	30	mTXNPx(42);	138.068	Decoy	2	11	13	44	inter	Ambiguous (6)	0	1	0	0	0	1	0	0	0
DSS	H	ox	42C	L	ox	42C	Ctrl	10	11	3021	1172.83	4	12.0753	3	0	0	1	3021	41.5479	4687.28	4	4687.28	-0.5907	0.335	0.335	0.085	n[155.09]MNK[155.09]EFFEGAKTTDLTPQGPK	10	decoy_mTXNPx(10);	SHM[15.99]NLDYQMYRTATVR	1	mTXNPx(2);	138.068	Decoy	1	21	2	17	inter	Ambiguous (1)	2	0	0	0	0	0	0	0	0
DSS	H	ox	42C	L	ox	42C	Ctrl	10	11	4235	714.373	5	12.0753	1	0	0	1	4235	56.5036	3566.83	5	3566.83	0.7407	1.29	0.85	0.13	EFFEGAKTTDLTPQGPK	7	decoy_mTXNPx(10);	KGGLGEMHIPVLADK	1	mTXNPx(101);	138.068	Decoy	4	20	101	115	inter	Unique	0	0	0	0	0	0	0	0	0
DSS	H	ox	42C	L	ox	42C	Ctrl	10	11	4844	1299.22	5	12.0753	2	0	0	1	4844	64.6368	6491.09	5	6491.08	-0.9662	0.485	0.485	0.225	EFFEGAKTTDLTPQGPK	7	decoy_mTXNPx(10);	VLEAFQYADENGDAIPCGWKPGQPTLDTTK[155.09]AGEFFEKNM[15.99]	20	mTXNPx(185);	138.068	Decoy	4	20	166	204	inter	Unique	0	0	0	0	0	1	0	0	0
DSS	H	ox	42C	L	ox	42C	Ctrl	10	11	1952	861.42	5	12.0753	1	1	0	1	1952	28.2024	4302.07	5	4302.06	-1.8444	0.07	0.07	0.015	EAAPQFSGQAVVNGAIKDINM[15.99]NDYK	17	mTXNPx(34);	SHMNLDYQMYR	1	mTXNPx(2);	150.143	Target	18	42	2	12	intra	Unique	0	0	0	0	1	0	0	0	0
DSS	H	ox	42C	L	ox	42C	Ctrl	10	11	4367	1011.19	3	12.0753	1	1	0	1	4367	58.2402	3030.55	3	3030.55	0.5235	1.605	1.605	0	EAAPQFSGQAVVNGAIKDINM[15.99]NDYKGK	17	mTXNPx(34);	-	25	-	150.143	Target	18	44	0	0	loop	Unique	0	0	0	0	1	0	0	0	0
DSS	H	ox	42C	L	ox	42C	Ctrl	10	11	4618	1005.86	3	12.0753	1	1	0	1	4618	61.5172	3014.56	3	3014.56	-2.596	1	1	0	EAAPQFSGQAVVNGAIKDINMNDYKGK	17	mTXNPx(34);	-	25	-	150.143	Target	18	44	0	0	loop	Unique	0	0	0	0	0	0	0	0	0
DSS	H	ox	42C	L	ox	42C	Ctrl	10	11	4358	1007.17	3	12.0753	1	0	0	1	4358	58.1094	3018.48	3	3018.48	-0.6376	0.865	0.865	0	EAAPQFSGQAVVNGAIKDINM[15.99]NDYKGK	17	mTXNPx(34);	-	25	-	138.068	Target	18	44	0	0	loop	Unique	0	0	0	0	1	0	0	0	0
DSS	H	ox	42C	L	ox	42C	Ctrl	10	11	4360	1510.25	2	12.0753	1	0	0	1	4360	58.1362	3018.48	2	3018.48	-1.0478	0.665	0.665	0	EAAPQFSGQAVVNGAIKDINM[15.99]NDYKGK	17	mTXNPx(34);	-	25	-	138.068	Target	18	44	0	0	loop	Unique	0	0	0	0	1	0	0	0	0
DSS	H	ox	42C	L	ox	42C	Ctrl	10	11	4353	1516.28	2	12.0753	1	1	0	1	4353	58.0446	3030.55	2	3030.55	-0.3724	0.475	0.475	0	EAAPQFSGQAVVNGAIKDINM[15.99]NDYKGK	17	mTXNPx(34);	-	25	-	150.143	Target	18	44	0	0	loop	Unique	0	0	0	0	1	0	0	0	0
DSS	H	ox	42C	L	ox	42C	Ctrl	10	11	4361	1516.28	2	12.0753	1	1	0	1	4361	58.1505	3030.55	2	3030.55	-0.3724	0.315	0.315	0	EAAPQFSGQAVVNGAIKDINM[15.99]NDYKGK	17	mTXNPx(34);	-	25	-	150.143	Target	18	44	0	0	loop	Unique	0	0	0	0	1	0	0	0	0
DSS	H	ox	42C	L	ox	42C	Ctrl	10	11	4592	1001.84	3	12.0753	1	0	0	1	4592	61.1757	3002.49	3	3002.48	-2.9208	0.305	0.305	0	EAAPQFSGQAVVNGAIKDINMNDYKGK	17	mTXNPx(34);	-	25	-	138.068	Target	18	44	0	0	loop	Unique	0	0	0	0	0	0	0	0	0
DSS	H	ox	42C	L	ox	42C	Ctrl	10	11	4695	1502.25	2	12.0753	1	0	0	1	4695	62.5547	3002.48	2	3002.48	-0.3773	0.125	0.125	0	EAAPQFSGQAVVNGAIKDINMNDYKGK	17	mTXNPx(34);	-	25	-	138.068	Target	18	44	0	0	loop	Unique	0	0	0	0	0	0	0	0	0
DSS	H	ox	42C	L	ox	42C	Ctrl	10	11	3422	954.452	3	12.0753	1	1	0	1	3422	46.4952	2860.33	3	2860.34	1.0582	3.485	1.075	1.1	DINMNDYKGK	8	mTXNPx(42);	GSHMNLDYQMYR	1	mTXNPx(1);	150.143	Target	35	44	1	12	intra	Unique	0	0	0	0	0	0	0	0	0
DSS	H	ox	42C	L	ox	42C	Ctrl	10	11	3415	716.092	4	12.0753	1	1	0	1	3415	46.4021	2860.34	4	2860.34	-1.0735	1.94	1.535	0.32	DINMNDYKGK	8	mTXNPx(42);	GSHMNLDYQMYR	1	mTXNPx(1);	150.143	Target	35	44	1	12	intra	Unique	0	0	0	0	0	0	0	0	0
DSS	H	ox	42C	L	ox	42C	Ctrl	10	11	3433	713.073	4	12.0753	1	0	0	1	3433	46.6247	2848.26	4	2848.26	-0.288	1.355	1.04	0.3	DINMNDYKGK	8	mTXNPx(42);	GSHMNLDYQMYR	1	mTXNPx(1);	138.068	Target	35	44	1	12	intra	Unique	0	0	0	0	0	0	0	0	0
DSS	H	ox	42C	L	ox	42C	Ctrl	10	11	4528	887.022	7	12.0753	2	1	0	1	4528	60.3703	6202.1	7	6202.09	-2.0227	0.045	0.03	0	EAAPQFSGQAVVNGAIK[156.08]DINM[15.99]NDYKGKYIVLFFYPMDFTFVCPTEIIAFSDR	25	mTXNPx(42);	-	27	-	150.143	Target	18	69	0	0	loop	Unique	0	1	0	0	1	0	0	0	0
DSS	H	ox	42C	L	ox	42C	Ctrl	10	11	3423	762.067	3	12.0753	1	0	0	1	3423	46.5011	2283.18	3	2283.18	1.445	2.46	1.175	1.18	DINM[15.99]NDYKGK	8	mTXNPx(42);	GLFIIDKK	7	mTXNPx(142);	138.068	Target	35	44	136	143	intra	Unique	0	0	0	0	1	0	0	0	0
DSS	H	ox	42C	L	ox	42C	Ctrl	10	11	3778	760.76	3	12.0753	1	1	0	1	3778	51.0954	2279.26	3	2279.26	2.4221	2.375	1.045	1.1	DINMNDYKGK	8	mTXNPx(42);	GLFIIDKK	7	mTXNPx(142);	150.143	Target	35	44	136	143	intra	Unique	0	0	0	0	0	0	0	0	0
DSS	H	ox	42C	L	ox	42C	Ctrl	10	11	3872	756.736	3	12.0753	1	0	0	1	3872	52.3387	2267.19	3	2267.19	-0.1906	2.3	1.38	0.91	DINMNDYKGK	8	mTXNPx(42);	GLFIIDKK	7	mTXNPx(142);	138.068	Target	35	44	136	143	intra	Unique	0	0	0	0	0	0	0	0	0
DSS	H	ox	42C	L	ox	42C	Ctrl	10	11	3853	760.761	3	12.0753	1	1	0	1	3853	52.0921	2279.26	3	2279.26	0.4019	2.29	1.01	1.025	DINMNDYKGK	8	mTXNPx(42);	GLFIIDKK	7	mTXNPx(142);	150.143	Target	35	44	136	143	intra	Unique	0	0	0	0	0	0	0	0	0
DSS	H	ox	42C	L	ox	42C	Ctrl	10	11	3784	1140.64	2	12.0753	1	1	0	1	3784	51.1671	2279.26	2	2279.26	1.7973	2.215	0.73	1.05	DINMNDYKGK	8	mTXNPx(42);	GLFIIDKK	7	mTXNPx(142);	150.143	Target	35	44	136	143	intra	Unique	0	0	0	0	0	0	0	0	0
DSS	H	ox	42C	L	ox	42C	Ctrl	10	11	3791	756.736	3	12.0753	1	0	0	1	3791	51.2601	2267.19	3	2267.19	0.248	2.145	1.205	0.94	DINMNDYKGK	8	mTXNPx(42);	GLFIIDKK	7	mTXNPx(142);	138.068	Target	35	44	136	143	intra	Unique	0	0	0	0	0	0	0	0	0
DSS	H	ox	42C	L	ox	42C	Ctrl	10	11	3788	570.822	4	12.0753	1	1	0	1	3788	51.2251	2279.26	4	2279.26	1.7349	2.04	0.97	1.015	DINMNDYKGK	8	mTXNPx(42);	GLFIIDKK	7	mTXNPx(142);	150.143	Target	35	44	136	143	intra	Unique	0	0	0	0	0	0	0	0	0
DSS	H	ox	42C	L	ox	42C	Ctrl	10	11	3799	1134.6	2	12.0753	1	0	0	1	3799	51.3636	2267.19	2	2267.19	0.3349	2.03	0.655	0.8	DINMNDYKGK	8	mTXNPx(42);	GLFIIDKK	7	mTXNPx(142);	138.068	Target	35	44	136	143	intra	Unique	0	0	0	0	0	0	0	0	0
DSS	H	ox	42C	L	ox	42C	Ctrl	10	11	3792	1140.64	2	12.0753	1	1	0	1	3792	51.2671	2279.26	2	2279.26	1.8377	1.995	0.615	0.865	DINMNDYKGK	8	mTXNPx(42);	GLFIIDKK	7	mTXNPx(142);	150.143	Target	35	44	136	143	intra	Unique	0	0	0	0	0	0	0	0	0
DSS	H	ox	42C	L	ox	42C	Ctrl	10	11	3800	567.804	4	12.0753	1	0	0	1	3800	51.3746	2267.19	4	2267.19	0.2395	1.975	0.78	0.84	DINMNDYKGK	8	mTXNPx(42);	GLFIIDKK	7	mTXNPx(142);	138.068	Target	35	44	136	143	intra	Unique	0	0	0	0	0	0	0	0	0
DSS	H	ox	42C	L	ox	42C	Ctrl	10	11	2881	641.011	3	12.0753	1	0	0	1	2881	39.8871	1920.01	3	1920.01	0.8223	1.925	1.75	0.15	DINMNDYKGK	8	mTXNPx(42);	KGILR	1	mTXNPx(143);	138.068	Target	35	44	143	147	intra	Unique	0	0	0	0	0	0	0	0	0
DSS	H	ox	42C	L	ox	42C	Ctrl	10	11	2542	646.343	3	12.0753	1	0	0	1	2542	35.7802	1936.01	3	1936.01	0.7776	1.875	1.68	0.185	DINM[15.99]NDYKGK	8	mTXNPx(42);	KGILR	1	mTXNPx(143);	138.068	Target	35	44	143	147	intra	Unique	0	0	0	0	1	0	0	0	0
DSS	H	ox	42C	L	ox	42C	Ctrl	10	11	2875	645.038	3	12.0753	1	1	0	1	2875	39.8087	1932.09	3	1932.09	-1.6601	1.34	1.245	0.085	DINMNDYKGK	8	mTXNPx(42);	KGILR	1	mTXNPx(143);	150.143	Target	35	44	143	147	intra	Unique	0	0	0	0	0	0	0	0	0
DSS	H	ox	42C	L	ox	42C	Ctrl	10	11	2238	650.368	3	12.0753	1	1	0	1	2238	32.1306	1948.08	3	1948.08	0.7881	1.315	1.14	0.15	DINM[15.99]NDYKGK	8	mTXNPx(42);	KGILR	1	mTXNPx(143);	150.143	Target	35	44	143	147	intra	Unique	0	0	0	0	1	0	0	0	0
DSS	H	ox	42C	L	ox	42C	Ctrl	10	11	2775	645.039	3	12.0753	1	1	0	1	2775	38.7574	1932.09	3	1932.09	-2.9305	1.23	1.135	0.085	DINMNDYKGK	8	mTXNPx(42);	KGILR	1	mTXNPx(143);	150.143	Target	35	44	143	147	intra	Unique	0	0	0	0	0	0	0	0	0
DSS	H	ox	42C	L	ox	42C	Ctrl	10	11	2239	488.029	4	12.0753	1	1	0	1	2239	32.1412	1948.09	4	1948.08	-1.1195	1.125	0.955	0.15	DINM[15.99]NDYKGK	8	mTXNPx(42);	KGILR	1	mTXNPx(143);	150.143	Target	35	44	143	147	intra	Unique	0	0	0	0	1	0	0	0	0
DSS	H	ox	42C	L	ox	42C	Ctrl	10	11	2783	484.031	4	12.0753	1	1	0	1	2783	38.8526	1932.09	4	1932.09	-2.6029	0.85	0.795	0.005	DINMNDYKGK	8	mTXNPx(42);	KGILR	1	mTXNPx(143);	150.143	Target	35	44	143	147	intra	Unique	0	0	0	0	0	0	0	0	0
DSS	H	ox	42C	L	ox	42C	Ctrl	10	11	4896	899.798	3	12.0753	1	0	0	1	4896	65.4037	2696.37	3	2696.38	2.5562	0.105	0.105	0.05	LIGKK	4	decoy_mTXNPx(62);	SHMNLDYQM[15.99]YRTATVR	1	mTXNPx(2);	138.068	Decoy	59	63	2	17	inter	Unique	0	0	0	0	0	0	0	0	0
DSS	H	ox	42C	L	ox	42C	Ctrl	10	11	2499	1260.18	4	12.0753	1	0	0	1	2499	35.2105	5036.67	4	5036.68	2.5802	0.39	0.39	0.14	KDIIFLGRLAIGSEEILVGYDR	1	decoy_mTXNPx(63);	n[15.99]MNKEFFEGAKTTDLTPQGPK	10	decoy_mTXNPx(10);	138.068	Decoy	63	84	1	21	intra	Ambiguous (1)	0	0	0	0	0	0	0	0	0
DSS	H	ox	42C	L	ox	42C	Ctrl	10	11	2499	1260.18	4	12.0753	2	0	0	1	2499	35.2105	5036.67	4	5036.68	2.5802	0.39	0.39	0.14	KDIIFLGRLAIGSEEILVGYDR	1	decoy_mTXNPx(63);	M[15.99]NK[168.15]EFFEGAKTTDLTPQGPK	10	decoy_mTXNPx(10);	138.068	Decoy	63	84	1	20	intra	Ambiguous (2)	0	0	0	0	0	0	0	0	1
DSS	H	ox	42C	L	ox	42C	Ctrl	10	11	4243	1153.59	3	12.0753	2	0	0	1	4243	56.5915	3457.74	3	3457.75	2.9859	0.375	0.375	0.125	AIEMSKDALVPIHMEGLGGK	6	decoy_mTXNPx(90);	NK[156.08]EFFEGAK	1	decoy_mTXNPx(2);	138.068	Decoy	85	104	2	10	intra	Ambiguous (1)	0	0	0	0	0	0	1	0	0
DSS	H	ox	42C	L	ox	42C	Ctrl	10	11	4243	1153.59	3	12.0753	2	0	0	1	4243	56.5915	3457.74	3	3457.75	2.9859	0.375	0.375	0.125	AIEMSKDALVPIHMEGLGGK	6	decoy_mTXNPx(90);	n[156.08]NKEFFEGAK	2	decoy_mTXNPx(3);	138.068	Decoy	85	104	2	11	intra	Ambiguous (2)	0	0	0	0	0	0	1	0	0
DSS	H	ox	42C	L	ox	42C	Ctrl	10	11	4637	891.822	3	12.0753	2	0	0	1	4637	61.7695	2672.44	3	2672.44	-1.4006	4.74	4.01	0	KKGGLGEMHIPVLADK[155.09]SMEIAR	1	mTXNPx(100);	-	2	-	138.068	Target	100	121	0	0	loop	Unique	1	0	0	0	0	0	0	0	0
DSS	H	ox	42C	L	ox	42C	Ctrl	10	11	4557	891.822	3	12.0753	2	0	0	1	4557	60.7255	2672.44	3	2672.44	-2.0873	4.49	3.835	0	KKGGLGEMHIPVLADK[155.09]SMEIAR	1	mTXNPx(100);	-	2	-	138.068	Target	100	121	0	0	loop	Unique	1	0	0	0	0	0	0	0	0
DSS	H	ox	42C	L	ox	42C	Ctrl	10	11	4718	891.819	3	12.0753	2	0	0	1	4718	62.8814	2672.44	3	2672.44	1.0279	3.915	3.33	0	KKGGLGEMHIPVLADK[155.09]SMEIAR	1	mTXNPx(100);	-	2	-	138.068	Target	100	121	0	0	loop	Unique	1	0	0	0	0	0	0	0	0
DSS	H	ox	42C	L	ox	42C	Ctrl	10	11	4100	897.151	3	12.0753	2	0	0	1	4100	54.7964	2688.43	3	2688.43	1.0033	3.665	3.065	0	KKGGLGEM[15.99]HIPVLADK[155.09]SMEIAR	1	mTXNPx(100);	-	2	-	138.068	Target	100	121	0	0	loop	Unique	1	0	0	0	1	0	0	0	0
DSS	H	ox	42C	L	ox	42C	Ctrl	10	11	4412	897.153	3	12.0753	2	0	0	1	4412	58.8158	2688.44	3	2688.43	-1.5546	3.62	3.055	0	KKGGLGEMHIPVLADK[155.09]SM[15.99]EIAR	1	mTXNPx(100);	-	2	-	138.068	Target	100	121	0	0	loop	Unique	1	0	0	0	1	0	0	0	0
DSS	H	ox	42C	L	ox	42C	Ctrl	10	11	4804	892.148	3	12.0753	2	0	0	1	4804	64.0674	2673.42	3	2673.42	-0.104	3.485	2.885	0	KKGGLGEMHIPVLADK[156.08]SMEIAR	1	mTXNPx(100);	-	2	-	138.068	Target	100	121	0	0	loop	Unique	0	1	0	0	0	0	0	0	0
DSS	H	ox	42C	L	ox	42C	Ctrl	10	11	4331	897.152	3	12.0753	2	0	0	1	4331	57.7551	2688.43	3	2688.43	0.17	3.44	3.06	0	KKGGLGEMHIPVLADK[155.09]SM[15.99]EIAR	1	mTXNPx(100);	-	2	-	138.068	Target	100	121	0	0	loop	Unique	1	0	0	0	1	0	0	0	0
DSS	H	ox	42C	L	ox	42C	Ctrl	10	11	4587	1337.23	2	12.0753	2	0	0	1	4587	61.1097	2672.45	2	2672.44	-2.8592	3.27	3.02	0	KKGGLGEMHIPVLADK[155.09]SMEIAR	1	mTXNPx(100);	-	2	-	138.068	Target	100	121	0	0	loop	Unique	1	0	0	0	0	0	0	0	0
DSS	H	ox	42C	L	ox	42C	Ctrl	10	11	3683	611.009	3	12.0753	1	0	0	1	3683	49.8807	1830	3	1830.01	1.6055	3.23	3.23	0	KKGGLGEMHIPVLADK	1	mTXNPx(100);	-	2	-	138.068	Target	100	115	0	0	loop	Unique	0	0	0	0	0	0	0	0	0
DSS	H	ox	42C	L	ox	42C	Ctrl	10	11	4874	892.148	3	12.0753	2	0	0	1	4874	65.0677	2673.42	3	2673.42	0.3614	3.17	2.805	0	KKGGLGEMHIPVLADK[156.08]SMEIAR	1	mTXNPx(100);	-	2	-	138.068	Target	100	121	0	0	loop	Unique	0	1	0	0	0	0	0	0	0
DSS	H	ox	42C	L	ox	42C	Ctrl	10	11	4921	892.148	3	12.0753	2	0	0	1	4921	65.7676	2673.42	3	2673.42	0.3414	3.155	2.87	0	KKGGLGEMHIPVLADK[156.08]SMEIAR	1	mTXNPx(100);	-	2	-	138.068	Target	100	121	0	0	loop	Unique	0	1	0	0	0	0	0	0	0
DSS	H	ox	42C	L	ox	42C	Ctrl	10	11	4002	897.151	3	12.0753	2	0	0	1	4002	53.7264	2688.43	3	2688.43	1.5902	3.025	2.58	0	KKGGLGEM[15.99]HIPVLADK[155.09]SMEIAR	1	mTXNPx(100);	-	2	-	138.068	Target	100	121	0	0	loop	Unique	1	0	0	0	1	0	0	0	0
DSS	H	ox	42C	L	ox	42C	Ctrl	10	11	3844	611.01	3	12.0753	1	0	0	1	3844	51.9886	1830.01	3	1830.01	-0.754	2.935	2.935	0	KKGGLGEMHIPVLADK	1	mTXNPx(100);	-	2	-	138.068	Target	100	115	0	0	loop	Unique	0	0	0	0	0	0	0	0	0
DSS	H	ox	42C	L	ox	42C	Ctrl	10	11	3284	616.34	3	12.0753	1	0	0	1	3284	44.7194	1846	3	1846	2.7096	2.785	2.785	0	KKGGLGEM[15.99]HIPVLADK	1	mTXNPx(100);	-	2	-	138.068	Target	100	115	0	0	loop	Unique	0	0	0	0	1	0	0	0	0
DSS	H	ox	42C	L	ox	42C	Ctrl	10	11	3308	616.341	3	12.0753	1	0	0	1	3308	44.9959	1846	3	1846	1.2764	2.72	2.72	0	KKGGLGEM[15.99]HIPVLADK	1	mTXNPx(100);	-	2	-	138.068	Target	100	115	0	0	loop	Unique	0	0	0	0	1	0	0	0	0
DSS	H	ox	42C	L	ox	42C	Ctrl	10	11	3929	611.01	3	12.0753	1	0	0	1	3929	53.0574	1830.01	3	1830.01	-0.5774	2.705	2.705	0	KKGGLGEMHIPVLADK	1	mTXNPx(100);	-	2	-	138.068	Target	100	115	0	0	loop	Unique	0	0	0	0	0	0	0	0	0
DSS	H	ox	42C	L	ox	42C	Ctrl	10	11	3385	616.341	3	12.0753	1	0	0	1	3385	45.9884	1846	3	1846	0.2505	2.685	2.685	0	KKGGLGEM[15.99]HIPVLADK	1	mTXNPx(100);	-	2	-	138.068	Target	100	115	0	0	loop	Unique	0	0	0	0	1	0	0	0	0
DSS	H	ox	42C	L	ox	42C	Ctrl	10	11	3442	616.342	3	12.0753	1	0	0	1	3442	46.7189	1846	3	1846	-0.4182	2.685	2.685	0	KKGGLGEM[15.99]HIPVLADK	1	mTXNPx(100);	-	2	-	138.068	Target	100	115	0	0	loop	Unique	0	0	0	0	1	0	0	0	0
DSS	H	ox	42C	L	ox	42C	Ctrl	10	11	3835	922.047	2	12.0753	1	1	0	1	3835	51.8606	1842.08	2	1842.08	1.3631	2.67	2.67	0	KKGGLGEMHIPVLADK	1	mTXNPx(100);	-	2	-	150.143	Target	100	115	0	0	loop	Unique	0	0	0	0	0	0	0	0	0
DSS	H	ox	42C	L	ox	42C	Ctrl	10	11	3467	616.342	3	12.0753	1	0	0	1	3467	47.0082	1846	3	1846	-0.4182	2.605	2.605	0	KKGGLGEM[15.99]HIPVLADK	1	mTXNPx(100);	-	2	-	138.068	Target	100	115	0	0	loop	Unique	0	0	0	0	1	0	0	0	0
DSS	H	ox	42C	L	ox	42C	Ctrl	10	11	4263	905.532	3	12.0753	2	1	0	1	4263	56.8549	2713.57	3	2713.57	-1.6692	2.6	2.025	0	KKGGLGEM[15.99]HIPVLADK[168.15]SMEIAR	1	mTXNPx(100);	-	2	-	150.143	Target	100	121	0	0	loop	Unique	0	0	0	1	1	0	0	0	0
DSS	H	ox	42C	L	ox	42C	Ctrl	10	11	3846	916.012	2	12.0753	1	0	0	1	3846	52.0026	1830.01	2	1830.01	-0.7801	2.565	2.565	0	KKGGLGEMHIPVLADK	1	mTXNPx(100);	-	2	-	138.068	Target	100	115	0	0	loop	Unique	0	0	0	0	0	0	0	0	0
DSS	H	ox	42C	L	ox	42C	Ctrl	10	11	4686	905.532	3	12.0753	2	1	0	1	4686	62.4394	2713.57	3	2713.57	-1.642	2.555	2.215	0	KKGGLGEMHIPVLADK[168.15]SM[15.99]EIAR	1	mTXNPx(100);	-	2	-	150.143	Target	100	121	0	0	loop	Unique	0	0	0	1	1	0	0	0	0
DSS	H	ox	42C	L	ox	42C	Ctrl	10	11	4388	905.203	3	12.0753	2	1	0	1	4388	58.5173	2712.59	3	2712.58	-0.5971	2.525	2.1	0	KKGGLGEMHIPVLADK[167.17]SM[15.99]EIAR	1	mTXNPx(100);	-	2	-	150.143	Target	100	121	0	0	loop	Unique	0	0	1	0	1	0	0	0	0
DSS	H	ox	42C	L	ox	42C	Ctrl	10	11	3331	620.365	3	12.0753	1	1	0	1	3331	45.2967	1858.07	3	1858.08	2.6156	2.51	2.51	0	KKGGLGEM[15.99]HIPVLADK	1	mTXNPx(100);	-	2	-	150.143	Target	100	115	0	0	loop	Unique	0	0	0	0	1	0	0	0	0
DSS	H	ox	42C	L	ox	42C	Ctrl	10	11	3619	616.342	3	12.0753	1	0	0	1	3619	49.0321	1846	3	1846	-0.8632	2.505	2.505	0	KKGGLGEM[15.99]HIPVLADK	1	mTXNPx(100);	-	2	-	138.068	Target	100	115	0	0	loop	Unique	0	0	0	0	1	0	0	0	0
DSS	H	ox	42C	L	ox	42C	Ctrl	10	11	3313	616.343	3	12.0753	1	0	0	1	3313	45.0606	1846.01	3	1846	-2.5093	2.465	2.465	0	KKGGLGEM[15.99]HIPVLADK	1	mTXNPx(100);	-	2	-	138.068	Target	100	115	0	0	loop	Unique	0	0	0	0	1	0	0	0	0
DSS	H	ox	42C	L	ox	42C	Ctrl	10	11	3367	620.366	3	12.0753	1	1	0	1	3367	45.7586	1858.07	3	1858.08	1.389	2.45	2.45	0	KKGGLGEM[15.99]HIPVLADK	1	mTXNPx(100);	-	2	-	150.143	Target	100	115	0	0	loop	Unique	0	0	0	0	1	0	0	0	0
DSS	H	ox	42C	L	ox	42C	Ctrl	10	11	3675	611.009	3	12.0753	1	0	0	1	3675	49.7745	1830.01	3	1830.01	0.6219	2.435	2.435	0	KKGGLGEMHIPVLADK	1	mTXNPx(100);	-	2	-	138.068	Target	100	115	0	0	loop	Unique	0	0	0	0	0	0	0	0	0
DSS	H	ox	42C	L	ox	42C	Ctrl	10	11	2958	930.049	2	12.0753	1	1	0	1	2958	40.7666	1858.08	2	1858.08	-2.9453	2.43	2.43	0	KKGGLGEM[15.99]HIPVLADK	1	mTXNPx(100);	-	2	-	150.143	Target	100	115	0	0	loop	Unique	0	0	0	0	1	0	0	0	0
DSS	H	ox	42C	L	ox	42C	Ctrl	10	11	3763	611.008	3	12.0753	1	0	0	1	3763	50.9186	1830	3	1830.01	2.6573	2.415	2.415	0	KKGGLGEMHIPVLADK	1	mTXNPx(100);	-	2	-	138.068	Target	100	115	0	0	loop	Unique	0	0	0	0	0	0	0	0	0
DSS	H	ox	42C	L	ox	42C	Ctrl	10	11	3765	916.009	2	12.0753	1	0	0	1	3765	50.9327	1830	2	1830.01	1.9215	2.405	2.405	0	KKGGLGEMHIPVLADK	1	mTXNPx(100);	-	2	-	138.068	Target	100	115	0	0	loop	Unique	0	0	0	0	0	0	0	0	0
DSS	H	ox	42C	L	ox	42C	Ctrl	10	11	2920	620.368	3	12.0753	1	1	0	1	2920	40.3206	1858.08	3	1858.08	-2.3611	2.35	2.35	0	KKGGLGEM[15.99]HIPVLADK	1	mTXNPx(100);	-	2	-	150.143	Target	100	115	0	0	loop	Unique	0	0	0	0	1	0	0	0	0
DSS	H	ox	42C	L	ox	42C	Ctrl	10	11	4928	892.147	3	12.0753	2	0	0	1	4928	65.8727	2673.42	3	2673.42	0.987	2.34	2.02	0	KKGGLGEMHIPVLADK[156.08]SMEIAR	1	mTXNPx(100);	-	2	-	138.068	Target	100	121	0	0	loop	Unique	0	1	0	0	0	0	0	0	0
DSS	H	ox	42C	L	ox	42C	Ctrl	10	11	3460	620.366	3	12.0753	1	1	0	1	3460	46.9212	1858.08	3	1858.08	0.8248	2.265	2.265	0	KKGGLGEM[15.99]HIPVLADK	1	mTXNPx(100);	-	2	-	150.143	Target	100	115	0	0	loop	Unique	0	0	0	0	1	0	0	0	0
DSS	H	ox	42C	L	ox	42C	Ctrl	10	11	3007	620.368	3	12.0753	1	1	0	1	3007	41.3676	1858.08	3	1858.08	-2.7741	2.18	2.18	0	KKGGLGEM[15.99]HIPVLADK	1	mTXNPx(100);	-	2	-	150.143	Target	100	115	0	0	loop	Unique	0	0	0	0	1	0	0	0	0
DSS	H	ox	42C	L	ox	42C	Ctrl	10	11	3648	620.366	3	12.0753	1	1	0	1	3648	49.4084	1858.08	3	1858.08	0.3262	2.15	2.15	0	KKGGLGEM[15.99]HIPVLADK	1	mTXNPx(100);	-	2	-	150.143	Target	100	115	0	0	loop	Unique	0	0	0	0	1	0	0	0	0
DSS	H	ox	42C	L	ox	42C	Ctrl	10	11	4783	905.529	3	12.0753	2	1	0	1	4783	63.7886	2713.56	3	2713.57	1.5625	2.125	1.825	0	KKGGLGEMHIPVLADK[168.15]SM[15.99]EIAR	1	mTXNPx(100);	-	2	-	150.143	Target	100	121	0	0	loop	Unique	0	0	0	1	1	0	0	0	0
DSS	H	ox	42C	L	ox	42C	Ctrl	10	11	3327	924.006	2	12.0753	1	0	0	1	3327	45.2383	1846	2	1846	2.2675	2.11	2.11	0	KKGGLGEM[15.99]HIPVLADK	1	mTXNPx(100);	-	2	-	138.068	Target	100	115	0	0	loop	Unique	0	0	0	0	1	0	0	0	0
DSS	H	ox	42C	L	ox	42C	Ctrl	10	11	3620	620.366	3	12.0753	1	1	0	1	3620	49.0409	1858.08	3	1858.08	0.2829	2.095	2.095	0	KKGGLGEM[15.99]HIPVLADK	1	mTXNPx(100);	-	2	-	150.143	Target	100	115	0	0	loop	Unique	0	0	0	0	1	0	0	0	0
DSS	H	ox	42C	L	ox	42C	Ctrl	10	11	4548	899.871	3	12.0753	2	1	0	1	4548	60.6217	2696.59	3	2696.59	-0.5601	2.085	1.45	0	KKGGLGEMHIPVLADK[167.17]SMEIAR	1	mTXNPx(100);	-	2	-	150.143	Target	100	121	0	0	loop	Unique	0	0	1	0	0	0	0	0	0
DSS	H	ox	42C	L	ox	42C	Ctrl	10	11	4760	905.529	3	12.0753	2	1	0	1	4760	63.4703	2713.56	3	2713.57	1.6507	2.08	1.81	0	KKGGLGEMHIPVLADK[168.15]SM[15.99]EIAR	1	mTXNPx(100);	-	2	-	150.143	Target	100	121	0	0	loop	Unique	0	0	0	1	1	0	0	0	0
DSS	H	ox	42C	L	ox	42C	Ctrl	10	11	3318	930.045	2	12.0753	1	1	0	1	3318	45.1246	1858.07	2	1858.08	1.3738	2.05	2.05	0	KKGGLGEM[15.99]HIPVLADK	1	mTXNPx(100);	-	2	-	150.143	Target	100	115	0	0	loop	Unique	0	0	0	0	1	0	0	0	0
DSS	H	ox	42C	L	ox	42C	Ctrl	10	11	3685	922.046	2	12.0753	1	1	0	1	3685	49.8974	1842.08	2	1842.08	2.6747	2.045	2.045	0	KKGGLGEMHIPVLADK	1	mTXNPx(100);	-	2	-	150.143	Target	100	115	0	0	loop	Unique	0	0	0	0	0	0	0	0	0
DSS	H	ox	42C	L	ox	42C	Ctrl	10	11	3443	620.366	3	12.0753	1	1	0	1	3443	46.7279	1858.08	3	1858.08	1.1223	2.04	2.04	0	KKGGLGEM[15.99]HIPVLADK	1	mTXNPx(100);	-	2	-	150.143	Target	100	115	0	0	loop	Unique	0	0	0	0	1	0	0	0	0
DSS	H	ox	42C	L	ox	42C	Ctrl	10	11	4633	905.53	3	12.0753	2	1	0	1	4633	61.7167	2713.57	3	2713.57	-0.1485	2.035	1.58	0	KKGGLGEMHIPVLADK[168.15]SM[15.99]EIAR	1	mTXNPx(100);	-	2	-	150.143	Target	100	121	0	0	loop	Unique	0	0	0	1	1	0	0	0	0
DSS	H	ox	42C	L	ox	42C	Ctrl	10	11	4535	905.531	3	12.0753	2	1	0	1	4535	60.4532	2713.57	3	2713.57	-1.0224	2	1.48	0	KKGGLGEMHIPVLADK[168.15]SM[15.99]EIAR	1	mTXNPx(100);	-	2	-	150.143	Target	100	121	0	0	loop	Unique	0	0	0	1	1	0	0	0	0
DSS	H	ox	42C	L	ox	42C	Ctrl	10	11	3395	930.046	2	12.0753	1	1	0	1	3395	46.1224	1858.08	2	1858.08	0.0196	1.99	1.99	0	KKGGLGEM[15.99]HIPVLADK	1	mTXNPx(100);	-	2	-	150.143	Target	100	115	0	0	loop	Unique	0	0	0	0	1	0	0	0	0
DSS	H	ox	42C	L	ox	42C	Ctrl	10	11	4829	1337.72	2	12.0753	2	0	0	1	4829	64.4223	2673.42	2	2673.42	-0.1855	1.965	1.715	0	KKGGLGEMHIPVLADK[156.08]SMEIAR	1	mTXNPx(100);	-	2	-	138.068	Target	100	121	0	0	loop	Unique	0	1	0	0	0	0	0	0	0
DSS	H	ox	42C	L	ox	42C	Ctrl	10	11	3845	615.034	3	12.0753	1	1	0	1	3845	51.9945	1842.08	3	1842.08	1.7418	1.935	1.935	0	KKGGLGEMHIPVLADK	1	mTXNPx(100);	-	2	-	150.143	Target	100	115	0	0	loop	Unique	0	0	0	0	0	0	0	0	0
DSS	H	ox	42C	L	ox	42C	Ctrl	10	11	4625	905.53	3	12.0753	2	1	0	1	4625	61.6097	2713.57	3	2713.57	-0.1816	1.67	1.36	0	KKGGLGEMHIPVLADK[168.15]SM[15.99]EIAR	1	mTXNPx(100);	-	2	-	150.143	Target	100	121	0	0	loop	Unique	0	0	0	1	1	0	0	0	0
DSS	H	ox	42C	L	ox	42C	Ctrl	10	11	4850	1337.72	2	12.0753	2	0	0	1	4850	64.7285	2673.42	2	2673.42	-0.6439	1.65	1.65	0	KKGGLGEMHIPVLADK[156.08]SMEIAR	1	mTXNPx(100);	-	2	-	138.068	Target	100	121	0	0	loop	Unique	0	1	0	0	0	0	0	0	0
DSS	H	ox	42C	L	ox	42C	Ctrl	10	11	3682	615.033	3	12.0753	1	1	0	1	3682	49.8742	1842.08	3	1842.08	2.5253	1.615	1.615	0	KKGGLGEMHIPVLADK	1	mTXNPx(100);	-	2	-	150.143	Target	100	115	0	0	loop	Unique	0	0	0	0	0	0	0	0	0
DSS	H	ox	42C	L	ox	42C	Ctrl	10	11	3615	924.008	2	12.0753	1	0	0	1	3615	48.9718	1846	2	1846	0.386	1.52	1.52	0	KKGGLGEM[15.99]HIPVLADK	1	mTXNPx(100);	-	2	-	138.068	Target	100	115	0	0	loop	Unique	0	0	0	0	1	0	0	0	0
DSS	H	ox	42C	L	ox	42C	Ctrl	10	11	3499	930.046	2	12.0753	1	1	0	1	3499	47.446	1858.08	2	1858.08	0.5295	1.47	1.47	0	KKGGLGEM[15.99]HIPVLADK	1	mTXNPx(100);	-	2	-	150.143	Target	100	115	0	0	loop	Unique	0	0	0	0	1	0	0	0	0
DSS	H	ox	42C	L	ox	42C	Ctrl	10	11	4825	1349.79	2	12.0753	2	1	0	1	4825	64.365	2697.57	2	2697.57	-0.1088	1.355	1.355	0	KKGGLGEMHIPVLADK[168.15]SMEIAR	1	mTXNPx(100);	-	2	-	150.143	Target	100	121	0	0	loop	Unique	0	0	0	1	0	0	0	0	0
DSS	H	ox	42C	L	ox	42C	Ctrl	10	11	4584	1349.31	2	12.0753	2	1	0	1	4584	61.0639	2696.6	2	2696.59	-2.6832	1.325	1.19	0	KKGGLGEMHIPVLADK[167.17]SMEIAR	1	mTXNPx(100);	-	2	-	150.143	Target	100	121	0	0	loop	Unique	0	0	1	0	0	0	0	0	0
DSS	H	ox	42C	L	ox	42C	Ctrl	10	11	3626	930.046	2	12.0753	1	1	0	1	3626	49.1137	1858.08	2	1858.08	0.0513	1.25	1.25	0	KKGGLGEM[15.99]HIPVLADK	1	mTXNPx(100);	-	2	-	150.143	Target	100	115	0	0	loop	Unique	0	0	0	0	1	0	0	0	0
DSS	H	ox	42C	L	ox	42C	Ctrl	10	11	3635	924.009	2	12.0753	1	0	0	1	3635	49.2357	1846	2	1846	-0.7293	1.085	1.085	0	KKGGLGEM[15.99]HIPVLADK	1	mTXNPx(100);	-	2	-	138.068	Target	100	115	0	0	loop	Unique	0	0	0	0	1	0	0	0	0
DSS	H	ox	42C	L	ox	42C	Ctrl	10	11	4807	1349.79	2	12.0753	2	1	0	1	4807	64.1085	2697.57	2	2697.57	0.5533	0.98	0.98	0	KKGGLGEMHIPVLADK[168.15]SMEIAR	1	mTXNPx(100);	-	2	-	150.143	Target	100	121	0	0	loop	Unique	0	0	0	1	0	0	0	0	0
DSS	H	ox	42C	L	ox	42C	Ctrl	10	11	4891	900.197	3	12.0753	2	1	0	1	4891	65.3252	2697.57	3	2697.57	1.5288	0.945	0.69	0	KKGGLGEMHIPVLADK[168.15]SMEIAR	1	mTXNPx(100);	-	2	-	150.143	Target	100	121	0	0	loop	Unique	0	0	0	1	0	0	0	0	0
DSS	H	ox	42C	L	ox	42C	Ctrl	10	11	3496	924.011	2	12.0753	1	0	0	1	3496	47.4031	1846.01	2	1846	-2.8542	0.9	0.9	0	KKGGLGEM[15.99]HIPVLADK	1	mTXNPx(100);	-	2	-	138.068	Target	100	115	0	0	loop	Unique	0	0	0	0	1	0	0	0	0
DSS	H	ox	42C	L	ox	42C	Ctrl	10	11	3488	930.047	2	12.0753	1	1	0	1	3488	47.2956	1858.08	2	1858.08	-0.731	0.67	0.67	0	KKGGLGEM[15.99]HIPVLADK	1	mTXNPx(100);	-	2	-	150.143	Target	100	115	0	0	loop	Unique	0	0	0	0	1	0	0	0	0
DSS	H	ox	42C	L	ox	42C	Ctrl	10	11	4510	801.451	3	12.0753	1	1	0	1	4510	60.1312	2401.33	3	2401.32	-2.9115	1.44	1.44	0	KGGLGEMHIPVLADKSMEIAR	1	mTXNPx(101);	-	15	-	150.143	Target	101	121	0	0	loop	Unique	0	0	0	0	0	0	0	0	0
DSS	H	ox	42C	L	ox	42C	Ctrl	10	11	4511	797.425	3	12.0753	1	0	0	1	4511	60.1414	2389.25	3	2389.25	-1.5326	1.415	1.415	0	KGGLGEMHIPVLADKSMEIAR	1	mTXNPx(101);	-	15	-	138.068	Target	101	121	0	0	loop	Unique	0	0	0	0	0	0	0	0	0
DSS	H	ox	42C	L	ox	42C	Ctrl	10	11	4629	1242.37	4	12.0753	1	0	0	1	4629	61.6594	4965.47	4	4965.46	-2.717	1.195	1.06	0.24	KGGLGEMHIPVLADK	1	mTXNPx(101);	VLEAFQYADENGDAIPCGWKPGQPTLDTTK	20	mTXNPx(185);	138.068	Target	101	115	166	195	intra	Unique	0	0	0	0	0	0	0	0	0
DSS	H	ox	42C	L	ox	42C	Ctrl	10	11	3406	765.761	3	12.0753	2	0	0	1	3406	46.2815	2294.26	3	2294.26	-2.1122	1.29	1.29	0.125	GLFIIDKK	7	mTXNPx(142);	NK[155.09]EFFEGAK	1	decoy_mTXNPx(2);	138.068	Decoy	136	143	2	10	inter	Ambiguous (1)	0	0	0	0	0	1	0	0	0
DSS	H	ox	42C	L	ox	42C	Ctrl	10	11	3406	765.761	3	12.0753	2	0	0	1	3406	46.2815	2294.26	3	2294.26	-2.1122	1.29	1.29	0.125	GLFIIDKK	7	mTXNPx(142);	n[155.09]NKEFFEGAK	2	decoy_mTXNPx(3);	138.068	Decoy	136	143	2	11	inter	Ambiguous (2)	0	0	0	0	0	1	0	0	0
DSS	H	ox	42C	L	ox	42C	Ctrl	10	11	5033	755.973	2	12.0753	1	0	0	1	5033	67.4137	1509.93	2	1509.93	-1.6868	2.845	2.53	0	GLFIIDKKGILR	7	mTXNPx(142);	-	8	-	138.068	Target	136	147	0	0	loop	Unique	0	0	0	0	0	0	0	0	0
DSS	H	ox	42C	L	ox	42C	Ctrl	10	11	5102	755.972	2	12.0753	1	0	0	1	5102	68.4232	1509.93	2	1509.93	-1.3693	2.765	2.52	0	GLFIIDKKGILR	7	mTXNPx(142);	-	8	-	138.068	Target	136	147	0	0	loop	Unique	0	0	0	0	0	0	0	0	0
DSS	H	ox	42C	L	ox	42C	Ctrl	10	11	5170	755.972	2	12.0753	1	0	0	1	5170	69.4432	1509.93	2	1509.93	-0.7284	2.52	2.395	0	GLFIIDKKGILR	7	mTXNPx(142);	-	8	-	138.068	Target	136	147	0	0	loop	Unique	0	0	0	0	0	0	0	0	0
DSS	H	ox	42C	L	ox	42C	Ctrl	10	11	5154	762.009	2	12.0753	1	1	0	1	5154	69.2066	1522	2	1522	-0.1496	2.06	2.06	0	GLFIIDKKGILR	7	mTXNPx(142);	-	8	-	150.143	Target	136	147	0	0	loop	Unique	0	0	0	0	0	0	0	0	0
DSS	H	ox	42C	L	ox	42C	Ctrl	10	11	5017	762.009	2	12.0753	1	1	0	1	5017	67.1839	1522	2	1522	0.3066	1.795	1.56	0	GLFIIDKKGILR	7	mTXNPx(142);	-	8	-	150.143	Target	136	147	0	0	loop	Unique	0	0	0	0	0	0	0	0	0
DSS	H	ox	42C	L	ox	42C	Ctrl	10	11	5087	762.009	2	12.0753	1	1	0	1	5087	68.1994	1522	2	1522	0.204	1.775	1.465	0	GLFIIDKKGILR	7	mTXNPx(142);	-	8	-	150.143	Target	136	147	0	0	loop	Unique	0	0	0	0	0	0	0	0	0
DSS	H	ox	42C	L	ox	42C	Ctrl	10	11	5030	508.341	3	12.0753	1	1	0	1	5030	67.3732	1522	3	1522	0.5861	1.37	0.94	0	GLFIIDKKGILR	7	mTXNPx(142);	-	8	-	150.143	Target	136	147	0	0	loop	Unique	0	0	0	0	0	0	0	0	0
DSS	H	ox	42C	L	ox	42C	Ctrl	10	11	4272	726.377	4	12.0753	1	0	0	1	4272	56.9853	2901.48	4	2901.48	-1.1189	3.04	0.035	1.35	AGEFFEKNM	7	mTXNPx(202);	KKGGLGEMHIPVLADK	2	mTXNPx(101);	138.068	Target	196	204	100	115	intra	Unique	0	0	0	0	0	0	0	0	0
DSS	H	ox	42C	L	ox	42C	Ctrl	10	11	4341	694.353	4	12.0753	1	0	0	1	4341	57.8856	2773.38	4	2773.38	0.2474	2.805	0.96	1.055	AGEFFEKNM	7	mTXNPx(202);	KGGLGEMHIPVLADK	1	mTXNPx(101);	138.068	Target	196	204	101	115	intra	Unique	0	0	0	0	0	0	0	0	0
DSS	H	ox	42C	L	ox	42C	Ctrl	10	11	4342	925.467	3	12.0753	1	0	0	1	4342	57.8974	2773.38	3	2773.38	0.5047	2.605	1.42	0.89	AGEFFEKNM	7	mTXNPx(202);	KGGLGEMHIPVLADK	1	mTXNPx(101);	138.068	Target	196	204	101	115	intra	Unique	0	0	0	0	0	0	0	0	0
DSS	H	ox	42C	L	ox	42C	Ctrl	10	11	4135	698.351	4	12.0753	1	0	0	1	4135	55.2001	2789.37	4	2789.38	1.2303	2.56	0.665	0.73	AGEFFEKNM[15.99]	7	mTXNPx(202);	KGGLGEMHIPVLADK	1	mTXNPx(101);	138.068	Target	196	204	101	115	intra	Unique	0	0	0	0	1	0	0	0	0
DSS	H	ox	42C	L	ox	42C	Ctrl	10	11	4334	929.492	3	12.0753	1	1	0	1	4334	57.7881	2785.45	3	2785.46	0.926	2.3	1.13	0.84	AGEFFEKNM	7	mTXNPx(202);	KGGLGEMHIPVLADK	1	mTXNPx(101);	150.143	Target	196	204	101	115	intra	Unique	0	0	0	0	0	0	0	0	0
DSS	H	ox	42C	L	ox	42C	Ctrl	10	11	4333	697.371	4	12.0753	1	1	0	1	4333	57.7757	2785.46	4	2785.46	0.6527	2.14	0.89	0.97	AGEFFEKNM	7	mTXNPx(202);	KGGLGEMHIPVLADK	1	mTXNPx(101);	150.143	Target	196	204	101	115	intra	Unique	0	0	0	0	0	0	0	0	0
DSS	H	ox	42C	L	ox	42C	Ctrl	10	11	3687	599.319	3	12.0753	1	0	0	1	3687	49.9241	1794.94	3	1794.93	-1.1571	2.365	2.365	0.51	AGEFFEKNM	7	mTXNPx(202);	KGILR	1	mTXNPx(143);	138.068	Target	196	204	143	147	intra	Unique	0	0	0	0	0	0	0	0	0
DSS	H	red	30C	L	red	42C	Fwd	01	05	4586	760.73	3	12.0753	1	0	0	1	4586	61.8426	2279.17	3	2279.17	-0.9288	4.135	4.135	0	GGLGEMHIPVLADK[156.08]SMEIAR	-1	mTXNPx;	-	-1	-	0	Target	0	0	0	0	single	Unique	0	1	0	0	0	0	0	0	0
DSS	H	red	30C	L	red	42C	Fwd	01	05	3805	765.732	3	12.0753	1	0	0	1	3805	51.8057	2294.18	3	2294.18	0.2803	4.085	4.085	0	GGLGEM[15.99]HIPVLADK[155.09]SMEIAR	-1	mTXNPx;	-	-1	-	0	Target	0	0	0	0	single	Unique	1	0	0	0	1	0	0	0	0
DSS	H	red	30C	L	red	42C	Fwd	01	05	3803	769.758	3	12.0753	1	1	0	1	3803	51.7771	2306.25	3	2306.25	0.2576	3.675	3.675	0	GGLGEM[15.99]HIPVLADK[167.17]SMEIAR	-1	mTXNPx;	-	-1	-	0	Target	0	0	0	0	single	Unique	0	0	1	0	1	0	0	0	0
DSS	H	red	30C	L	red	42C	Fwd	01	05	3682	617.014	3	12.0753	1	0	0	1	3682	50.2188	1848.02	3	1848.02	-0.6518	3.665	3.665	0	KK[156.08]GGLGEMHIPVLADK	-1	mTXNPx;	-	-1	-	0	Target	0	0	0	0	single	Unique	0	1	0	0	0	0	0	0	0
DSS	H	red	30C	L	red	42C	Fwd	01	05	3610	617.013	3	12.0753	1	0	0	1	3610	49.2069	1848.02	3	1848.02	0.6669	3.51	3.51	0	K[156.08]KGGLGEMHIPVLADK	-1	mTXNPx;	-	-1	-	0	Target	0	0	0	0	single	Ambiguous (1)	0	1	0	0	0	0	0	0	0
DSS	H	red	30C	L	red	42C	Fwd	01	05	3610	617.013	3	12.0753	1	0	0	1	3610	49.2069	1848.02	3	1848.02	0.6669	3.51	3.51	0	KK[156.08]GGLGEMHIPVLADK	-1	mTXNPx;	-	-1	-	0	Target	0	0	0	0	single	Ambiguous (2)	0	1	0	0	0	0	0	0	0
DSS	H	red	30C	L	red	42C	Fwd	01	05	4238	669.04	3	12.0753	2	0	0	1	4238	57.1899	2004.1	3	2004.1	-0.7714	3.465	3.465	0	K[156.08]K[156.08]GGLGEMHIPVLADK	-1	mTXNPx;	-	-1	-	0	Target	0	0	0	0	single	Unique	0	2	0	0	0	0	0	0	0
DSS	H	red	30C	L	red	42C	Fwd	01	05	3864	860.969	2	12.0753	1	0	0	1	3864	52.5934	1719.92	2	1719.92	0.0221	3.365	2.31	0	K[156.08]GGLGEMHIPVLADK	-1	mTXNPx;	-	-1	-	0	Target	0	0	0	0	single	Unique	0	1	0	0	0	0	0	0	0
DSS	H	red	30C	L	red	42C	Fwd	01	05	3269	835.375	2	12.0753	1	0	0	1	3269	44.7411	1668.74	2	1668.74	1.8305	3.285	3.285	0	n[155.09]GSHMNLDYQMYR	-1	mTXNPx;	-	-1	-	0	Target	0	0	0	0	single	Unique	1	0	0	0	0	0	0	0	0
DSS	H	red	30C	L	red	42C	Fwd	01	05	3179	835.379	2	12.0753	1	0	0	1	3179	43.6791	1668.74	2	1668.74	-2.3699	3.28	3.28	0	n[155.09]GSHMNLDYQMYR	-1	mTXNPx;	-	-1	-	0	Target	0	0	0	0	single	Unique	1	0	0	0	0	0	0	0	0
DSS	H	red	30C	L	red	42C	Fwd	01	05	4335	760.403	3	12.0753	1	0	0	1	4335	58.5126	2278.19	3	2278.18	-2.8956	3.265	3.265	0	GGLGEMHIPVLADK[155.09]SMEIAR	-1	mTXNPx;	-	-1	-	0	Target	0	0	0	0	single	Unique	1	0	0	0	0	0	0	0	0
DSS	H	red	30C	L	red	42C	Fwd	01	05	3387	616.684	3	12.0753	1	0	0	1	3387	46.2159	1847.03	3	1847.03	1.2622	3.235	3.235	0	KK[155.09]GGLGEMHIPVLADK	-1	mTXNPx;	-	-1	-	0	Target	0	0	0	0	single	Unique	1	0	0	0	0	0	0	0	0
DSS	H	red	30C	L	red	42C	Fwd	01	05	3453	620.71	3	12.0753	1	1	0	1	3453	47.0929	1859.11	3	1859.11	1.0482	3.235	3.235	0	KK[167.17]GGLGEMHIPVLADK	-1	mTXNPx;	-	-1	-	0	Target	0	0	0	0	single	Unique	0	0	1	0	0	0	0	0	0
DSS	H	red	30C	L	red	42C	Fwd	01	05	3370	620.709	3	12.0753	1	1	0	1	3370	46.0181	1859.11	3	1859.11	1.4348	3.195	3.195	0	K[167.17]KGGLGEMHIPVLADK	-1	mTXNPx;	-	-1	-	0	Target	0	0	0	0	single	Ambiguous (1)	0	0	1	0	0	0	0	0	0
DSS	H	red	30C	L	red	42C	Fwd	01	05	3370	620.709	3	12.0753	1	1	0	1	3370	46.0181	1859.11	3	1859.11	1.4348	3.195	3.195	0	KK[167.17]GGLGEMHIPVLADK	-1	mTXNPx;	-	-1	-	0	Target	0	0	0	0	single	Ambiguous (2)	0	0	1	0	0	0	0	0	0
DSS	H	red	30C	L	red	42C	Fwd	01	05	3621	835.87	2	12.0753	1	0	0	1	3621	49.3486	1669.73	2	1669.72	-1.9043	2.985	2.985	0	n[156.08]GSHMNLDYQMYR	-1	mTXNPx;	-	-1	-	0	Target	0	0	0	0	single	Unique	0	1	0	0	0	0	0	0	0
DSS	H	red	30C	L	red	42C	Fwd	01	05	3542	835.87	2	12.0753	1	0	0	1	3542	48.2566	1669.73	2	1669.72	-1.7877	2.955	2.955	0	n[156.08]GSHMNLDYQMYR	-1	mTXNPx;	-	-1	-	0	Target	0	0	0	0	single	Unique	0	1	0	0	0	0	0	0	0
DSS	H	red	30C	L	red	42C	Fwd	01	05	4585	764.755	3	12.0753	1	1	0	1	4585	61.8283	2291.24	3	2291.24	-1.098	2.91	2.91	0	GGLGEMHIPVLADK[168.15]SMEIAR	-1	mTXNPx;	-	-1	-	0	Target	0	0	0	0	single	Unique	0	0	0	1	0	0	0	0	0
DSS	H	red	30C	L	red	42C	Fwd	01	05	2568	626.042	3	12.0753	1	1	0	1	2568	36.1059	1875.1	3	1875.1	0.5349	2.905	2.905	0	KK[167.17]GGLGEM[15.99]HIPVLADK	-1	mTXNPx;	-	-1	-	0	Target	0	0	0	0	single	Unique	0	0	1	0	1	0	0	0	0
DSS	H	red	30C	L	red	42C	Fwd	01	05	4326	764.428	3	12.0753	1	1	0	1	4326	58.383	2290.26	3	2290.26	-2.003	2.905	2.905	0	GGLGEMHIPVLADK[167.17]SMEIAR	-1	mTXNPx;	-	-1	-	0	Target	0	0	0	0	single	Unique	0	0	1	0	0	0	0	0	0
DSS	H	red	30C	L	red	42C	Fwd	01	05	3625	860.476	2	12.0753	1	0	0	1	3625	49.3973	1718.94	2	1718.94	0.3193	2.89	2.39	0	K[155.09]GGLGEMHIPVLADK	-1	mTXNPx;	-	-1	-	0	Target	0	0	0	0	single	Unique	1	0	0	0	0	0	0	0	0
DSS	H	red	30C	L	red	42C	Fwd	01	05	3829	668.383	3	12.0753	2	0	0	1	3829	52.1363	2002.13	3	2002.13	0.2764	2.88	2.88	0	K[155.09]K[155.09]GGLGEMHIPVLADK	-1	mTXNPx;	-	-1	-	0	Target	0	0	0	0	single	Unique	2	0	0	0	0	0	0	0	0
DSS	H	red	30C	L	red	42C	Fwd	01	05	3148	868.968	2	12.0753	1	0	0	1	3148	43.2546	1735.92	2	1735.92	-2.2551	2.85	1.92	0	K[156.08]GGLGEM[15.99]HIPVLADK	-1	mTXNPx;	-	-1	-	0	Target	0	0	0	0	single	Unique	0	1	0	0	1	0	0	0	0
DSS	H	red	30C	L	red	42C	Fwd	01	05	3620	621.038	3	12.0753	1	1	0	1	3620	49.3401	1860.09	3	1860.09	1.0368	2.85	2.85	0	K[168.15]KGGLGEMHIPVLADK	-1	mTXNPx;	-	-1	-	0	Target	0	0	0	0	single	Unique	0	0	0	1	0	0	0	0	0
DSS	H	red	30C	L	red	42C	Fwd	01	05	3814	676.433	3	12.0753	2	1	0	1	3814	51.9261	2026.28	3	2026.28	1.0192	2.795	2.795	0	K[167.17]K[167.17]GGLGEMHIPVLADK	-1	mTXNPx;	-	-1	-	0	Target	0	0	0	0	single	Unique	0	0	2	0	0	0	0	0	0
DSS	H	red	30C	L	red	42C	Fwd	01	05	3893	676.761	3	12.0753	2	1	0	1	3893	52.9909	2027.26	3	2027.26	0.9706	2.775	2.775	0	K[168.15]K[167.17]GGLGEMHIPVLADK	-1	mTXNPx;	-	-1	-	0	Target	0	0	0	0	single	Unique	0	0	1	1	0	0	0	0	0
DSS	H	red	30C	L	red	42C	Fwd	01	05	3389	465.786	4	12.0753	1	1	0	1	3389	46.2441	1859.11	4	1859.11	-2.8127	2.715	2.715	0	KK[167.17]GGLGEMHIPVLADK	-1	mTXNPx;	-	-1	-	0	Target	0	0	0	0	single	Unique	0	0	1	0	0	0	0	0	0
DSS	H	red	30C	L	red	42C	Fwd	01	05	3844	867.006	2	12.0753	1	1	0	1	3844	52.3406	1732	2	1732	0.3083	2.685	2.325	0	K[168.15]GGLGEMHIPVLADK	-1	mTXNPx;	-	-1	-	0	Target	0	0	0	0	single	Unique	0	0	0	1	0	0	0	0	0
DSS	H	red	30C	L	red	42C	Fwd	01	05	3606	866.514	2	12.0753	1	1	0	1	3606	49.148	1731.01	2	1731.01	0.4584	2.645	2.03	0	K[167.17]GGLGEMHIPVLADK	-1	mTXNPx;	-	-1	-	0	Target	0	0	0	0	single	Unique	0	0	1	0	0	0	0	0	0
DSS	H	red	30C	L	red	42C	Fwd	01	05	3144	875.002	2	12.0753	1	1	0	1	3144	43.1974	1747.99	2	1747.99	1.5534	2.515	1.97	0	K[168.15]GGLGEM[15.99]HIPVLADK	-1	mTXNPx;	-	-1	-	0	Target	0	0	0	0	single	Unique	0	0	0	1	1	0	0	0	0
DSS	H	red	30C	L	red	42C	Fwd	01	05	4251	1140.56	3	12.0753	1	0	0	1	4251	57.37	3418.65	3	3418.64	-2.2173	2.505	2.505	0	VLEAFQYADENGDAIPCGWK[155.09]PGQPTLDTTK	-1	mTXNPx;	-	-1	-	0	Target	0	0	0	0	single	Unique	1	0	0	0	0	0	0	0	0
DSS	H	red	30C	L	red	42C	Fwd	01	05	3593	578.012	3	12.0753	1	1	0	1	3593	48.9664	1731.01	3	1731.01	0.1623	2.48	2.21	0	K[167.17]GGLGEMHIPVLADK	-1	mTXNPx;	-	-1	-	0	Target	0	0	0	0	single	Unique	0	0	1	0	0	0	0	0	0
DSS	H	red	30C	L	red	42C	Fwd	01	05	3017	677.323	2	12.0753	1	0	0	1	3017	41.6186	1352.63	2	1352.63	-2.9988	2.475	2.395	0	DINMNDYK[156.08]GK	-1	mTXNPx;	-	-1	-	0	Target	0	0	0	0	single	Unique	0	1	0	0	0	0	0	0	0
DSS	H	red	30C	L	red	42C	Fwd	01	05	3611	573.987	3	12.0753	1	0	0	1	3611	49.2168	1718.94	3	1718.94	-0.1378	2.475	2.315	0	K[155.09]GGLGEMHIPVLADK	-1	mTXNPx;	-	-1	-	0	Target	0	0	0	0	single	Unique	1	0	0	0	0	0	0	0	0
DSS	H	red	30C	L	red	42C	Fwd	01	05	2723	676.83	2	12.0753	1	0	0	1	2723	38.0806	1351.64	2	1351.64	-0.386	2.455	2.37	0	DINMNDYK[155.09]GK	-1	mTXNPx;	-	-1	-	0	Target	0	0	0	0	single	Unique	1	0	0	0	0	0	0	0	0
DSS	H	red	30C	L	red	42C	Fwd	01	05	2281	685.319	2	12.0753	1	0	0	1	2281	32.5839	1368.62	2	1368.62	-1.0349	2.45	2.41	0	DINM[15.99]NDYK[156.08]GK	-1	mTXNPx;	-	-1	-	0	Target	0	0	0	0	single	Unique	0	1	0	0	1	0	0	0	0
DSS	H	red	30C	L	red	42C	Fwd	01	05	3259	841.412	2	12.0753	1	1	0	1	3259	44.6211	1680.81	2	1680.81	2.7206	2.43	2.43	0	n[167.17]GSHMNLDYQMYR	-1	mTXNPx;	-	-1	-	0	Target	0	0	0	0	single	Unique	0	0	1	0	0	0	0	0	0
DSS	H	red	30C	L	red	42C	Fwd	01	05	3108	583.671	3	12.0753	1	1	0	1	3108	42.7526	1747.99	3	1747.99	0.3857	2.41	2.235	0	K[168.15]GGLGEM[15.99]HIPVLADK	-1	mTXNPx;	-	-1	-	0	Target	0	0	0	0	single	Unique	0	0	0	1	1	0	0	0	0
DSS	H	red	30C	L	red	42C	Fwd	01	05	3841	578.34	3	12.0753	1	1	0	1	3841	52.2986	1732	3	1732	0.194	2.405	2.185	0	K[168.15]GGLGEMHIPVLADK	-1	mTXNPx;	-	-1	-	0	Target	0	0	0	0	single	Unique	0	0	0	1	0	0	0	0	0
DSS	H	red	30C	L	red	42C	Fwd	01	05	3675	578.012	3	12.0753	1	1	0	1	3675	50.1193	1731.01	3	1731.01	0.3255	2.4	2.31	0	K[167.17]GGLGEMHIPVLADK	-1	mTXNPx;	-	-1	-	0	Target	0	0	0	0	single	Unique	0	0	1	0	0	0	0	0	0
DSS	H	red	30C	L	red	42C	Fwd	01	05	2668	849.411	2	12.0753	1	1	0	1	2668	37.3566	1696.81	2	1696.81	1.3074	2.39	2.39	0	n[167.17]GSHM[15.99]NLDYQMYR	-1	mTXNPx;	-	-1	-	0	Target	0	0	0	0	single	Unique	0	0	1	0	1	0	0	0	0
DSS	H	red	30C	L	red	42C	Fwd	01	05	3847	574.316	3	12.0753	1	0	0	1	3847	52.3863	1719.92	3	1719.92	-1.2838	2.38	2.04	0	K[156.08]GGLGEMHIPVLADK	-1	mTXNPx;	-	-1	-	0	Target	0	0	0	0	single	Unique	0	1	0	0	0	0	0	0	0
DSS	H	red	30C	L	red	42C	Fwd	01	05	2759	849.41	2	12.0753	1	1	0	1	2759	38.5549	1696.81	2	1696.81	2.2485	2.335	2.335	0	n[167.17]GSHM[15.99]NLDYQMYR	-1	mTXNPx;	-	-1	-	0	Target	0	0	0	0	single	Unique	0	0	1	0	1	0	0	0	0
DSS	H	red	30C	L	red	42C	Fwd	01	05	3683	866.514	2	12.0753	1	1	0	1	3683	50.2283	1731.01	2	1731.01	0.5966	2.315	1.625	0	K[167.17]GGLGEMHIPVLADK	-1	mTXNPx;	-	-1	-	0	Target	0	0	0	0	single	Unique	0	0	1	0	0	0	0	0	0
DSS	H	red	30C	L	red	42C	Fwd	01	05	3099	677.323	2	12.0753	1	0	0	1	3099	42.6349	1352.63	2	1352.63	-1.8694	2.26	2.165	0	DINMNDYK[156.08]GK	-1	mTXNPx;	-	-1	-	0	Target	0	0	0	0	single	Unique	0	1	0	0	0	0	0	0	0
DSS	H	red	30C	L	red	42C	Fwd	01	05	4217	951.135	3	12.0753	1	0	0	1	4217	56.896	2850.38	3	2850.39	0.4197	2.255	2.255	0	EAAPQFSGQAVVNGAIK[155.09]DINM[15.99]NDYK	-1	mTXNPx;	-	-1	-	0	Target	0	0	0	0	single	Unique	1	0	0	0	1	0	0	0	0
DSS	H	red	30C	L	red	42C	Fwd	01	05	3779	622.78	2	12.0753	1	0	0	1	3779	51.4858	1243.54	2	1243.54	-1.4558	2.185	2.185	0	AGEFFEK[156.08]NM[15.99]	-1	mTXNPx;	-	-1	-	0	Target	0	0	0	0	single	Unique	0	1	0	0	1	0	0	0	0
DSS	H	red	30C	L	red	42C	Fwd	01	05	3275	466.031	4	12.0753	1	1	0	1	3275	44.8236	1860.1	4	1860.09	-1.1106	2.145	2.145	0	K[168.15]KGGLGEMHIPVLADK	-1	mTXNPx;	-	-1	-	0	Target	0	0	0	0	single	Ambiguous (1)	0	0	0	1	0	0	0	0	0
DSS	H	red	30C	L	red	42C	Fwd	01	05	3275	466.031	4	12.0753	1	1	0	1	3275	44.8236	1860.1	4	1860.09	-1.1106	2.145	2.145	0	KK[168.15]GGLGEMHIPVLADK	-1	mTXNPx;	-	-1	-	0	Target	0	0	0	0	single	Ambiguous (2)	0	0	0	1	0	0	0	0	0
DSS	H	red	30C	L	red	42C	Fwd	01	05	4276	1144.58	3	12.0753	1	1	0	1	4276	57.7174	3430.72	3	3430.71	-0.5604	2.14	2.14	0	VLEAFQYADENGDAIPCGWK[167.17]PGQPTLDTTK	-1	mTXNPx;	-	-1	-	0	Target	0	0	0	0	single	Unique	0	0	1	0	0	0	0	0	0
DSS	H	red	30C	L	red	42C	Fwd	01	05	4304	614.781	2	12.0753	1	0	0	1	4304	58.0918	1227.55	2	1227.55	0.0058	2.135	2.135	0	AGEFFEK[156.08]NM	-1	mTXNPx;	-	-1	-	0	Target	0	0	0	0	single	Unique	0	1	0	0	0	0	0	0	0
DSS	H	red	30C	L	red	42C	Fwd	01	05	3175	841.416	2	12.0753	1	1	0	1	3175	43.6236	1680.82	2	1680.81	-2.4232	2.13	2.13	0	n[167.17]GSHMNLDYQMYR	-1	mTXNPx;	-	-1	-	0	Target	0	0	0	0	single	Unique	0	0	1	0	0	0	0	0	0
DSS	H	red	30C	L	red	42C	Fwd	01	05	3538	841.907	2	12.0753	1	1	0	1	3538	48.2173	1681.8	2	1681.8	-1.2481	2.1	2.1	0	n[168.15]GSHMNLDYQMYR	-1	mTXNPx;	-	-1	-	0	Target	0	0	0	0	single	Unique	0	0	0	1	0	0	0	0	0
DSS	H	red	30C	L	red	42C	Fwd	01	05	2261	691.357	2	12.0753	1	1	0	1	2261	32.2939	1380.7	2	1380.7	-1.1704	2.08	2	0	DINM[15.99]NDYK[168.15]GK	-1	mTXNPx;	-	-1	-	0	Target	0	0	0	0	single	Unique	0	0	0	1	1	0	0	0	0
DSS	H	red	30C	L	red	42C	Fwd	01	05	3104	849.412	2	12.0753	1	1	0	1	3104	42.7042	1696.81	2	1696.81	-0.2208	2.07	2.07	0	n[167.17]GSHM[15.99]NLDYQMYR	-1	mTXNPx;	-	-1	-	0	Target	0	0	0	0	single	Unique	0	0	1	0	1	0	0	0	0
DSS	H	red	30C	L	red	42C	Fwd	01	05	2823	583.344	3	12.0753	1	1	0	1	2823	39.3924	1747.01	3	1747.01	-0.3106	2.05	1.845	0	K[167.17]GGLGEM[15.99]HIPVLADK	-1	mTXNPx;	-	-1	-	0	Target	0	0	0	0	single	Unique	0	0	1	0	1	0	0	0	0
DSS	H	red	30C	L	red	42C	Fwd	01	05	3008	683.361	2	12.0753	1	1	0	1	3008	41.5119	1364.71	2	1364.7	-2.6705	2.045	1.8	0	DINMNDYK[168.15]GK	-1	mTXNPx;	-	-1	-	0	Target	0	0	0	0	single	Unique	0	0	0	1	0	0	0	0	0
DSS	H	red	30C	L	red	42C	Fwd	01	05	3383	930.563	2	12.0753	1	1	0	1	3383	46.1694	1859.11	2	1859.11	-1.165	1.96	1.96	0	K[167.17]KGGLGEMHIPVLADK	-1	mTXNPx;	-	-1	-	0	Target	0	0	0	0	single	Ambiguous (1)	0	0	1	0	0	0	0	0	0
DSS	H	red	30C	L	red	42C	Fwd	01	05	3383	930.563	2	12.0753	1	1	0	1	3383	46.1694	1859.11	2	1859.11	-1.165	1.96	1.96	0	KK[167.17]GGLGEMHIPVLADK	-1	mTXNPx;	-	-1	-	0	Target	0	0	0	0	single	Ambiguous (2)	0	0	1	0	0	0	0	0	0
DSS	H	red	30C	L	red	42C	Fwd	01	05	3323	621.039	3	12.0753	1	1	0	1	3323	45.4089	1860.09	3	1860.09	-0.9428	1.92	1.92	0	K[168.15]KGGLGEMHIPVLADK	-1	mTXNPx;	-	-1	-	0	Target	0	0	0	0	single	Unique	0	0	0	1	0	0	0	0	0
DSS	H	red	30C	L	red	42C	Fwd	01	05	3066	849.903	2	12.0753	1	1	0	1	3066	42.1975	1697.79	2	1697.79	0.8674	1.875	1.875	0	n[168.15]GSHM[15.99]NLDYQMYR	-1	mTXNPx;	-	-1	-	0	Target	0	0	0	0	single	Unique	0	0	0	1	1	0	0	0	0
DSS	H	red	30C	L	red	42C	Fwd	01	05	3651	931.054	2	12.0753	1	1	0	1	3651	49.7721	1860.09	2	1860.09	0.1084	1.83	1.83	0	K[168.15]KGGLGEMHIPVLADK	-1	mTXNPx;	-	-1	-	0	Target	0	0	0	0	single	Ambiguous (1)	0	0	0	1	0	0	0	0	0
DSS	H	red	30C	L	red	42C	Fwd	01	05	3651	931.054	2	12.0753	1	1	0	1	3651	49.7721	1860.09	2	1860.09	0.1084	1.83	1.83	0	KK[168.15]GGLGEMHIPVLADK	-1	mTXNPx;	-	-1	-	0	Target	0	0	0	0	single	Ambiguous (2)	0	0	0	1	0	0	0	0	0
DSS	H	red	30C	L	red	42C	Fwd	01	05	4126	545.332	2	12.0753	1	0	0	1	4126	55.6423	1088.65	2	1088.65	-0.367	1.815	1.815	0	GLFIIDK[156.08]K	-1	mTXNPx;	-	-1	-	0	Target	0	0	0	0	single	Unique	0	1	0	0	0	0	0	0	0
DSS	H	red	30C	L	red	42C	Fwd	01	05	4423	945.805	3	12.0753	1	0	0	1	4423	59.6467	2834.39	3	2834.39	-0.5321	1.81	1.81	0	EAAPQFSGQAVVNGAIK[155.09]DINMNDYK	-1	mTXNPx;	-	-1	-	0	Target	0	0	0	0	single	Unique	1	0	0	0	0	0	0	0	0
DSS	H	red	30C	L	red	42C	Fwd	01	05	3517	561.279	3	12.0753	1	1	0	1	3517	47.9666	1680.81	3	1680.81	-0.2258	1.805	1.805	0	n[167.17]GSHMNLDYQMYR	-1	mTXNPx;	-	-1	-	0	Target	0	0	0	0	single	Unique	0	0	1	0	0	0	0	0	0
DSS	H	red	30C	L	red	42C	Fwd	01	05	4331	951.464	3	12.0753	1	0	0	1	4331	58.4535	2851.37	3	2851.37	-0.2553	1.765	1.765	0	EAAPQFSGQAVVNGAIK[156.08]DINM[15.99]NDYK	-1	mTXNPx;	-	-1	-	0	Target	0	0	0	0	single	Unique	0	1	0	0	1	0	0	0	0
DSS	H	red	30C	L	red	42C	Fwd	01	05	2849	849.412	2	12.0753	1	1	0	1	2849	39.6838	1696.81	2	1696.81	-0.0743	1.735	1.735	0	n[167.17]GSHMNLDYQM[15.99]YR	-1	mTXNPx;	-	-1	-	0	Target	0	0	0	0	single	Unique	0	0	1	0	1	0	0	0	0
DSS	H	red	30C	L	red	42C	Fwd	01	05	4330	1140.55	3	12.0753	1	0	0	1	4330	58.4414	3418.64	3	3418.64	0.006	1.71	1.71	0	VLEAFQYADENGDAIPCGWK[155.09]PGQPTLDTTK	-1	mTXNPx;	-	-1	-	0	Target	0	0	0	0	single	Unique	1	0	0	0	0	0	0	0	0
DSS	H	red	30C	L	red	42C	Fwd	01	05	3189	849.903	2	12.0753	1	1	0	1	3189	43.8019	1697.79	2	1697.79	1.2534	1.62	1.62	0	n[168.15]GSHMNLDYQM[15.99]YR	-1	mTXNPx;	-	-1	-	0	Target	0	0	0	0	single	Unique	0	0	0	1	1	0	0	0	0
DSS	H	red	30C	L	red	42C	Fwd	01	05	4165	677.088	3	12.0753	2	1	0	1	4165	56.1968	2028.24	3	2028.25	2.5323	1.605	1.605	0	K[168.15]K[168.15]GGLGEMHIPVLADK	-1	mTXNPx;	-	-1	-	0	Target	0	0	0	0	single	Unique	0	0	0	2	0	0	0	0	0
DSS	H	red	30C	L	red	42C	Fwd	01	05	3857	620.327	2	12.0753	1	1	0	1	3857	52.5086	1238.64	2	1238.64	0.5723	1.535	1.535	0	AGEFFEK[167.17]NM	-1	mTXNPx;	-	-1	-	0	Target	0	0	0	0	single	Unique	0	0	1	0	0	0	0	0	0
DSS	H	red	30C	L	red	42C	Fwd	01	05	2936	849.903	2	12.0753	1	1	0	1	2936	40.6779	1697.79	2	1697.79	0.5945	1.5	1.5	0	n[168.15]GSHM[15.99]NLDYQMYR	-1	mTXNPx;	-	-1	-	0	Target	0	0	0	0	single	Unique	0	0	0	1	1	0	0	0	0
DSS	H	red	30C	L	red	42C	Fwd	01	05	3650	550.877	2	12.0753	1	1	0	1	3650	49.7579	1099.74	2	1099.74	-0.007	1.5	1.5	0	GLFIIDK[167.17]K	-1	mTXNPx;	-	-1	-	0	Target	0	0	0	0	single	Unique	0	0	1	0	0	0	0	0	0
DSS	H	red	30C	L	red	42C	Fwd	01	05	3565	617.013	3	12.0753	1	0	0	1	3565	48.5813	1848.02	3	1848.02	0.7857	1.44	1.44	0	K[156.08]KGGLGEMHIPVLADK	-1	mTXNPx;	-	-1	-	0	Target	0	0	0	0	single	Unique	0	1	0	0	0	0	0	0	0
DSS	H	red	30C	L	red	42C	Fwd	01	05	3677	544.839	2	12.0753	1	0	0	1	3677	50.1469	1087.66	2	1087.66	-0.3126	1.315	1.315	0	GLFIIDK[155.09]K	-1	mTXNPx;	-	-1	-	0	Target	0	0	0	0	single	Unique	1	0	0	0	0	0	0	0	0
DSS	H	red	30C	L	red	42C	Fwd	01	05	4109	551.369	2	12.0753	1	1	0	1	4109	55.4208	1100.72	2	1100.72	-0.3434	1.17	1.17	0	GLFIIDK[168.15]K	-1	mTXNPx;	-	-1	-	0	Target	0	0	0	0	single	Unique	0	0	0	1	0	0	0	0	0
DSS	H	red	30C	L	red	42C	Fwd	01	05	2770	626.368	3	12.0753	1	1	0	1	2770	38.7091	1876.08	3	1876.09	2.481	1.115	1.115	0	K[168.15]KGGLGEM[15.99]HIPVLADK	-1	mTXNPx;	-	-1	-	0	Target	0	0	0	0	single	Unique	0	0	0	1	1	0	0	0	0
DSS	H	red	30C	L	red	42C	Fwd	01	05	4430	1144.58	3	12.0753	1	1	0	1	4430	59.7412	3430.72	3	3430.71	-2.8774	0.995	0.995	0	VLEAFQYADENGDAIPCGWK[167.17]PGQPTLDTTK	-1	mTXNPx;	-	-1	-	0	Target	0	0	0	0	single	Unique	0	0	1	0	0	0	0	0	0
DSS	H	red	30C	L	red	42C	Fwd	01	05	3823	550.877	2	12.0753	1	1	0	1	3823	52.0534	1099.74	2	1099.74	-0.0924	0.97	0.97	0	GLFIIDK[167.17]K	-1	mTXNPx;	-	-1	-	0	Target	0	0	0	0	single	Unique	0	0	1	0	0	0	0	0	0
DSS	H	red	30C	L	red	42C	Fwd	01	05	4148	634.846	4	12.0753	1	0	0	1	4148	55.9491	2535.36	4	2535.36	-0.5112	0.945	0.945	0	KKGGLGEMHIPVLADK[156.08]SMEIAR	-1	mTXNPx;	-	-1	-	0	Target	0	0	0	0	single	Unique	0	1	0	0	0	0	0	0	0
DSS	H	red	30C	L	red	42C	Fwd	01	05	4685	1140.88	3	12.0753	1	0	0	1	4685	63.1836	3419.63	3	3419.62	-2.4466	0.945	0.945	0	VLEAFQYADENGDAIPCGWK[156.08]PGQPTLDTTK	-1	mTXNPx;	-	-1	-	0	Target	0	0	0	0	single	Unique	0	1	0	0	0	0	0	0	0
DSS	H	red	30C	L	red	42C	Fwd	01	05	3531	617.013	3	12.0753	1	0	0	1	3531	48.1371	1848.02	3	1848.02	0.7904	0.865	0.865	0	K[156.08]KGGLGEMHIPVLADK	-1	mTXNPx;	-	-1	-	0	Target	0	0	0	0	single	Unique	0	1	0	0	0	0	0	0	0
DSS	H	red	30C	L	red	42C	Fwd	01	05	3727	550.877	2	12.0753	1	1	0	1	3727	50.8046	1099.74	2	1099.74	0.7941	0.755	0.755	0	GLFIIDK[167.17]K	-1	mTXNPx;	-	-1	-	0	Target	0	0	0	0	single	Unique	0	0	1	0	0	0	0	0	0
DSS	H	red	30C	L	red	42C	Fwd	01	05	4224	545.332	2	12.0753	1	0	0	1	4224	56.9991	1088.65	2	1088.65	-0.4989	0.745	0.745	0	GLFIIDK[156.08]K	-1	mTXNPx;	-	-1	-	0	Target	0	0	0	0	single	Unique	0	1	0	0	0	0	0	0	0
DSS	H	red	30C	L	red	42C	Fwd	01	05	4594	1140.55	3	12.0753	1	0	0	1	4594	61.9444	3418.64	3	3418.64	0.1983	0.71	0.71	0	VLEAFQYADENGDAIPCGWK[155.09]PGQPTLDTTK	-1	mTXNPx;	-	-1	-	0	Target	0	0	0	0	single	Unique	1	0	0	0	0	0	0	0	0
DSS	H	red	30C	L	red	42C	Fwd	01	05	4415	949.83	3	12.0753	1	1	0	1	4415	59.5463	2846.47	3	2846.47	-0.4532	0.67	0.67	0	EAAPQFSGQAVVNGAIK[167.17]DINMNDYK	-1	mTXNPx;	-	-1	-	0	Target	0	0	0	0	single	Unique	0	0	1	0	0	0	0	0	0
DSS	H	red	30C	L	red	42C	Fwd	01	05	3171	620.711	3	12.0753	1	1	0	1	3171	43.5744	1859.11	3	1859.11	-1.6415	0.65	0.65	0	K[167.17]KGGLGEMHIPVLADK	-1	mTXNPx;	-	-1	-	0	Target	0	0	0	0	single	Unique	0	0	1	0	0	0	0	0	0
DSS	H	red	30C	L	red	42C	Fwd	01	05	4508	949.83	3	12.0753	1	1	0	1	4508	60.8064	2846.47	3	2846.47	-0.9939	0.58	0.58	0	EAAPQFSGQAVVNGAIK[167.17]DINMNDYK	-1	mTXNPx;	-	-1	-	0	Target	0	0	0	0	single	Unique	0	0	1	0	0	0	0	0	0
DSS	H	red	30C	L	red	42C	Fwd	01	05	4513	1710.33	2	12.0753	1	0	0	1	4513	60.8616	3418.64	2	3418.64	-1.4541	0.57	0.57	0	VLEAFQYADENGDAIPCGWK[155.09]PGQPTLDTTK	-1	mTXNPx;	-	-1	-	0	Target	0	0	0	0	single	Unique	1	0	0	0	0	0	0	0	0
DSS	H	red	30C	L	red	42C	Fwd	01	05	4511	1140.55	3	12.0753	1	0	0	1	4511	60.8444	3418.64	3	3418.64	-0.767	0.505	0.505	0	VLEAFQYADENGDAIPCGWK[155.09]PGQPTLDTTK	-1	mTXNPx;	-	-1	-	0	Target	0	0	0	0	single	Unique	1	0	0	0	0	0	0	0	0
DSS	H	red	30C	L	red	42C	Fwd	01	05	4529	1144.58	3	12.0753	1	1	0	1	4529	61.0783	3430.71	3	3430.71	-0.1265	0.505	0.505	0	VLEAFQYADENGDAIPCGWK[167.17]PGQPTLDTTK	-1	mTXNPx;	-	-1	-	0	Target	0	0	0	0	single	Unique	0	0	1	0	0	0	0	0	0
DSS	H	red	30C	L	red	42C	Fwd	01	05	4413	1424.24	2	12.0753	1	1	0	1	4413	59.5199	2846.47	2	2846.47	-1.2678	0.495	0.495	0	EAAPQFSGQAVVNGAIK[167.17]DINMNDYK	-1	mTXNPx;	-	-1	-	0	Target	0	0	0	0	single	Unique	0	0	1	0	0	0	0	0	0
DSS	H	red	30C	L	red	42C	Fwd	01	05	4270	858.686	4	12.0753	1	1	0	1	4270	57.6348	3430.72	4	3430.71	-0.4904	0.485	0.485	0	VLEAFQYADENGDAIPCGWK[167.17]PGQPTLDTTK	-1	mTXNPx;	-	-1	-	0	Target	0	0	0	0	single	Unique	0	0	1	0	0	0	0	0	0
DSS	H	red	30C	L	red	42C	Fwd	01	05	4324	1432.73	2	12.0753	1	1	0	1	4324	58.3543	2863.45	2	2863.45	-1.3309	0.485	0.485	0	EAAPQFSGQAVVNGAIK[168.15]DINM[15.99]NDYK	-1	mTXNPx;	-	-1	-	0	Target	0	0	0	0	single	Unique	0	0	0	1	1	0	0	0	0
DSS	H	red	30C	L	red	42C	Fwd	01	05	4626	1144.58	3	12.0753	1	1	0	1	4626	62.3815	3430.71	3	3430.71	0.3134	0.465	0.465	0	VLEAFQYADENGDAIPCGWK[167.17]PGQPTLDTTK	-1	mTXNPx;	-	-1	-	0	Target	0	0	0	0	single	Unique	0	0	1	0	0	0	0	0	0
DSS	H	red	30C	L	red	42C	Fwd	01	05	2822	683.359	2	12.0753	1	1	0	1	2822	39.3779	1364.7	2	1364.7	0.0751	0.435	0.095	0	DINMNDYK[168.15]GK	-1	mTXNPx;	-	-1	-	0	Target	0	0	0	0	single	Unique	0	0	0	1	0	0	0	0	0
DSS	H	red	30C	L	red	42C	Fwd	01	05	4663	1140.88	3	12.0753	1	0	0	1	4663	62.8862	3419.63	3	3419.62	-2.4466	0.425	0.425	0	VLEAFQYADENGDAIPCGWK[156.08]PGQPTLDTTK	-1	mTXNPx;	-	-1	-	0	Target	0	0	0	0	single	Unique	0	1	0	0	0	0	0	0	0
DSS	H	red	30C	L	red	42C	Fwd	01	05	4196	551.369	2	12.0753	1	1	0	1	4196	56.6211	1100.72	2	1100.72	0.0333	0.375	0.375	0	GLFIIDK[168.15]K	-1	mTXNPx;	-	-1	-	0	Target	0	0	0	0	single	Unique	0	0	0	1	0	0	0	0	0
DSS	H	red	30C	L	red	42C	Fwd	01	05	4497	1424.24	2	12.0753	1	1	0	1	4497	60.6589	2846.47	2	2846.47	-0.4224	0.365	0.365	0	EAAPQFSGQAVVNGAIK[167.17]DINMNDYK	-1	mTXNPx;	-	-1	-	0	Target	0	0	0	0	single	Unique	0	0	1	0	0	0	0	0	0
DSS	H	red	30C	L	red	42C	Fwd	01	05	5061	1144.91	3	12.0753	1	1	0	1	5061	68.6788	3431.71	3	3431.7	-2.1692	0.365	0.365	0	VLEAFQYADENGDAIPCGWK[168.15]PGQPTLDTTK	-1	mTXNPx;	-	-1	-	0	Target	0	0	0	0	single	Unique	0	0	0	1	0	0	0	0	0
DSS	H	red	30C	L	red	42C	Fwd	01	05	4328	1426.69	2	12.0753	1	0	0	1	4328	58.4115	2851.37	2	2851.37	-1.4913	0.355	0.355	0	EAAPQFSGQAVVNGAIK[156.08]DINM[15.99]NDYK	-1	mTXNPx;	-	-1	-	0	Target	0	0	0	0	single	Unique	0	1	0	0	1	0	0	0	0
DSS	H	red	30C	L	red	42C	Fwd	01	05	4677	1140.88	3	12.0753	1	0	0	1	4677	63.0794	3419.63	3	3419.62	-2.438	0.345	0.345	0	VLEAFQYADENGDAIPCGWK[156.08]PGQPTLDTTK	-1	mTXNPx;	-	-1	-	0	Target	0	0	0	0	single	Unique	0	1	0	0	0	0	0	0	0
DSS	H	red	30C	L	red	42C	Fwd	01	05	4595	946.132	3	12.0753	1	0	0	1	4595	61.9578	2835.38	3	2835.37	-0.1397	0.34	0.34	0	EAAPQFSGQAVVNGAIK[156.08]DINMNDYK	-1	mTXNPx;	-	-1	-	0	Target	0	0	0	0	single	Unique	0	1	0	0	0	0	0	0	0
DSS	H	red	30C	L	red	42C	Fwd	01	05	4791	1140.55	3	12.0753	1	0	0	1	4791	64.6925	3418.64	3	3418.64	1.1271	0.29	0.29	0	VLEAFQYADENGDAIPCGWK[155.09]PGQPTLDTTK	-1	mTXNPx;	-	-1	-	0	Target	0	0	0	0	single	Unique	1	0	0	0	0	0	0	0	0
DSS	H	red	30C	L	red	42C	Fwd	01	05	4841	1144.58	3	12.0753	1	1	0	1	4841	65.3828	3430.71	3	3430.71	0.5848	0.275	0.275	0	VLEAFQYADENGDAIPCGWK[167.17]PGQPTLDTTK	-1	mTXNPx;	-	-1	-	0	Target	0	0	0	0	single	Unique	0	0	1	0	0	0	0	0	0
DSS	H	red	30C	L	red	42C	Fwd	01	05	4548	950.157	3	12.0753	1	1	0	1	4548	61.3359	2847.45	3	2847.45	0.1439	0.27	0.27	0	EAAPQFSGQAVVNGAIK[168.15]DINMNDYK	-1	mTXNPx;	-	-1	-	0	Target	0	0	0	0	single	Unique	0	0	0	1	0	0	0	0	0
DSS	H	red	30C	L	red	42C	Fwd	01	05	3553	925.017	2	12.0753	1	0	0	1	3553	48.4072	1848.02	2	1848.02	-0.9519	0.25	0.25	0	K[156.08]KGGLGEMHIPVLADK	-1	mTXNPx;	-	-1	-	0	Target	0	0	0	0	single	Ambiguous (1)	0	1	0	0	0	0	0	0	0
DSS	H	red	30C	L	red	42C	Fwd	01	05	3553	925.017	2	12.0753	1	0	0	1	3553	48.4072	1848.02	2	1848.02	-0.9519	0.25	0.25	0	KK[156.08]GGLGEMHIPVLADK	-1	mTXNPx;	-	-1	-	0	Target	0	0	0	0	single	Ambiguous (2)	0	1	0	0	0	0	0	0	0
DSS	H	red	30C	L	red	42C	Fwd	01	05	4422	1418.2	2	12.0753	1	0	0	1	4422	59.6332	2834.39	2	2834.39	-1.3206	0.25	0.25	0	EAAPQFSGQAVVNGAIK[155.09]DINMNDYK	-1	mTXNPx;	-	-1	-	0	Target	0	0	0	0	single	Unique	1	0	0	0	0	0	0	0	0
DSS	H	red	30C	L	red	42C	Fwd	01	05	4777	1140.88	3	12.0753	1	0	0	1	4777	64.4774	3419.63	3	3419.62	-1.2503	0.22	0.22	0	VLEAFQYADENGDAIPCGWK[156.08]PGQPTLDTTK	-1	mTXNPx;	-	-1	-	0	Target	0	0	0	0	single	Unique	0	1	0	0	0	0	0	0	0
DSS	H	red	30C	L	red	42C	Fwd	01	05	4327	955.489	3	12.0753	1	1	0	1	4327	58.3973	2863.45	3	2863.45	-0.0933	0.21	0.21	0	EAAPQFSGQAVVNGAIK[168.15]DINM[15.99]NDYK	-1	mTXNPx;	-	-1	-	0	Target	0	0	0	0	single	Unique	0	0	0	1	1	0	0	0	0
DSS	H	red	30C	L	red	42C	Fwd	01	05	4620	1140.55	3	12.0753	1	0	0	1	4620	62.2951	3418.64	3	3418.64	-0.4549	0.18	0.18	0	VLEAFQYADENGDAIPCGWK[155.09]PGQPTLDTTK	-1	mTXNPx;	-	-1	-	0	Target	0	0	0	0	single	Unique	1	0	0	0	0	0	0	0	0
DSS	H	red	30C	L	red	42C	Fwd	01	05	4538	1716.37	2	12.0753	1	1	0	1	4538	61.1903	3430.72	2	3430.71	-0.543	0.155	0.155	0	VLEAFQYADENGDAIPCGWK[167.17]PGQPTLDTTK	-1	mTXNPx;	-	-1	-	0	Target	0	0	0	0	single	Unique	0	0	1	0	0	0	0	0	0
DSS	H	red	30C	L	red	42C	Fwd	01	05	4278	551.369	2	12.0753	1	1	0	1	4278	57.7386	1100.72	2	1100.72	-0.764	0.135	0.135	0	GLFIIDK[168.15]K	-1	mTXNPx;	-	-1	-	0	Target	0	0	0	0	single	Unique	0	0	0	1	0	0	0	0	0
DSS	H	red	30C	L	red	42C	Fwd	01	05	4216	1426.2	2	12.0753	1	0	0	1	4216	56.8817	2850.39	2	2850.39	-1.1513	0.125	0.125	0	EAAPQFSGQAVVNGAIK[155.09]DINM[15.99]NDYK	-1	mTXNPx;	-	-1	-	0	Target	0	0	0	0	single	Unique	1	0	0	0	1	0	0	0	0
DSS	H	red	30C	L	red	42C	Fwd	01	05	4425	545.332	2	12.0753	1	0	0	1	4425	59.6776	1088.65	2	1088.65	-0.621	0.1	0.1	0	GLFIIDK[156.08]K	-1	mTXNPx;	-	-1	-	0	Target	0	0	0	0	single	Unique	0	1	0	0	0	0	0	0	0
DSS	H	red	30C	L	red	42C	Fwd	01	05	5196	1144.58	3	12.0753	1	1	0	1	5196	70.7564	3430.72	3	3430.71	-0.3561	0.095	0.095	0	VLEAFQYADENGDAIPCGWK[167.17]PGQPTLDTTK	-1	mTXNPx;	-	-1	-	0	Target	0	0	0	0	single	Unique	0	0	1	0	0	0	0	0	0
DSS	H	red	30C	L	red	42C	Fwd	01	05	2644	1222.85	4	12.0753	1	1	0	1	2644	37.0611	4887.38	4	4887.38	0.1562	0.09	0.09	0	n[168.15]GSHM[15.99]NLDYQMYRTATVREAAPQFSGQAVVNGAIKDINMNDYK	-1	mTXNPx;	-	-1	-	0	Target	0	0	0	0	single	Ambiguous (1)	0	0	0	1	1	0	0	0	0
DSS	H	red	30C	L	red	42C	Fwd	01	05	2644	1222.85	4	12.0753	1	1	0	1	2644	37.0611	4887.38	4	4887.38	0.1562	0.09	0.09	0	n[168.15]GSHMNLDYQM[15.99]YRTATVREAAPQFSGQAVVNGAIKDINMNDYK	-1	mTXNPx;	-	-1	-	0	Target	0	0	0	0	single	Ambiguous (2)	0	0	0	1	1	0	0	0	0
DSS	H	red	30C	L	red	42C	Fwd	01	05	4385	551.369	2	12.0753	1	1	0	1	4385	59.1244	1100.72	2	1100.72	-0.2075	0.07	0.07	0	GLFIIDK[168.15]K	-1	mTXNPx;	-	-1	-	0	Target	0	0	0	0	single	Unique	0	0	0	1	0	0	0	0	0
DSS	H	red	30C	L	red	42C	Fwd	01	05	3898	550.877	2	12.0753	1	1	0	1	3898	53.0611	1099.74	2	1099.74	-0.5674	0.045	0.045	0	GLFIIDK[167.17]K	-1	mTXNPx;	-	-1	-	0	Target	0	0	0	0	single	Unique	0	0	1	0	0	0	0	0	0
DSS	H	red	30C	L	red	42C	Fwd	01	05	3421	737.706	3	12.0753	1	1	0	1	3421	46.6988	2210.1	3	2210.1	2.2221	0.03	0.03	0	n[168.15]GSHMNLDYQMYRTATVR	-1	mTXNPx;	-	-1	-	0	Target	0	0	0	0	single	Unique	0	0	0	1	0	0	0	0	0
DSS	H	red	30C	L	red	42C	Fwd	01	05	4467	551.369	2	12.0753	1	1	0	1	4467	60.2513	1100.72	2	1100.72	-0.161	0.02	0.02	0	GLFIIDK[168.15]K	-1	mTXNPx;	-	-1	-	0	Target	0	0	0	0	single	Unique	0	0	0	1	0	0	0	0	0
DSS	H	red	30C	L	red	42C	Fwd	01	05	3436	746.709	3	12.0753	1	0	0	1	3436	46.8941	2237.1	3	2237.11	1.5782	3.46	3.46	0.37	GSHMNLDYQMYR	1	mTXNPx(1);	KGILR	1	mTXNPx(143);	138.068	Target	1	12	143	147	intra	Unique	0	0	0	0	0	0	0	0	0
DSS	H	red	30C	L	red	42C	Fwd	01	05	4306	1011.19	3	12.0753	1	1	0	1	4306	58.118	3030.55	3	3030.55	-0.3922	1.74	1.74	0	EAAPQFSGQAVVNGAIKDINM[15.99]NDYKGK	17	mTXNPx(34);	-	25	-	150.143	Target	18	44	0	0	loop	Unique	0	0	0	0	1	0	0	0	0
DSS	H	red	30C	L	red	42C	Fwd	01	05	4565	1005.86	3	12.0753	1	1	0	1	4565	61.5682	3014.56	3	3014.56	-0.0507	0.9	0.9	0	EAAPQFSGQAVVNGAIKDINMNDYKGK	17	mTXNPx(34);	-	25	-	150.143	Target	18	44	0	0	loop	Unique	0	0	0	0	0	0	0	0	0
DSS	H	red	30C	L	red	42C	Fwd	01	05	4561	1508.29	2	12.0753	1	1	0	1	4561	61.5145	3014.56	2	3014.56	-0.875	0.78	0.78	0	EAAPQFSGQAVVNGAIKDINMNDYKGK	17	mTXNPx(34);	-	25	-	150.143	Target	18	44	0	0	loop	Unique	0	0	0	0	0	0	0	0	0
DSS	H	red	30C	L	red	42C	Fwd	01	05	4575	1502.25	2	12.0753	1	0	0	1	4575	61.6953	3002.48	2	3002.48	-0.9073	0.305	0.305	0	EAAPQFSGQAVVNGAIKDINMNDYKGK	17	mTXNPx(34);	-	25	-	138.068	Target	18	44	0	0	loop	Unique	0	0	0	0	0	0	0	0	0
DSS	H	red	30C	L	red	42C	Fwd	01	05	4552	1001.83	3	12.0753	1	0	0	1	4552	61.3909	3002.48	3	3002.48	-0.2883	0.27	0.27	0	EAAPQFSGQAVVNGAIKDINMNDYKGK	17	mTXNPx(34);	-	25	-	138.068	Target	18	44	0	0	loop	Unique	0	0	0	0	0	0	0	0	0
DSS	H	red	30C	L	red	42C	Fwd	01	05	4305	1007.17	3	12.0753	1	0	0	1	4305	58.1059	3018.48	3	3018.48	-0.2445	0.21	0.21	0	EAAPQFSGQAVVNGAIKDINM[15.99]NDYKGK	17	mTXNPx(34);	-	25	-	138.068	Target	18	44	0	0	loop	Unique	0	0	0	0	1	0	0	0	0
DSS	H	red	30C	L	red	42C	Fwd	01	05	3434	762.068	3	12.0753	1	0	0	1	3434	46.8678	2283.18	3	2283.18	0.1747	2.98	1.325	1.58	DINM[15.99]NDYKGK	8	mTXNPx(42);	GLFIIDKK	7	mTXNPx(142);	138.068	Target	35	44	136	143	intra	Unique	0	0	0	0	1	0	0	0	0
DSS	H	red	30C	L	red	42C	Fwd	01	05	3799	756.737	3	12.0753	1	0	0	1	3799	51.7299	2267.19	3	2267.19	-0.5859	2.34	1.445	0.895	DINMNDYKGK	8	mTXNPx(42);	GLFIIDKK	7	mTXNPx(142);	138.068	Target	35	44	136	143	intra	Unique	0	0	0	0	0	0	0	0	0
DSS	H	red	30C	L	red	42C	Fwd	01	05	3422	766.093	3	12.0753	1	1	0	1	3422	46.7067	2295.26	3	2295.26	0.5583	2.125	1.01	1.1	DINM[15.99]NDYKGK	8	mTXNPx(42);	GLFIIDKK	7	mTXNPx(142);	150.143	Target	35	44	136	143	intra	Unique	0	0	0	0	1	0	0	0	0
DSS	H	red	30C	L	red	42C	Fwd	01	05	3791	760.761	3	12.0753	1	1	0	1	3791	51.6329	2279.26	3	2279.26	0.1046	2.055	1.045	1.01	DINMNDYKGK	8	mTXNPx(42);	GLFIIDKK	7	mTXNPx(142);	150.143	Target	35	44	136	143	intra	Unique	0	0	0	0	0	0	0	0	0
DSS	H	red	30C	L	red	42C	Fwd	01	05	3801	570.823	4	12.0753	1	1	0	1	3801	51.7518	2279.26	4	2279.26	-0.4672	1.725	0.595	0.65	DINMNDYKGK	8	mTXNPx(42);	GLFIIDKK	7	mTXNPx(142);	150.143	Target	35	44	136	143	intra	Unique	0	0	0	0	0	0	0	0	0
DSS	H	red	30C	L	red	42C	Fwd	01	05	3794	1140.64	2	12.0753	1	1	0	1	3794	51.6594	2279.26	2	2279.26	-0.2667	1.665	0.355	0.655	DINMNDYKGK	8	mTXNPx(42);	GLFIIDKK	7	mTXNPx(142);	150.143	Target	35	44	136	143	intra	Unique	0	0	0	0	0	0	0	0	0
DSS	H	red	30C	L	red	42C	Fwd	01	05	3802	1134.6	2	12.0753	1	0	0	1	3802	51.7649	2267.19	2	2267.19	-0.183	1.665	0.38	0.65	DINMNDYKGK	8	mTXNPx(42);	GLFIIDKK	7	mTXNPx(142);	138.068	Target	35	44	136	143	intra	Unique	0	0	0	0	0	0	0	0	0
DSS	H	red	30C	L	red	42C	Fwd	01	05	3876	760.762	3	12.0753	1	1	0	1	3876	52.7598	2279.26	3	2279.26	-0.9578	1.47	0.75	0.71	DINMNDYKGK	8	mTXNPx(42);	GLFIIDKK	7	mTXNPx(142);	150.143	Target	35	44	136	143	intra	Unique	0	0	0	0	0	0	0	0	0
DSS	H	red	30C	L	red	42C	Fwd	01	05	2850	961.017	2	12.0753	1	0	0	1	2850	39.6901	1920.02	2	1920.01	-2.7526	2.095	1.405	0.595	DINMNDYKGK	8	mTXNPx(42);	KGILR	1	mTXNPx(143);	138.068	Target	35	44	143	147	intra	Unique	0	0	0	0	0	0	0	0	0
DSS	H	red	30C	L	red	42C	Fwd	01	05	2317	646.343	3	12.0753	1	0	0	1	2317	33.0438	1936.01	3	1936.01	0.1613	1.74	1.57	0.115	DINM[15.99]NDYKGK	8	mTXNPx(42);	KGILR	1	mTXNPx(143);	138.068	Target	35	44	143	147	intra	Unique	0	0	0	0	1	0	0	0	0
DSS	H	red	30C	L	red	42C	Fwd	01	05	2846	641.013	3	12.0753	1	0	0	1	2846	39.6626	1920.02	3	1920.01	-2.0675	1.715	1.585	0.11	DINMNDYKGK	8	mTXNPx(42);	KGILR	1	mTXNPx(143);	138.068	Target	35	44	143	147	intra	Unique	0	0	0	0	0	0	0	0	0
DSS	H	red	30C	L	red	42C	Fwd	01	05	2324	485.009	4	12.0753	1	0	0	1	2324	33.1294	1936.01	4	1936.01	1.4126	1.535	1.235	0.13	DINM[15.99]NDYKGK	8	mTXNPx(42);	KGILR	1	mTXNPx(143);	138.068	Target	35	44	143	147	intra	Unique	0	0	0	0	1	0	0	0	0
DSS	H	red	30C	L	red	42C	Fwd	01	05	2309	488.027	4	12.0753	1	1	0	1	2309	32.9501	1948.08	4	1948.08	2.2133	1.5	1.1	0.125	DINM[15.99]NDYKGK	8	mTXNPx(42);	KGILR	1	mTXNPx(143);	150.143	Target	35	44	143	147	intra	Unique	0	0	0	0	1	0	0	0	0
DSS	H	red	30C	L	red	42C	Fwd	01	05	2305	650.369	3	12.0753	1	1	0	1	2305	32.8954	1948.09	3	1948.08	-0.6662	1.405	1.22	0.175	DINM[15.99]NDYKGK	8	mTXNPx(42);	KGILR	1	mTXNPx(143);	150.143	Target	35	44	143	147	intra	Unique	0	0	0	0	1	0	0	0	0
DSS	H	red	30C	L	red	42C	Fwd	01	05	2836	645.038	3	12.0753	1	1	0	1	2836	39.5461	1932.09	3	1932.09	-1.4879	1.375	1.31	0.05	DINMNDYKGK	8	mTXNPx(42);	KGILR	1	mTXNPx(143);	150.143	Target	35	44	143	147	intra	Unique	0	0	0	0	0	0	0	0	0
DSS	H	red	30C	L	red	42C	Fwd	01	05	2941	645.038	3	12.0753	1	1	0	1	2941	40.7244	1932.09	3	1932.09	-0.8705	1.28	1.145	0.12	DINMNDYKGK	8	mTXNPx(42);	KGILR	1	mTXNPx(143);	150.143	Target	35	44	143	147	intra	Unique	0	0	0	0	0	0	0	0	0
DSS	H	red	30C	L	red	42C	Fwd	01	05	2837	484.03	4	12.0753	1	1	0	1	2837	39.5541	1932.09	4	1932.09	-1.9289	1.225	1.05	0.085	DINMNDYKGK	8	mTXNPx(42);	KGILR	1	mTXNPx(143);	150.143	Target	35	44	143	147	intra	Unique	0	0	0	0	0	0	0	0	0
DSS	H	red	30C	L	red	42C	Fwd	01	05	2848	481.012	4	12.0753	1	0	0	1	2848	39.6774	1920.02	4	1920.01	-2.8644	1.2	1.18	0.005	DINMNDYKGK	8	mTXNPx(42);	KGILR	1	mTXNPx(143);	138.068	Target	35	44	143	147	intra	Unique	0	0	0	0	0	0	0	0	0
DSS	H	red	30C	L	red	42C	Fwd	01	05	2327	969.012	2	12.0753	1	0	0	1	2327	33.1663	1936.01	2	1936.01	-0.3401	0.62	0.62	0.125	DINM[15.99]NDYKGK	8	mTXNPx(42);	KGILR	1	mTXNPx(143);	138.068	Target	35	44	143	147	intra	Unique	0	0	0	0	1	0	0	0	0
DSS	H	red	30C	L	red	42C	Fwd	01	05	4236	1153.59	3	12.0753	2	0	0	1	4236	57.1589	3457.74	3	3457.75	2.8219	0.36	0.36	0.12	AIEMSKDALVPIHMEGLGGK	6	decoy_mTXNPx(90);	NK[156.08]EFFEGAK	1	decoy_mTXNPx(2);	138.068	Decoy	85	104	2	10	intra	Ambiguous (1)	0	0	0	0	0	0	1	0	0
DSS	H	red	30C	L	red	42C	Fwd	01	05	4236	1153.59	3	12.0753	2	0	0	1	4236	57.1589	3457.74	3	3457.75	2.8219	0.36	0.36	0.12	AIEMSKDALVPIHMEGLGGK	6	decoy_mTXNPx(90);	n[156.08]NKEFFEGAK	2	decoy_mTXNPx(3);	138.068	Decoy	85	104	2	11	intra	Ambiguous (2)	0	0	0	0	0	0	1	0	0
DSS	H	red	30C	L	red	42C	Fwd	01	05	1748	548.613	9	12.0753	1	0	0	1	1748	25.6626	4928.45	9	4928.44	-1.7058	0.13	0.13	0.06	AIEMSKDALVPIHM[15.99]EGLGGK	6	decoy_mTXNPx(90);	EAAPQFSGQAVVNGAIKDINMNDYK	17	mTXNPx(34);	138.068	Decoy	85	104	18	42	inter	Unique	0	0	0	0	1	0	0	0	0
DSS	H	red	30C	L	red	42C	Fwd	01	05	4303	897.152	3	12.0753	2	0	0	1	4303	58.0786	2688.43	3	2688.43	-0.0912	3.79	3.23	0	KKGGLGEMHIPVLADK[155.09]SM[15.99]EIAR	1	mTXNPx(100);	-	2	-	138.068	Target	100	121	0	0	loop	Unique	1	0	0	0	1	0	0	0	0
DSS	H	red	30C	L	red	42C	Fwd	01	05	4549	891.821	3	12.0753	2	0	0	1	4549	61.348	2672.44	3	2672.44	-0.451	3.605	3.18	0	KKGGLGEMHIPVLADK[155.09]SMEIAR	1	mTXNPx(100);	-	2	-	138.068	Target	100	121	0	0	loop	Unique	1	0	0	0	0	0	0	0	0
DSS	H	red	30C	L	red	42C	Fwd	01	05	4624	891.82	3	12.0753	2	0	0	1	4624	62.3524	2672.44	3	2672.44	0.3081	3.555	2.905	0	KKGGLGEMHIPVLADK[155.09]SMEIAR	1	mTXNPx(100);	-	2	-	138.068	Target	100	121	0	0	loop	Unique	1	0	0	0	0	0	0	0	0
DSS	H	red	30C	L	red	42C	Fwd	01	05	4387	897.153	3	12.0753	2	0	0	1	4387	59.1507	2688.44	3	2688.43	-1.4038	3.44	3.025	0	KKGGLGEMHIPVLADK[155.09]SM[15.99]EIAR	1	mTXNPx(100);	-	2	-	138.068	Target	100	121	0	0	loop	Unique	1	0	0	0	1	0	0	0	0
DSS	H	red	30C	L	red	42C	Fwd	01	05	4705	891.82	3	12.0753	2	0	0	1	4705	63.4704	2672.44	3	2672.44	-0.0913	3.165	2.78	0	KKGGLGEMHIPVLADK[155.09]SMEIAR	1	mTXNPx(100);	-	2	-	138.068	Target	100	121	0	0	loop	Unique	1	0	0	0	0	0	0	0	0
DSS	H	red	30C	L	red	42C	Fwd	01	05	3147	616.342	3	12.0753	1	0	0	1	3147	43.2403	1846	3	1846	-0.2901	3.145	3.145	0	KKGGLGEM[15.99]HIPVLADK	1	mTXNPx(100);	-	2	-	138.068	Target	100	115	0	0	loop	Unique	0	0	0	0	1	0	0	0	0
DSS	H	red	30C	L	red	42C	Fwd	01	05	3053	616.343	3	12.0753	1	0	0	1	3053	42.0564	1846.01	3	1846	-2.8887	3.105	3.105	0	KKGGLGEM[15.99]HIPVLADK	1	mTXNPx(100);	-	2	-	138.068	Target	100	115	0	0	loop	Unique	0	0	0	0	1	0	0	0	0
DSS	H	red	30C	L	red	42C	Fwd	01	05	3703	611.01	3	12.0753	1	0	0	1	3703	50.4949	1830.01	3	1830.01	-1.0201	3.09	3.09	0	KKGGLGEMHIPVLADK	1	mTXNPx(100);	-	2	-	138.068	Target	100	115	0	0	loop	Unique	0	0	0	0	0	0	0	0	0
DSS	H	red	30C	L	red	42C	Fwd	01	05	4290	905.201	3	12.0753	2	1	0	1	4290	57.9027	2712.58	3	2712.58	0.7768	3.035	2.64	0	KKGGLGEMHIPVLADK[167.17]SM[15.99]EIAR	1	mTXNPx(100);	-	2	-	150.143	Target	100	121	0	0	loop	Unique	0	0	1	0	1	0	0	0	0
DSS	H	red	30C	L	red	42C	Fwd	01	05	2964	616.343	3	12.0753	1	0	0	1	2964	40.9774	1846.01	3	1846	-2.0793	3.015	3.015	0	KKGGLGEM[15.99]HIPVLADK	1	mTXNPx(100);	-	2	-	138.068	Target	100	115	0	0	loop	Unique	0	0	0	0	1	0	0	0	0
DSS	H	red	30C	L	red	42C	Fwd	01	05	3862	611.01	3	12.0753	1	0	0	1	3862	52.5771	1830.01	3	1830.01	-0.9997	3	3	0	KKGGLGEMHIPVLADK	1	mTXNPx(100);	-	2	-	138.068	Target	100	115	0	0	loop	Unique	0	0	0	0	0	0	0	0	0
DSS	H	red	30C	L	red	42C	Fwd	01	05	3711	916.011	2	12.0753	1	0	0	1	3711	50.5989	1830.01	2	1830.01	0.1258	2.93	2.93	0	KKGGLGEMHIPVLADK	1	mTXNPx(100);	-	2	-	138.068	Target	100	115	0	0	loop	Unique	0	0	0	0	0	0	0	0	0
DSS	H	red	30C	L	red	42C	Fwd	01	05	2975	924.01	2	12.0753	1	0	0	1	2975	41.0863	1846	2	1846	-1.3952	2.925	2.925	0	KKGGLGEM[15.99]HIPVLADK	1	mTXNPx(100);	-	2	-	138.068	Target	100	115	0	0	loop	Unique	0	0	0	0	1	0	0	0	0
DSS	H	red	30C	L	red	42C	Fwd	01	05	3373	616.343	3	12.0753	1	0	0	1	3373	46.0541	1846.01	3	1846	-2.3595	2.88	2.88	0	KKGGLGEM[15.99]HIPVLADK	1	mTXNPx(100);	-	2	-	138.068	Target	100	115	0	0	loop	Unique	0	0	0	0	1	0	0	0	0
DSS	H	red	30C	L	red	42C	Fwd	01	05	3871	916.012	2	12.0753	1	0	0	1	3871	52.6869	1830.01	2	1830.01	-1.5845	2.84	2.84	0	KKGGLGEMHIPVLADK	1	mTXNPx(100);	-	2	-	138.068	Target	100	115	0	0	loop	Unique	0	0	0	0	0	0	0	0	0
DSS	H	red	30C	L	red	42C	Fwd	01	05	2947	930.046	2	12.0753	1	1	0	1	2947	40.8032	1858.08	2	1858.08	-0.369	2.71	2.71	0	KKGGLGEM[15.99]HIPVLADK	1	mTXNPx(100);	-	2	-	150.143	Target	100	115	0	0	loop	Unique	0	0	0	0	1	0	0	0	0
DSS	H	red	30C	L	red	42C	Fwd	01	05	3037	930.047	2	12.0753	1	1	0	1	3037	41.8792	1858.08	2	1858.08	-1.34	2.645	2.645	0	KKGGLGEM[15.99]HIPVLADK	1	mTXNPx(100);	-	2	-	150.143	Target	100	115	0	0	loop	Unique	0	0	0	0	1	0	0	0	0
DSS	H	red	30C	L	red	42C	Fwd	01	05	3467	616.341	3	12.0753	1	0	0	1	3467	47.2609	1846	3	1846	0.2803	2.56	2.56	0	KKGGLGEM[15.99]HIPVLADK	1	mTXNPx(100);	-	2	-	138.068	Target	100	115	0	0	loop	Unique	0	0	0	0	1	0	0	0	0
DSS	H	red	30C	L	red	42C	Fwd	01	05	4768	892.148	3	12.0753	2	0	0	1	4768	64.343	2673.42	3	2673.42	0.3394	2.465	2.035	0	KKGGLGEMHIPVLADK[156.08]SMEIAR	1	mTXNPx(100);	-	2	-	138.068	Target	100	121	0	0	loop	Unique	0	1	0	0	0	0	0	0	0
DSS	H	red	30C	L	red	42C	Fwd	01	05	3064	924.01	2	12.0753	1	0	0	1	3064	42.1723	1846.01	2	1846	-2.1424	2.29	2.29	0	KKGGLGEM[15.99]HIPVLADK	1	mTXNPx(100);	-	2	-	138.068	Target	100	115	0	0	loop	Unique	0	0	0	0	1	0	0	0	0
DSS	H	red	30C	L	red	42C	Fwd	01	05	3709	922.047	2	12.0753	1	1	0	1	3709	50.5788	1842.08	2	1842.08	1.2461	2.265	2.265	0	KKGGLGEMHIPVLADK	1	mTXNPx(100);	-	2	-	150.143	Target	100	115	0	0	loop	Unique	0	0	0	0	0	0	0	0	0
DSS	H	red	30C	L	red	42C	Fwd	01	05	3863	615.035	3	12.0753	1	1	0	1	3863	52.5835	1842.08	3	1842.08	0.4389	2.23	2.23	0	KKGGLGEMHIPVLADK	1	mTXNPx(100);	-	2	-	150.143	Target	100	115	0	0	loop	Unique	0	0	0	0	0	0	0	0	0
DSS	H	red	30C	L	red	42C	Fwd	01	05	3067	930.048	2	12.0753	1	1	0	1	3067	42.2118	1858.08	2	1858.08	-1.7242	2.195	2.195	0	KKGGLGEM[15.99]HIPVLADK	1	mTXNPx(100);	-	2	-	150.143	Target	100	115	0	0	loop	Unique	0	0	0	0	1	0	0	0	0
DSS	H	red	30C	L	red	42C	Fwd	01	05	3809	922.048	2	12.0753	1	1	0	1	3809	51.8578	1842.08	2	1842.08	0.6069	2.175	2.175	0	KKGGLGEMHIPVLADK	1	mTXNPx(100);	-	2	-	150.143	Target	100	115	0	0	loop	Unique	0	0	0	0	0	0	0	0	0
DSS	H	red	30C	L	red	42C	Fwd	01	05	2939	620.366	3	12.0753	1	1	0	1	2939	40.7043	1858.08	3	1858.08	0.2311	2.11	2.11	0	KKGGLGEM[15.99]HIPVLADK	1	mTXNPx(100);	-	2	-	150.143	Target	100	115	0	0	loop	Unique	0	0	0	0	1	0	0	0	0
DSS	H	red	30C	L	red	42C	Fwd	01	05	3131	620.367	3	12.0753	1	1	0	1	3131	43.0403	1858.08	3	1858.08	-0.4147	2.105	2.105	0	KKGGLGEM[15.99]HIPVLADK	1	mTXNPx(100);	-	2	-	150.143	Target	100	115	0	0	loop	Unique	0	0	0	0	1	0	0	0	0
DSS	H	red	30C	L	red	42C	Fwd	01	05	3700	615.034	3	12.0753	1	1	0	1	3700	50.4613	1842.08	3	1842.08	1.366	1.985	1.985	0	KKGGLGEMHIPVLADK	1	mTXNPx(100);	-	2	-	150.143	Target	100	115	0	0	loop	Unique	0	0	0	0	0	0	0	0	0
DSS	H	red	30C	L	red	42C	Fwd	01	05	4756	892.149	3	12.0753	2	0	0	1	4756	64.1787	2673.43	3	2673.42	-1.0085	1.97	1.205	0	KKGGLGEMHIPVLADK[156.08]SMEIAR	1	mTXNPx(100);	-	2	-	138.068	Target	100	121	0	0	loop	Unique	0	1	0	0	0	0	0	0	0
DSS	H	red	30C	L	red	42C	Fwd	01	05	3782	615.036	3	12.0753	1	1	0	1	3782	51.5201	1842.09	3	1842.08	-2.2257	1.93	1.93	0	KKGGLGEMHIPVLADK	1	mTXNPx(100);	-	2	-	150.143	Target	100	115	0	0	loop	Unique	0	0	0	0	0	0	0	0	0
DSS	H	red	30C	L	red	42C	Fwd	01	05	4279	897.15	3	12.0753	2	0	0	1	4279	57.7529	2688.43	3	2688.43	2.587	1.905	1.575	0	KKGGLGEM[15.99]HIPVLADK[155.09]SMEIAR	1	mTXNPx(100);	-	2	-	138.068	Target	100	121	0	0	loop	Unique	1	0	0	0	1	0	0	0	0
DSS	H	red	30C	L	red	42C	Fwd	01	05	3027	620.367	3	12.0753	1	1	0	1	3027	41.7473	1858.08	3	1858.08	-1.2733	1.665	1.665	0	KKGGLGEM[15.99]HIPVLADK	1	mTXNPx(100);	-	2	-	150.143	Target	100	115	0	0	loop	Unique	0	0	0	0	1	0	0	0	0
DSS	H	red	30C	L	red	42C	Fwd	01	05	4164	615.035	3	12.0753	1	1	0	1	4164	56.1826	1842.08	3	1842.08	-0.1813	0.995	0.995	0	KKGGLGEMHIPVLADK	1	mTXNPx(100);	-	2	-	150.143	Target	100	115	0	0	loop	Unique	0	0	0	0	0	0	0	0	0
DSS	H	red	30C	L	red	42C	Fwd	01	05	5164	568.662	6	12.0753	1	1	0	1	5164	70.2484	3405.93	6	3405.93	0.1678	2.025	0.02	1.99	KGGLGEMHIPVLADK	1	mTXNPx(101);	KKGGLGEMHIPVLADK	1	mTXNPx(100);	150.143	Target	101	115	100	115	inter	Unique	0	0	0	0	0	0	0	0	0
DSS	H	red	30C	L	red	42C	Fwd	01	05	4697	685.391	5	12.0753	1	1	0	1	4697	63.3533	3421.92	5	3421.92	1.2226	1.85	0.015	0.23	DALVPIHM[15.99]EGLGGKK	14	decoy_mTXNPx(104);	KKGGLGEMHIPVLADK	1	mTXNPx(100);	150.143	Decoy	91	105	100	115	inter	Ambiguous (1)	0	0	0	0	1	0	0	0	0
DSS	H	red	30C	L	red	42C	Fwd	01	05	5230	682.192	5	12.0753	1	1	0	1	5230	71.2886	3405.92	5	3405.93	1.0899	1.675	0.165	0.185	DALVPIHMEGLGGKK	14	decoy_mTXNPx(104);	KKGGLGEMHIPVLADK	1	mTXNPx(100);	150.143	Decoy	91	105	100	115	inter	Ambiguous (2)	0	0	0	0	0	0	0	0	0
DSS	H	red	30C	L	red	42C	Fwd	01	05	4782	820.465	4	12.0753	1	1	0	1	4782	64.5538	3277.83	4	3277.83	-0.1568	3.655	0.24	0.31	DALVPIHMEGLGGKK	14	decoy_mTXNPx(104);	KGGLGEMHIPVLADK	1	mTXNPx(101);	150.143	Decoy	91	105	101	115	inter	Unique	0	0	0	0	0	0	0	0	0
DSS	H	red	30C	L	red	42C	Fwd	01	05	4726	656.573	5	12.0753	1	1	0	1	4726	63.7651	3277.83	5	3277.83	0.6661	3.52	0.515	0.545	DALVPIHMEGLGGKK	14	decoy_mTXNPx(104);	KGGLGEMHIPVLADK	1	mTXNPx(101);	150.143	Decoy	91	105	101	115	inter	Unique	0	0	0	0	0	0	0	0	0
DSS	H	red	30C	L	red	42C	Fwd	01	05	4714	820.465	4	12.0753	1	1	0	1	4714	63.601	3277.83	4	3277.83	0.4564	3.5	0.1	0.325	DALVPIHMEGLGGKK	14	decoy_mTXNPx(104);	KGGLGEMHIPVLADK	1	mTXNPx(101);	150.143	Decoy	91	105	101	115	inter	Unique	0	0	0	0	0	0	0	0	0
DSS	H	red	30C	L	red	42C	Fwd	01	05	4804	656.574	5	12.0753	1	1	0	1	4804	64.8783	3277.83	5	3277.83	-0.0819	3.23	0.225	0.285	DALVPIHMEGLGGKK	14	decoy_mTXNPx(104);	KGGLGEMHIPVLADK	1	mTXNPx(101);	150.143	Decoy	91	105	101	115	inter	Unique	0	0	0	0	0	0	0	0	0
DSS	H	red	30C	L	red	42C	Fwd	01	05	4747	547.313	6	12.0753	1	1	0	1	4747	64.0514	3277.83	6	3277.83	0.0173	2.635	0.14	0.14	DALVPIHMEGLGGKK	14	decoy_mTXNPx(104);	KGGLGEMHIPVLADK	1	mTXNPx(101);	150.143	Decoy	91	105	101	115	inter	Unique	0	0	0	0	0	0	0	0	0
DSS	H	red	30C	L	red	42C	Fwd	01	05	4202	659.773	5	12.0753	1	1	0	1	4202	56.6958	3293.83	5	3293.83	-0.1678	2.605	0.035	0.53	DALVPIHMEGLGGKK	14	decoy_mTXNPx(104);	KGGLGEM[15.99]HIPVLADK	1	mTXNPx(101);	150.143	Decoy	91	105	101	115	inter	Unique	0	0	0	0	0	0	0	0	0
DSS	H	red	30C	L	red	42C	Fwd	01	05	4697	685.391	5	12.0753	1	1	0	1	4697	63.3533	3421.92	5	3421.92	1.2226	1.85	0.015	0.23	DALVPIHM[15.99]EGLGGKK	14	decoy_mTXNPx(104);	KKGGLGEMHIPVLADK	2	mTXNPx(101);	150.143	Decoy	91	105	100	115	inter	Ambiguous (2)	0	0	0	0	1	0	0	0	0
DSS	H	red	30C	L	red	42C	Fwd	01	05	5142	682.192	5	12.0753	1	1	0	1	5142	69.9053	3405.93	5	3405.93	0.4173	1.8	0.005	0.19	DALVPIHMEGLGGKK	14	decoy_mTXNPx(104);	KKGGLGEMHIPVLADK	2	mTXNPx(101);	150.143	Decoy	91	105	100	115	inter	Unique	0	0	0	0	0	0	0	0	0
DSS	H	red	30C	L	red	42C	Fwd	01	05	5230	682.192	5	12.0753	1	1	0	1	5230	71.2886	3405.92	5	3405.93	1.0899	1.675	0.165	0.185	DALVPIHMEGLGGKK	14	decoy_mTXNPx(104);	KKGGLGEMHIPVLADK	2	mTXNPx(101);	150.143	Decoy	91	105	100	115	inter	Ambiguous (1)	0	0	0	0	0	0	0	0	0
DSS	H	red	30C	L	red	42C	Fwd	01	05	4989	755.972	2	12.0753	1	0	0	1	4989	67.5844	1509.93	2	1509.93	-1.4218	2.795	2.605	0	GLFIIDKKGILR	7	mTXNPx(142);	-	8	-	138.068	Target	136	147	0	0	loop	Unique	0	0	0	0	0	0	0	0	0
DSS	H	red	30C	L	red	42C	Fwd	01	05	5056	755.972	2	12.0753	1	0	0	1	5056	68.5999	1509.93	2	1509.93	-0.7306	2.765	2.6	0	GLFIIDKKGILR	7	mTXNPx(142);	-	8	-	138.068	Target	136	147	0	0	loop	Unique	0	0	0	0	0	0	0	0	0
DSS	H	red	30C	L	red	42C	Fwd	01	05	5044	762.009	2	12.0753	1	1	0	1	5044	68.411	1522	2	1522	-0.0994	2.015	1.78	0	GLFIIDKKGILR	7	mTXNPx(142);	-	8	-	150.143	Target	136	147	0	0	loop	Unique	0	0	0	0	0	0	0	0	0
DSS	H	red	30C	L	red	42C	Fwd	01	05	4976	762.01	2	12.0753	1	1	0	1	4976	67.3867	1522	2	1522	-0.6315	1.79	1.555	0	GLFIIDKKGILR	7	mTXNPx(142);	-	8	-	150.143	Target	136	147	0	0	loop	Unique	0	0	0	0	0	0	0	0	0
DSS	H	red	30C	L	red	42C	Fwd	01	05	3821	894.701	4	12.0753	1	0	0	1	3821	52.0225	3574.78	4	3574.78	2.0083	0.135	0.135	0	GKYDNM[15.99]NIDKIAGNVVAQGSFQPAAERVTATR	2	decoy_mTXNPx(163);	-	10	-	138.068	Decoy	162	193	0	0	loop	Unique	0	0	0	0	1	0	0	0	0
DSS	H	red	30C	L	ox	30C	Fwd	01	08	3466	463.013	4	12.0753	1	0	0	1	3466	43.2065	1848.02	4	1848.02	-2.9159	3.675	3.675	0	K[156.08]KGGLGEMHIPVLADK	-1	mTXNPx;	-	-1	-	0	Target	0	0	0	0	single	Unique	0	1	0	0	0	0	0	0	0
DSS	H	red	30C	L	ox	30C	Fwd	01	08	3553	616.687	3	12.0753	1	0	0	1	3553	44.1447	1847.04	3	1847.03	-2.4418	3.555	3.555	0	KK[155.09]GGLGEMHIPVLADK	-1	mTXNPx;	-	-1	-	0	Target	0	0	0	0	single	Unique	1	0	0	0	0	0	0	0	0
DSS	H	red	30C	L	ox	30C	Fwd	01	08	3496	620.711	3	12.0753	1	1	0	1	3496	43.52	1859.11	3	1859.11	-1.5212	3.51	3.51	0	KK[167.17]GGLGEMHIPVLADK	-1	mTXNPx;	-	-1	-	0	Target	0	0	0	0	single	Unique	0	0	1	0	0	0	0	0	0
DSS	H	red	30C	L	ox	30C	Fwd	01	08	2600	622.018	3	12.0753	1	0	0	1	2600	34.0639	1863.03	3	1863.03	-1.2323	3.32	3.32	0	KK[155.09]GGLGEM[15.99]HIPVLADK	-1	mTXNPx;	-	-1	-	0	Target	0	0	0	0	single	Unique	1	0	0	0	1	0	0	0	0
DSS	H	red	30C	L	ox	30C	Fwd	01	08	3527	463.013	4	12.0753	1	0	0	1	3527	43.837	1848.02	4	1848.02	-2.2187	3.315	3.315	0	K[156.08]KGGLGEMHIPVLADK	-1	mTXNPx;	-	-1	-	0	Target	0	0	0	0	single	Unique	0	1	0	0	0	0	0	0	0
DSS	H	red	30C	L	ox	30C	Fwd	01	08	3856	621.039	3	12.0753	1	1	0	1	3856	47.6233	1860.1	3	1860.09	-1.6365	3.2	3.2	0	KK[168.15]GGLGEMHIPVLADK	-1	mTXNPx;	-	-1	-	0	Target	0	0	0	0	single	Unique	0	0	0	1	0	0	0	0	0
DSS	H	red	30C	L	ox	30C	Fwd	01	08	4282	574.316	3	12.0753	1	0	0	1	4282	52.148	1719.93	3	1719.92	-2.5134	3.19	2.735	0	K[156.08]GGLGEMHIPVLADK	-1	mTXNPx;	-	-1	-	0	Target	0	0	0	0	single	Unique	0	1	0	0	0	0	0	0	0
DSS	H	red	30C	L	ox	30C	Fwd	01	08	3314	868.965	2	12.0753	1	0	0	1	3314	41.76	1735.92	2	1735.92	0.921	3.05	2.315	0	K[156.08]GGLGEM[15.99]HIPVLADK	-1	mTXNPx;	-	-1	-	0	Target	0	0	0	0	single	Unique	0	1	0	0	1	0	0	0	0
DSS	H	red	30C	L	ox	30C	Fwd	01	08	3474	466.032	4	12.0753	1	1	0	1	3474	43.2775	1860.1	4	1860.09	-2.8624	3.015	3.015	0	K[168.15]KGGLGEMHIPVLADK	-1	mTXNPx;	-	-1	-	0	Target	0	0	0	0	single	Ambiguous (1)	0	0	0	1	0	0	0	0	0
DSS	H	red	30C	L	ox	30C	Fwd	01	08	3474	466.032	4	12.0753	1	1	0	1	3474	43.2775	1860.1	4	1860.09	-2.8624	3.015	3.015	0	KK[168.15]GGLGEMHIPVLADK	-1	mTXNPx;	-	-1	-	0	Target	0	0	0	0	single	Ambiguous (2)	0	0	0	1	0	0	0	0	0
DSS	H	red	30C	L	ox	30C	Fwd	01	08	5055	764.424	3	12.0753	1	1	0	1	5055	60.541	2290.25	3	2290.26	2.5682	2.995	2.995	0	GGLGEMHIPVLADK[167.17]SMEIAR	-1	mTXNPx;	-	-1	-	0	Target	0	0	0	0	single	Unique	0	0	1	0	0	0	0	0	0
DSS	H	red	30C	L	ox	30C	Fwd	01	08	2585	622.018	3	12.0753	1	0	0	1	2585	33.8815	1863.03	3	1863.03	-1.2323	2.96	2.96	0	KK[155.09]GGLGEM[15.99]HIPVLADK	-1	mTXNPx;	-	-1	-	0	Target	0	0	0	0	single	Unique	1	0	0	0	1	0	0	0	0
DSS	H	red	30C	L	ox	30C	Fwd	01	08	3456	616.686	3	12.0753	1	0	0	1	3456	43.1208	1847.04	3	1847.03	-1.1637	2.895	2.895	0	KK[155.09]GGLGEMHIPVLADK	-1	mTXNPx;	-	-1	-	0	Target	0	0	0	0	single	Unique	1	0	0	0	0	0	0	0	0
DSS	H	red	30C	L	ox	30C	Fwd	01	08	5155	854.796	3	12.0753	2	0	0	1	5155	61.7776	2561.37	3	2561.37	2.1724	2.865	2.865	0	K[155.09]GGLGEMHIPVLADK[155.09]SMEIAR	-1	mTXNPx;	-	-1	-	0	Target	0	0	0	0	single	Unique	2	0	0	0	0	0	0	0	0
DSS	H	red	30C	L	ox	30C	Fwd	01	08	2834	622.346	3	12.0753	1	0	0	1	2834	36.7485	1864.02	3	1864.01	-1.8983	2.845	2.845	0	K[156.08]KGGLGEM[15.99]HIPVLADK	-1	mTXNPx;	-	-1	-	0	Target	0	0	0	0	single	Unique	0	1	0	0	1	0	0	0	0
DSS	H	red	30C	L	ox	30C	Fwd	01	08	3419	617.015	3	12.0753	1	0	0	1	3419	42.7269	1848.02	3	1848.02	-2.1353	2.845	2.845	0	KK[156.08]GGLGEMHIPVLADK	-1	mTXNPx;	-	-1	-	0	Target	0	0	0	0	single	Unique	0	1	0	0	0	0	0	0	0
DSS	H	red	30C	L	ox	30C	Fwd	01	08	4280	676.763	3	12.0753	2	1	0	1	4280	52.1337	2027.27	3	2027.26	-1.8829	2.795	2.795	0	K[167.17]K[168.15]GGLGEMHIPVLADK	-1	mTXNPx;	-	-1	-	0	Target	0	0	0	0	single	Unique	0	0	1	1	0	0	0	0	0
DSS	H	red	30C	L	ox	30C	Fwd	01	08	3295	579.647	3	12.0753	1	0	0	1	3295	41.5575	1735.92	3	1735.92	-0.8803	2.78	2.32	0	K[156.08]GGLGEM[15.99]HIPVLADK	-1	mTXNPx;	-	-1	-	0	Target	0	0	0	0	single	Unique	0	1	0	0	1	0	0	0	0
DSS	H	red	30C	L	ox	30C	Fwd	01	08	3875	866.517	2	12.0753	1	1	0	1	3875	47.8506	1731.02	2	1731.01	-2.8527	2.765	2.2	0	K[167.17]GGLGEMHIPVLADK	-1	mTXNPx;	-	-1	-	0	Target	0	0	0	0	single	Unique	0	0	1	0	0	0	0	0	0
DSS	H	red	30C	L	ox	30C	Fwd	01	08	3598	620.711	3	12.0753	1	1	0	1	3598	44.6445	1859.11	3	1859.11	-1.7627	2.745	2.745	0	KK[167.17]GGLGEMHIPVLADK	-1	mTXNPx;	-	-1	-	0	Target	0	0	0	0	single	Unique	0	0	1	0	0	0	0	0	0
DSS	H	red	30C	L	ox	30C	Fwd	01	08	2926	868.474	2	12.0753	1	0	0	1	2926	37.7783	1734.93	2	1734.93	0.3099	2.63	2.425	0	K[155.09]GGLGEM[15.99]HIPVLADK	-1	mTXNPx;	-	-1	-	0	Target	0	0	0	0	single	Unique	1	0	0	0	1	0	0	0	0
DSS	H	red	30C	L	ox	30C	Fwd	01	08	3339	621.04	3	12.0753	1	1	0	1	3339	42.0458	1860.1	3	1860.09	-2.5298	2.605	2.605	0	K[168.15]KGGLGEMHIPVLADK	-1	mTXNPx;	-	-1	-	0	Target	0	0	0	0	single	Unique	0	0	0	1	0	0	0	0	0
DSS	H	red	30C	L	ox	30C	Fwd	01	08	3893	621.04	3	12.0753	1	1	0	1	3893	48.0644	1860.1	3	1860.09	-2.4429	2.5	2.5	0	KK[168.15]GGLGEMHIPVLADK	-1	mTXNPx;	-	-1	-	0	Target	0	0	0	0	single	Unique	0	0	0	1	0	0	0	0	0
DSS	H	red	30C	L	ox	30C	Fwd	01	08	2826	626.37	3	12.0753	1	1	0	1	2826	36.6642	1876.09	3	1876.09	-0.2626	2.445	2.445	0	K[168.15]KGGLGEM[15.99]HIPVLADK	-1	mTXNPx;	-	-1	-	0	Target	0	0	0	0	single	Unique	0	0	0	1	1	0	0	0	0
DSS	H	red	30C	L	ox	30C	Fwd	01	08	2866	676.83	2	12.0753	1	0	0	1	2866	37.095	1351.65	2	1351.64	-1.5903	2.445	2.135	0	DINMNDYK[155.09]GK	-1	mTXNPx;	-	-1	-	0	Target	0	0	0	0	single	Unique	1	0	0	0	0	0	0	0	0
DSS	H	red	30C	L	ox	30C	Fwd	01	08	3338	841.417	2	12.0753	1	1	0	1	3338	42.0397	1680.82	2	1680.81	-2.6317	2.435	2.435	0	n[167.17]GSHMNLDYQMYR	-1	mTXNPx;	-	-1	-	0	Target	0	0	0	0	single	Unique	0	0	1	0	0	0	0	0	0
DSS	H	red	30C	L	ox	30C	Fwd	01	08	4006	835.87	2	12.0753	1	0	0	1	4006	49.316	1669.73	2	1669.72	-1.6348	2.42	2.42	0	n[156.08]GSHMNLDYQMYR	-1	mTXNPx;	-	-1	-	0	Target	0	0	0	0	single	Unique	0	1	0	0	0	0	0	0	0
DSS	H	red	30C	L	ox	30C	Fwd	01	08	3340	466.032	4	12.0753	1	1	0	1	3340	42.0518	1860.1	4	1860.09	-2.6581	2.39	2.39	0	K[168.15]KGGLGEMHIPVLADK	-1	mTXNPx;	-	-1	-	0	Target	0	0	0	0	single	Ambiguous (1)	0	0	0	1	0	0	0	0	0
DSS	H	red	30C	L	ox	30C	Fwd	01	08	3340	466.032	4	12.0753	1	1	0	1	3340	42.0518	1860.1	4	1860.09	-2.6581	2.39	2.39	0	KK[168.15]GGLGEMHIPVLADK	-1	mTXNPx;	-	-1	-	0	Target	0	0	0	0	single	Ambiguous (2)	0	0	0	1	0	0	0	0	0
DSS	H	red	30C	L	ox	30C	Fwd	01	08	3284	583.673	3	12.0753	1	1	0	1	3284	41.4432	1748	3	1747.99	-1.5346	2.345	2.15	0	K[168.15]GGLGEM[15.99]HIPVLADK	-1	mTXNPx;	-	-1	-	0	Target	0	0	0	0	single	Unique	0	0	0	1	1	0	0	0	0
DSS	H	red	30C	L	ox	30C	Fwd	01	08	3320	466.032	4	12.0753	1	1	0	1	3320	41.8345	1860.1	4	1860.09	-2.6581	2.28	2.28	0	K[168.15]KGGLGEMHIPVLADK	-1	mTXNPx;	-	-1	-	0	Target	0	0	0	0	single	Unique	0	0	0	1	0	0	0	0	0
DSS	H	red	30C	L	ox	30C	Fwd	01	08	5049	760.399	3	12.0753	1	0	0	1	5049	60.4698	2278.18	3	2278.18	2.4262	2.275	2.275	0	GGLGEMHIPVLADK[155.09]SMEIAR	-1	mTXNPx;	-	-1	-	0	Target	0	0	0	0	single	Unique	1	0	0	0	0	0	0	0	0
DSS	H	red	30C	L	ox	30C	Fwd	01	08	3325	463.013	4	12.0753	1	0	0	1	3325	41.8992	1848.02	4	1848.02	-2.9508	2.265	2.265	0	K[156.08]KGGLGEMHIPVLADK	-1	mTXNPx;	-	-1	-	0	Target	0	0	0	0	single	Unique	0	1	0	0	0	0	0	0	0
DSS	H	red	30C	L	ox	30C	Fwd	01	08	3978	578.014	3	12.0753	1	1	0	1	3978	49.049	1731.02	3	1731.01	-2.8842	2.265	2.185	0	K[167.17]GGLGEMHIPVLADK	-1	mTXNPx;	-	-1	-	0	Target	0	0	0	0	single	Unique	0	0	1	0	0	0	0	0	0
DSS	H	red	30C	L	ox	30C	Fwd	01	08	2760	849.414	2	12.0753	1	1	0	1	2760	35.897	1696.81	2	1696.81	-2.2665	2.235	2.235	0	n[167.17]GSHM[15.99]NLDYQMYR	-1	mTXNPx;	-	-1	-	0	Target	0	0	0	0	single	Unique	0	0	1	0	1	0	0	0	0
DSS	H	red	30C	L	ox	30C	Fwd	01	08	3755	849.905	2	12.0753	1	1	0	1	3755	46.4683	1697.8	2	1697.79	-1.244	2.19	2.19	0	n[168.15]GSHMNLDYQM[15.99]YR	-1	mTXNPx;	-	-1	-	0	Target	0	0	0	0	single	Unique	0	0	0	1	1	0	0	0	0
DSS	H	red	30C	L	ox	30C	Fwd	01	08	2854	849.411	2	12.0753	1	1	0	1	2854	36.9655	1696.81	2	1696.81	1.3416	2.135	2.135	0	n[167.17]GSHM[15.99]NLDYQMYR	-1	mTXNPx;	-	-1	-	0	Target	0	0	0	0	single	Unique	0	0	1	0	1	0	0	0	0
DSS	H	red	30C	L	ox	30C	Fwd	01	08	5137	760.4	3	12.0753	1	0	0	1	5137	61.516	2278.18	3	2278.18	1.9496	2.125	2.125	0	GGLGEMHIPVLADK[155.09]SMEIAR	-1	mTXNPx;	-	-1	-	0	Target	0	0	0	0	single	Unique	1	0	0	0	0	0	0	0	0
DSS	H	red	30C	L	ox	30C	Fwd	01	08	3264	849.414	2	12.0753	1	1	0	1	3264	41.2344	1696.81	2	1696.81	-2.1526	2.02	2.02	0	n[167.17]GSHMNLDYQM[15.99]YR	-1	mTXNPx;	-	-1	-	0	Target	0	0	0	0	single	Unique	0	0	1	0	1	0	0	0	0
DSS	H	red	30C	L	ox	30C	Fwd	01	08	3302	875.003	2	12.0753	1	1	0	1	3302	41.632	1747.99	2	1747.99	0.672	1.985	1.505	0	K[168.15]GGLGEM[15.99]HIPVLADK	-1	mTXNPx;	-	-1	-	0	Target	0	0	0	0	single	Unique	0	0	0	1	1	0	0	0	0
DSS	H	red	30C	L	ox	30C	Fwd	01	08	2907	583.343	3	12.0753	1	1	0	1	2907	37.5804	1747.01	3	1747.01	0.2392	1.98	1.565	0	K[167.17]GGLGEM[15.99]HIPVLADK	-1	mTXNPx;	-	-1	-	0	Target	0	0	0	0	single	Unique	0	0	1	0	1	0	0	0	0
DSS	H	red	30C	L	ox	30C	Fwd	01	08	2598	626.042	3	12.0753	1	1	0	1	2598	34.0397	1875.1	3	1875.1	-0.2259	1.9	1.9	0	KK[167.17]GGLGEM[15.99]HIPVLADK	-1	mTXNPx;	-	-1	-	0	Target	0	0	0	0	single	Unique	0	0	1	0	1	0	0	0	0
DSS	H	red	30C	L	ox	30C	Fwd	01	08	2969	849.412	2	12.0753	1	1	0	1	2969	38.2068	1696.81	2	1696.81	-0.3932	1.79	1.79	0	n[167.17]GSHMNLDYQM[15.99]YR	-1	mTXNPx;	-	-1	-	0	Target	0	0	0	0	single	Unique	0	0	1	0	1	0	0	0	0
DSS	H	red	30C	L	ox	30C	Fwd	01	08	3847	578.014	3	12.0753	1	1	0	1	3847	47.503	1731.02	3	1731.01	-2.8817	1.745	1.65	0	K[167.17]GGLGEMHIPVLADK	-1	mTXNPx;	-	-1	-	0	Target	0	0	0	0	single	Unique	0	0	1	0	0	0	0	0	0
DSS	H	red	30C	L	ox	30C	Fwd	01	08	3556	930.564	2	12.0753	1	1	0	1	3556	44.1667	1859.11	2	1859.11	-2.1584	1.68	1.68	0	K[167.17]KGGLGEMHIPVLADK	-1	mTXNPx;	-	-1	-	0	Target	0	0	0	0	single	Ambiguous (1)	0	0	1	0	0	0	0	0	0
DSS	H	red	30C	L	ox	30C	Fwd	01	08	3556	930.564	2	12.0753	1	1	0	1	3556	44.1667	1859.11	2	1859.11	-2.1584	1.68	1.68	0	KK[167.17]GGLGEMHIPVLADK	-1	mTXNPx;	-	-1	-	0	Target	0	0	0	0	single	Ambiguous (2)	0	0	1	0	0	0	0	0	0
DSS	H	red	30C	L	ox	30C	Fwd	01	08	3068	849.411	2	12.0753	1	1	0	1	3068	39.2378	1696.81	2	1696.81	1.1274	1.665	1.665	0	n[167.17]GSHMNLDYQM[15.99]YR	-1	mTXNPx;	-	-1	-	0	Target	0	0	0	0	single	Unique	0	0	1	0	1	0	0	0	0
DSS	H	red	30C	L	ox	30C	Fwd	01	08	3326	849.905	2	12.0753	1	1	0	1	3326	41.9098	1697.8	2	1697.79	-1.2972	1.505	1.505	0	n[168.15]GSHMNLDYQM[15.99]YR	-1	mTXNPx;	-	-1	-	0	Target	0	0	0	0	single	Unique	0	0	0	1	1	0	0	0	0
DSS	H	red	30C	L	ox	30C	Fwd	01	08	3733	621.04	3	12.0753	1	1	0	1	3733	46.2262	1860.1	3	1860.09	-2.9705	1.34	1.34	0	K[168.15]KGGLGEMHIPVLADK	-1	mTXNPx;	-	-1	-	0	Target	0	0	0	0	single	Unique	0	0	0	1	0	0	0	0	0
DSS	H	red	30C	L	ox	30C	Fwd	01	08	3293	620.71	3	12.0753	1	1	0	1	3293	41.5365	1859.11	3	1859.11	-0.1561	1.285	1.285	0	K[167.17]KGGLGEMHIPVLADK	-1	mTXNPx;	-	-1	-	0	Target	0	0	0	0	single	Unique	0	0	1	0	0	0	0	0	0
DSS	H	red	30C	L	ox	30C	Fwd	01	08	4093	634.848	4	12.0753	1	0	0	1	4093	50.2407	2535.36	4	2535.36	-2.8216	1.14	1.14	0	KKGGLGEMHIPVLADK[156.08]SMEIAR	-1	mTXNPx;	-	-1	-	0	Target	0	0	0	0	single	Unique	0	1	0	0	0	0	0	0	0
DSS	H	red	30C	L	ox	30C	Fwd	01	08	3316	616.686	3	12.0753	1	0	0	1	3316	41.7844	1847.04	3	1847.03	-1.9981	1.09	1.09	0	K[155.09]KGGLGEMHIPVLADK	-1	mTXNPx;	-	-1	-	0	Target	0	0	0	0	single	Unique	1	0	0	0	0	0	0	0	0
DSS	H	red	30C	L	ox	30C	Fwd	01	08	5083	949.828	3	12.0753	1	1	0	1	5083	60.853	2846.46	3	2846.47	0.9795	0.86	0.86	0	EAAPQFSGQAVVNGAIK[167.17]DINMNDYK	-1	mTXNPx;	-	-1	-	0	Target	0	0	0	0	single	Unique	0	0	1	0	0	0	0	0	0
DSS	H	red	30C	L	ox	30C	Fwd	01	08	2891	933.013	2	12.0753	1	0	0	1	2891	37.4199	1864.01	2	1864.01	0.2998	0.8	0.8	0	K[156.08]KGGLGEM[15.99]HIPVLADK	-1	mTXNPx;	-	-1	-	0	Target	0	0	0	0	single	Ambiguous (1)	0	1	0	0	1	0	0	0	0
DSS	H	red	30C	L	ox	30C	Fwd	01	08	2891	933.013	2	12.0753	1	0	0	1	2891	37.4199	1864.01	2	1864.01	0.2998	0.8	0.8	0	KK[156.08]GGLGEM[15.99]HIPVLADK	-1	mTXNPx;	-	-1	-	0	Target	0	0	0	0	single	Ambiguous (2)	0	1	0	0	1	0	0	0	0
DSS	H	red	30C	L	ox	30C	Fwd	01	08	5216	1144.58	3	12.0753	1	1	0	1	5216	62.5589	3430.72	3	3430.71	-1.3055	0.79	0.79	0	VLEAFQYADENGDAIPCGWK[167.17]PGQPTLDTTK	-1	mTXNPx;	-	-1	-	0	Target	0	0	0	0	single	Unique	0	0	1	0	0	0	0	0	0
DSS	H	red	30C	L	ox	30C	Fwd	01	08	2898	682.867	2	12.0753	1	1	0	1	2898	37.4892	1363.72	2	1363.72	0.0761	0.77	0.77	0	DINMNDYK[167.17]GK	-1	mTXNPx;	-	-1	-	0	Target	0	0	0	0	single	Unique	0	0	1	0	0	0	0	0	0
DSS	H	red	30C	L	ox	30C	Fwd	01	08	3317	930.564	2	12.0753	1	1	0	1	3317	41.7938	1859.11	2	1859.11	-1.8897	0.75	0.75	0	K[167.17]KGGLGEMHIPVLADK	-1	mTXNPx;	-	-1	-	0	Target	0	0	0	0	single	Unique	0	0	1	0	0	0	0	0	0
DSS	H	red	30C	L	ox	30C	Fwd	01	08	6144	1140.55	3	12.0753	1	0	0	1	6144	75.4347	3418.64	3	3418.64	-0.5647	0.745	0.745	0	VLEAFQYADENGDAIPCGWK[155.09]PGQPTLDTTK	-1	mTXNPx;	-	-1	-	0	Target	0	0	0	0	single	Unique	1	0	0	0	0	0	0	0	0
DSS	H	red	30C	L	ox	30C	Fwd	01	08	5190	1140.56	3	12.0753	1	0	0	1	5190	62.2272	3418.65	3	3418.64	-2.9413	0.715	0.715	0	VLEAFQYADENGDAIPCGWK[155.09]PGQPTLDTTK	-1	mTXNPx;	-	-1	-	0	Target	0	0	0	0	single	Unique	1	0	0	0	0	0	0	0	0
DSS	H	red	30C	L	ox	30C	Fwd	01	08	5234	1710.33	2	12.0753	1	0	0	1	5234	62.8153	3418.64	2	3418.64	-1.2973	0.7	0.7	0	VLEAFQYADENGDAIPCGWK[155.09]PGQPTLDTTK	-1	mTXNPx;	-	-1	-	0	Target	0	0	0	0	single	Unique	1	0	0	0	0	0	0	0	0
DSS	H	red	30C	L	ox	30C	Fwd	01	08	5951	1140.55	3	12.0753	1	0	0	1	5951	72.639	3418.64	3	3418.64	0.1737	0.645	0.645	0	VLEAFQYADENGDAIPCGWK[155.09]PGQPTLDTTK	-1	mTXNPx;	-	-1	-	0	Target	0	0	0	0	single	Unique	1	0	0	0	0	0	0	0	0
DSS	H	red	30C	L	ox	30C	Fwd	01	08	5971	1144.58	3	12.0753	1	1	0	1	5971	72.9172	3430.71	3	3430.71	0.1111	0.605	0.605	0	VLEAFQYADENGDAIPCGWK[167.17]PGQPTLDTTK	-1	mTXNPx;	-	-1	-	0	Target	0	0	0	0	single	Unique	0	0	1	0	0	0	0	0	0
DSS	H	red	30C	L	ox	30C	Fwd	01	08	6217	1140.55	3	12.0753	1	0	0	1	6217	76.5151	3418.64	3	3418.64	-0.1835	0.56	0.56	0	VLEAFQYADENGDAIPCGWK[155.09]PGQPTLDTTK	-1	mTXNPx;	-	-1	-	0	Target	0	0	0	0	single	Unique	1	0	0	0	0	0	0	0	0
DSS	H	red	30C	L	ox	30C	Fwd	01	08	5646	1144.58	3	12.0753	1	1	0	1	5646	68.3985	3430.72	3	3430.71	-2.1915	0.53	0.53	0	VLEAFQYADENGDAIPCGWK[167.17]PGQPTLDTTK	-1	mTXNPx;	-	-1	-	0	Target	0	0	0	0	single	Unique	0	0	1	0	0	0	0	0	0
DSS	H	red	30C	L	ox	30C	Fwd	01	08	5248	1716.37	2	12.0753	1	1	0	1	5248	63.0073	3430.72	2	3430.71	-0.4782	0.485	0.485	0	VLEAFQYADENGDAIPCGWK[167.17]PGQPTLDTTK	-1	mTXNPx;	-	-1	-	0	Target	0	0	0	0	single	Unique	0	0	1	0	0	0	0	0	0
DSS	H	red	30C	L	ox	30C	Fwd	01	08	5175	1060.78	4	12.0753	1	1	0	1	5175	62.0428	4239.09	4	4239.09	-0.8498	0.44	0.44	0	VLEAFQYADENGDAIPCGWK[167.17]PGQPTLDTTKAGEFFEK	-1	mTXNPx;	-	-1	-	0	Target	0	0	0	0	single	Ambiguous (1)	0	0	1	0	0	0	0	0	0
DSS	H	red	30C	L	ox	30C	Fwd	01	08	5175	1060.78	4	12.0753	1	1	0	1	5175	62.0428	4239.09	4	4239.09	-0.8498	0.44	0.44	0	VLEAFQYADENGDAIPCGWKPGQPTLDTTK[167.17]AGEFFEK	-1	mTXNPx;	-	-1	-	0	Target	0	0	0	0	single	Ambiguous (2)	0	0	1	0	0	0	0	0	0
DSS	H	red	30C	L	ox	30C	Fwd	01	08	6149	1140.55	3	12.0753	1	0	0	1	6149	75.51	3418.63	3	3418.64	1.1829	0.44	0.44	0	VLEAFQYADENGDAIPCGWK[155.09]PGQPTLDTTK	-1	mTXNPx;	-	-1	-	0	Target	0	0	0	0	single	Unique	1	0	0	0	0	0	0	0	0
DSS	H	red	30C	L	ox	30C	Fwd	01	08	5278	1140.56	3	12.0753	1	0	0	1	5278	63.4139	3418.65	3	3418.64	-2.0311	0.43	0.43	0	VLEAFQYADENGDAIPCGWK[155.09]PGQPTLDTTK	-1	mTXNPx;	-	-1	-	0	Target	0	0	0	0	single	Unique	1	0	0	0	0	0	0	0	0
DSS	H	red	30C	L	ox	30C	Fwd	01	08	3321	924.526	2	12.0753	1	0	0	1	3321	41.8442	1847.04	2	1847.03	-2.0332	0.4	0.4	0	K[155.09]KGGLGEMHIPVLADK	-1	mTXNPx;	-	-1	-	0	Target	0	0	0	0	single	Ambiguous (1)	1	0	0	0	0	0	0	0	0
DSS	H	red	30C	L	ox	30C	Fwd	01	08	3321	924.526	2	12.0753	1	0	0	1	3321	41.8442	1847.04	2	1847.03	-2.0332	0.4	0.4	0	KK[155.09]GGLGEMHIPVLADK	-1	mTXNPx;	-	-1	-	0	Target	0	0	0	0	single	Ambiguous (2)	1	0	0	0	0	0	0	0	0
DSS	H	red	30C	L	ox	30C	Fwd	01	08	4821	951.134	3	12.0753	1	0	0	1	4821	57.8159	2850.38	3	2850.39	1.5677	0.37	0.37	0	EAAPQFSGQAVVNGAIK[155.09]DINM[15.99]NDYK	-1	mTXNPx;	-	-1	-	0	Target	0	0	0	0	single	Unique	1	0	0	0	1	0	0	0	0
DSS	H	red	30C	L	ox	30C	Fwd	01	08	5808	1716.37	2	12.0753	1	1	0	1	5808	70.6605	3430.72	2	3430.71	-0.8615	0.37	0.37	0	VLEAFQYADENGDAIPCGWK[167.17]PGQPTLDTTK	-1	mTXNPx;	-	-1	-	0	Target	0	0	0	0	single	Unique	0	0	1	0	0	0	0	0	0
DSS	H	red	30C	L	ox	30C	Fwd	01	08	5917	1716.36	2	12.0753	1	1	0	1	5917	72.1632	3430.71	2	3430.71	1.0251	0.37	0.37	0	VLEAFQYADENGDAIPCGWK[167.17]PGQPTLDTTK	-1	mTXNPx;	-	-1	-	0	Target	0	0	0	0	single	Ambiguous (1)	0	0	1	0	0	0	0	0	0
DSS	H	red	30C	L	ox	30C	Fwd	01	08	5917	1716.86	2	12.0753	1	1	0	1	5917	72.1632	3431.7	2	3431.7	-0.6613	0.37	0.37	0	VLEAFQYADENGDAIPCGWK[168.15]PGQPTLDTTK	-1	mTXNPx;	-	-1	-	0	Target	0	0	0	0	single	Ambiguous (2)	0	0	0	1	0	0	0	0	0
DSS	H	red	30C	L	ox	30C	Fwd	01	08	5818	1710.33	2	12.0753	1	0	0	1	5818	70.792	3418.65	2	3418.64	-1.9778	0.365	0.365	0	VLEAFQYADENGDAIPCGWK[155.09]PGQPTLDTTK	-1	mTXNPx;	-	-1	-	0	Target	0	0	0	0	single	Unique	1	0	0	0	0	0	0	0	0
DSS	H	red	30C	L	ox	30C	Fwd	01	08	5727	1144.58	3	12.0753	1	1	0	1	5727	69.5196	3430.72	3	3430.71	-2.8077	0.36	0.36	0	VLEAFQYADENGDAIPCGWK[167.17]PGQPTLDTTK	-1	mTXNPx;	-	-1	-	0	Target	0	0	0	0	single	Unique	0	0	1	0	0	0	0	0	0
DSS	H	red	30C	L	ox	30C	Fwd	01	08	6151	1144.58	3	12.0753	1	1	0	1	6151	75.5387	3430.71	3	3430.71	1.1305	0.36	0.36	0	VLEAFQYADENGDAIPCGWK[167.17]PGQPTLDTTK	-1	mTXNPx;	-	-1	-	0	Target	0	0	0	0	single	Unique	0	0	1	0	0	0	0	0	0
DSS	H	red	30C	L	ox	30C	Fwd	01	08	6068	1140.56	3	12.0753	1	0	0	1	6068	74.317	3418.64	3	3418.64	-1.4888	0.355	0.355	0	VLEAFQYADENGDAIPCGWK[155.09]PGQPTLDTTK	-1	mTXNPx;	-	-1	-	0	Target	0	0	0	0	single	Unique	1	0	0	0	0	0	0	0	0
DSS	H	red	30C	L	ox	30C	Fwd	01	08	5877	1140.55	3	12.0753	1	0	0	1	5877	71.6202	3418.64	3	3418.64	-0.9604	0.35	0.35	0	VLEAFQYADENGDAIPCGWK[155.09]PGQPTLDTTK	-1	mTXNPx;	-	-1	-	0	Target	0	0	0	0	single	Unique	1	0	0	0	0	0	0	0	0
DSS	H	red	30C	L	ox	30C	Fwd	01	08	6240	1144.58	3	12.0753	1	1	0	1	6240	76.8672	3430.71	3	3430.71	0.0058	0.35	0.35	0	VLEAFQYADENGDAIPCGWK[167.17]PGQPTLDTTK	-1	mTXNPx;	-	-1	-	0	Target	0	0	0	0	single	Unique	0	0	1	0	0	0	0	0	0
DSS	H	red	30C	L	ox	30C	Fwd	01	08	5334	1119.03	4	12.0753	1	0	0	1	5334	64.1581	4472.11	4	4472.1	-2.1852	0.32	0.32	0	VLEAFQYADENGDAIPCGWKPGQPTLDTTKAGEFFEK[155.09]NM	-1	mTXNPx;	-	-1	-	0	Target	0	0	0	0	single	Unique	1	0	0	0	0	0	0	0	0
DSS	H	red	30C	L	ox	30C	Fwd	01	08	5896	1144.58	3	12.0753	1	1	0	1	5896	71.8761	3430.72	3	3430.71	-0.2594	0.32	0.32	0	VLEAFQYADENGDAIPCGWK[167.17]PGQPTLDTTK	-1	mTXNPx;	-	-1	-	0	Target	0	0	0	0	single	Unique	0	0	1	0	0	0	0	0	0
DSS	H	red	30C	L	ox	30C	Fwd	01	08	6089	1710.82	2	12.0753	1	0	0	1	6089	74.6194	3419.63	2	3419.62	-2.157	0.32	0.32	0	VLEAFQYADENGDAIPCGWK[156.08]PGQPTLDTTK	-1	mTXNPx;	-	-1	-	0	Target	0	0	0	0	single	Unique	0	1	0	0	0	0	0	0	0
DSS	H	red	30C	L	ox	30C	Fwd	01	08	4811	1426.2	2	12.0753	1	0	0	1	4811	57.692	2850.38	2	2850.39	1.1342	0.31	0.31	0	EAAPQFSGQAVVNGAIK[155.09]DINM[15.99]NDYK	-1	mTXNPx;	-	-1	-	0	Target	0	0	0	0	single	Unique	1	0	0	0	1	0	0	0	0
DSS	H	red	30C	L	ox	30C	Fwd	01	08	5803	1140.56	3	12.0753	1	0	0	1	5803	70.5871	3418.65	3	3418.64	-2.0641	0.305	0.305	0	VLEAFQYADENGDAIPCGWK[155.09]PGQPTLDTTK	-1	mTXNPx;	-	-1	-	0	Target	0	0	0	0	single	Unique	1	0	0	0	0	0	0	0	0
DSS	H	red	30C	L	ox	30C	Fwd	01	08	5135	945.804	3	12.0753	1	0	0	1	5135	61.4917	2834.39	3	2834.39	0.5072	0.255	0.255	0	EAAPQFSGQAVVNGAIK[155.09]DINMNDYK	-1	mTXNPx;	-	-1	-	0	Target	0	0	0	0	single	Unique	1	0	0	0	0	0	0	0	0
DSS	H	red	30C	L	ox	30C	Fwd	01	08	5755	1710.82	2	12.0753	1	0	0	1	5755	69.9132	3419.63	2	3419.62	-1.9376	0.25	0.25	0	VLEAFQYADENGDAIPCGWK[156.08]PGQPTLDTTK	-1	mTXNPx;	-	-1	-	0	Target	0	0	0	0	single	Unique	0	1	0	0	0	0	0	0	0
DSS	H	red	30C	L	ox	30C	Fwd	01	08	6076	1016.85	3	12.0753	1	0	0	1	6076	74.4312	3047.51	3	3047.51	-0.151	0.25	0.25	0	GK[155.09]YDNMNIDKIAGNVVAQGSFQPAAER	-1	decoy_mTXNPx;	-	-1	-	0	Decoy	0	0	0	0	single	Unique	1	0	0	0	0	0	0	0	0
DSS	H	red	30C	L	ox	30C	Fwd	01	08	6085	1710.82	2	12.0753	1	0	0	1	6085	74.5659	3419.63	2	3419.62	-2.1497	0.25	0.25	0	VLEAFQYADENGDAIPCGWK[156.08]PGQPTLDTTK	-1	mTXNPx;	-	-1	-	0	Target	0	0	0	0	single	Unique	0	1	0	0	0	0	0	0	0
DSS	H	red	30C	L	ox	30C	Fwd	01	08	5909	1710.33	2	12.0753	1	0	0	1	5909	72.0524	3418.64	2	3418.64	0.4474	0.245	0.245	0	VLEAFQYADENGDAIPCGWK[155.09]PGQPTLDTTK	-1	mTXNPx;	-	-1	-	0	Target	0	0	0	0	single	Unique	1	0	0	0	0	0	0	0	0
DSS	H	red	30C	L	ox	30C	Fwd	01	08	7623	544.839	2	12.0753	1	0	0	1	7623	98.232	1087.66	2	1087.66	-0.0359	0.245	0.245	0	GLFIIDK[155.09]K	-1	mTXNPx;	-	-1	-	0	Target	0	0	0	0	single	Unique	1	0	0	0	0	0	0	0	0
DSS	H	red	30C	L	ox	30C	Fwd	01	08	4904	1120.25	3	12.0753	1	1	0	1	4904	58.7927	3357.74	3	3357.75	2.3132	0.24	0.24	0	DSFAIIETPCVFTFDMPYFFLVIYK[167.17]GK	-1	decoy_mTXNPx;	-	-1	-	0	Decoy	0	0	0	0	single	Unique	0	0	1	0	0	0	0	0	0
DSS	H	red	30C	L	ox	30C	Fwd	01	08	6330	1144.58	3	12.0753	1	1	0	1	6330	78.2151	3430.71	3	3430.71	0.0722	0.235	0.235	0	VLEAFQYADENGDAIPCGWK[167.17]PGQPTLDTTK	-1	mTXNPx;	-	-1	-	0	Target	0	0	0	0	single	Unique	0	0	1	0	0	0	0	0	0
DSS	H	red	30C	L	ox	30C	Fwd	01	08	5287	1716.37	2	12.0753	1	1	0	1	5287	63.5237	3430.72	2	3430.71	-0.4842	0.23	0.23	0	VLEAFQYADENGDAIPCGWK[167.17]PGQPTLDTTK	-1	mTXNPx;	-	-1	-	0	Target	0	0	0	0	single	Unique	0	0	1	0	0	0	0	0	0
DSS	H	red	30C	L	ox	30C	Fwd	01	08	6079	1144.58	3	12.0753	1	1	0	1	6079	74.4755	3430.71	3	3430.71	0.9701	0.23	0.23	0	VLEAFQYADENGDAIPCGWK[167.17]PGQPTLDTTK	-1	mTXNPx;	-	-1	-	0	Target	0	0	0	0	single	Unique	0	0	1	0	0	0	0	0	0
DSS	H	red	30C	L	ox	30C	Fwd	01	08	6206	1140.56	3	12.0753	1	0	0	1	6206	76.3537	3418.64	3	3418.64	-1.3384	0.225	0.225	0	VLEAFQYADENGDAIPCGWK[155.09]PGQPTLDTTK	-1	mTXNPx;	-	-1	-	0	Target	0	0	0	0	single	Unique	1	0	0	0	0	0	0	0	0
DSS	H	red	30C	L	ox	30C	Fwd	01	08	5459	1410.02	3	12.0753	1	0	0	1	5459	65.8249	4227.02	3	4227.01	-2.338	0.215	0.215	0	VLEAFQYADENGDAIPCGWK[155.09]PGQPTLDTTKAGEFFEK	-1	mTXNPx;	-	-1	-	0	Target	0	0	0	0	single	Unique	1	0	0	0	0	0	0	0	0
DSS	H	red	30C	L	ox	30C	Fwd	01	08	6221	1144.58	3	12.0753	1	1	0	1	6221	76.578	3430.71	3	3430.71	1.5814	0.215	0.215	0	VLEAFQYADENGDAIPCGWK[167.17]PGQPTLDTTK	-1	mTXNPx;	-	-1	-	0	Target	0	0	0	0	single	Unique	0	0	1	0	0	0	0	0	0
DSS	H	red	30C	L	ox	30C	Fwd	01	08	2582	1212.14	2	12.0753	1	0	0	1	2582	33.8363	2422.26	2	2422.27	2.9578	0.185	0.185	0	KGGLGEMHIPVLADK[155.09]SM[15.99]EIAR	-1	mTXNPx;	-	-1	-	0	Target	0	0	0	0	single	Unique	1	0	0	0	1	0	0	0	0
DSS	H	red	30C	L	ox	30C	Fwd	01	08	1165	512.635	3	12.0753	2	1	0	1	1165	17.6529	1534.88	3	1534.89	2.484	0.175	0.175	0	n[168.15]MNK[167.17]EFFEGAK	-1	decoy_mTXNPx;	-	-1	-	0	Decoy	0	0	0	0	single	Unique	0	0	1	1	0	0	0	0	0
DSS	H	red	30C	L	ox	30C	Fwd	01	08	6103	1016.84	3	12.0753	1	0	0	1	6103	74.8277	3047.51	3	3047.51	1.1352	0.165	0.165	0	GKYDNMNIDK[155.09]IAGNVVAQGSFQPAAER	-1	decoy_mTXNPx;	-	-1	-	0	Decoy	0	0	0	0	single	Unique	1	0	0	0	0	0	0	0	0
DSS	H	red	30C	L	ox	30C	Fwd	01	08	6118	1140.55	3	12.0753	1	0	0	1	6118	75.0501	3418.64	3	3418.64	0.984	0.155	0.155	0	VLEAFQYADENGDAIPCGWK[155.09]PGQPTLDTTK	-1	mTXNPx;	-	-1	-	0	Target	0	0	0	0	single	Unique	1	0	0	0	0	0	0	0	0
DSS	H	red	30C	L	ox	30C	Fwd	01	08	5801	1144.58	3	12.0753	1	1	0	1	5801	70.5629	3430.72	3	3430.71	-2.0453	0.135	0.135	0	VLEAFQYADENGDAIPCGWK[167.17]PGQPTLDTTK	-1	mTXNPx;	-	-1	-	0	Target	0	0	0	0	single	Unique	0	0	1	0	0	0	0	0	0
DSS	H	red	30C	L	ox	30C	Fwd	01	08	5765	1710.82	2	12.0753	1	0	0	1	5765	70.0518	3419.63	2	3419.62	-1.9544	0.115	0.115	0	VLEAFQYADENGDAIPCGWK[156.08]PGQPTLDTTK	-1	mTXNPx;	-	-1	-	0	Target	0	0	0	0	single	Unique	0	1	0	0	0	0	0	0	0
DSS	H	red	30C	L	ox	30C	Fwd	01	08	6454	1144.58	3	12.0753	1	1	0	1	6454	80.0674	3430.72	3	3430.71	-0.7492	0.105	0.105	0	VLEAFQYADENGDAIPCGWK[167.17]PGQPTLDTTK	-1	mTXNPx;	-	-1	-	0	Target	0	0	0	0	single	Unique	0	0	1	0	0	0	0	0	0
DSS	H	red	30C	L	ox	30C	Fwd	01	08	6247	1140.55	3	12.0753	1	0	0	1	6247	76.9667	3418.64	3	3418.64	0.5504	0.095	0.095	0	VLEAFQYADENGDAIPCGWK[155.09]PGQPTLDTTK	-1	mTXNPx;	-	-1	-	0	Target	0	0	0	0	single	Unique	1	0	0	0	0	0	0	0	0
DSS	H	red	30C	L	ox	30C	Fwd	01	08	6265	1140.55	3	12.0753	1	0	0	1	6265	77.2337	3418.64	3	3418.64	0.9771	0.095	0.095	0	VLEAFQYADENGDAIPCGWK[155.09]PGQPTLDTTK	-1	mTXNPx;	-	-1	-	0	Target	0	0	0	0	single	Unique	1	0	0	0	0	0	0	0	0
DSS	H	red	30C	L	ox	30C	Fwd	01	08	2862	1011.51	2	12.0753	1	0	0	1	2862	37.0455	2021	2	2021	-2.2798	0.09	0.09	0	EFFEGAK[156.08]TTDLTPQGPK	-1	decoy_mTXNPx;	-	-1	-	0	Decoy	0	0	0	0	single	Unique	0	1	0	0	0	0	0	0	0
DSS	H	red	30C	L	ox	30C	Fwd	01	08	6387	1140.55	3	12.0753	1	0	0	1	6387	79.0499	3418.64	3	3418.64	-0.3026	0.065	0.065	0	VLEAFQYADENGDAIPCGWK[155.09]PGQPTLDTTK	-1	mTXNPx;	-	-1	-	0	Target	0	0	0	0	single	Unique	1	0	0	0	0	0	0	0	0
DSS	H	red	30C	L	ox	30C	Fwd	01	08	6281	1140.55	3	12.0753	1	0	0	1	6281	77.479	3418.64	3	3418.64	0.9074	0.05	0.05	0	VLEAFQYADENGDAIPCGWK[155.09]PGQPTLDTTK	-1	mTXNPx;	-	-1	-	0	Target	0	0	0	0	single	Unique	1	0	0	0	0	0	0	0	0
DSS	H	red	30C	L	ox	30C	Fwd	01	08	3679	737.709	3	12.0753	1	1	0	1	3679	45.5992	2210.11	3	2210.1	-2.9732	0.025	0.025	0	n[168.15]GSHMNLDYQMYRTATVR	-1	mTXNPx;	-	-1	-	0	Target	0	0	0	0	single	Unique	0	0	0	1	0	0	0	0	0
DSS	H	red	30C	L	ox	30C	Fwd	01	08	4324	550.878	2	12.0753	1	1	0	1	4324	52.503	1099.74	2	1099.74	-2.5963	0.025	0.025	0	GLFIIDK[167.17]K	-1	mTXNPx;	-	-1	-	0	Target	0	0	0	0	single	Unique	0	0	1	0	0	0	0	0	0
DSS	H	red	30C	L	ox	30C	Fwd	01	08	5077	1655.52	3	12.0753	4	0	0	1	5077	60.7895	4963.55	3	4963.54	-1.6936	0.75	0	0.5	MNK[168.15]EFFEGAK[156.08]TTDLTPQGPK	1	decoy_mTXNPx(1);	NK[156.08]EFFEGAKTTDLTPQGPK	1	decoy_mTXNPx(2);	138.068	Decoy	1	20	2	20	intra	Ambiguous (6)	0	1	0	1	0	0	1	0	0
DSS	H	red	30C	L	ox	30C	Fwd	01	08	5077	1655.52	3	12.0753	4	0	0	1	5077	60.7895	4963.55	3	4963.54	-1.6936	0.75	0	0.5	MNK[168.15]EFFEGAK[156.08]TTDLTPQGPK	1	decoy_mTXNPx(1);	NKEFFEGAK[156.08]TTDLTPQGPK	1	decoy_mTXNPx(2);	138.068	Decoy	1	20	2	20	intra	Ambiguous (14)	0	1	0	1	0	0	1	0	0
DSS	H	red	30C	L	ox	30C	Fwd	01	08	4816	1238.87	4	12.0753	4	0	0	1	4816	57.7548	4951.46	4	4951.46	-0.355	0.245	0.245	0.245	MNK[156.08]EFFEGAK[156.08]TTDLTPQGPK	1	decoy_mTXNPx(1);	NKEFFEGAK[156.08]TTDLTPQGPK	1	decoy_mTXNPx(2);	138.068	Decoy	1	20	2	20	intra	Ambiguous (4)	0	2	0	0	0	0	1	0	0
DSS	H	red	30C	L	ox	30C	Fwd	01	08	4816	1238.87	4	12.0753	4	0	0	1	4816	57.7548	4951.46	4	4951.46	-0.355	0.245	0.245	0.245	MNKEFFEGAK[156.08]TTDLTPQGPK	1	decoy_mTXNPx(1);	NK[156.08]EFFEGAK[156.08]TTDLTPQGPK	1	decoy_mTXNPx(2);	138.068	Decoy	1	20	2	20	intra	Ambiguous (5)	0	1	0	0	0	0	2	0	0
DSS	H	red	30C	L	ox	30C	Fwd	01	08	5089	1242.38	4	12.0753	4	0	0	1	5089	60.9359	4965.48	4	4965.49	2.0792	0.24	0.005	0.115	M[15.99]NKEFFEGAK[156.08]TTDLTPQGPK	1	decoy_mTXNPx(1);	NK[155.09]EFFEGAK[155.09]TTDLTPQGPK	1	decoy_mTXNPx(2);	138.068	Decoy	1	20	2	20	intra	Ambiguous (2)	0	1	0	0	1	2	0	0	0
DSS	H	red	30C	L	ox	30C	Fwd	01	08	2756	855.178	4	12.0753	2	1	0	1	2756	35.8552	3416.68	4	3416.69	2.327	0.055	0.055	0.025	GSHMNLDYQMYRTATVR	1	mTXNPx(1);	NK[156.08]EFFEGAK	1	decoy_mTXNPx(2);	150.143	Decoy	1	17	2	10	inter	Ambiguous (1)	0	0	0	0	0	0	1	0	0
DSS	H	red	30C	L	ox	30C	Fwd	01	08	2756	855.178	4	12.0753	2	0	0	1	2756	35.8552	3416.68	4	3416.69	2.327	0.055	0.055	0.025	GSHMNLDYQMYRTATVR	1	mTXNPx(1);	NK[168.15]EFFEGAK	1	decoy_mTXNPx(2);	138.068	Decoy	1	17	2	10	inter	Ambiguous (3)	0	0	0	0	0	0	0	0	1
DSS	H	red	30C	L	ox	30C	Fwd	01	08	5077	1655.52	3	12.0753	4	0	0	1	5077	60.7895	4963.55	3	4963.54	-1.6936	0.75	0	0.5	MNK[168.15]EFFEGAK[156.08]TTDLTPQGPK	1	decoy_mTXNPx(1);	n[156.08]NKEFFEGAKTTDLTPQGPK	2	decoy_mTXNPx(3);	138.068	Decoy	1	20	2	21	intra	Ambiguous (2)	0	1	0	1	0	0	1	0	0
DSS	H	red	30C	L	ox	30C	Fwd	01	08	5077	1655.52	3	12.0753	4	0	0	1	5077	60.7895	4963.55	3	4963.54	-1.6936	0.75	0	0.5	MNK[168.15]EFFEGAK[156.08]TTDLTPQGPK	1	decoy_mTXNPx(1);	NKEFFEGAK[156.08]TTDLTPQGPK	2	decoy_mTXNPx(3);	138.068	Decoy	1	20	2	20	intra	Ambiguous (10)	0	1	0	1	0	0	1	0	0
DSS	H	red	30C	L	ox	30C	Fwd	01	08	4816	1238.87	4	12.0753	4	0	0	1	4816	57.7548	4951.46	4	4951.46	-0.355	0.245	0.245	0.245	MNK[156.08]EFFEGAK[156.08]TTDLTPQGPK	1	decoy_mTXNPx(1);	NKEFFEGAK[156.08]TTDLTPQGPK	2	decoy_mTXNPx(3);	138.068	Decoy	1	20	2	20	intra	Ambiguous (2)	0	2	0	0	0	0	1	0	0
DSS	H	red	30C	L	ox	30C	Fwd	01	08	4816	1238.87	4	12.0753	4	0	0	1	4816	57.7548	4951.46	4	4951.46	-0.355	0.245	0.245	0.245	MNKEFFEGAK[156.08]TTDLTPQGPK	1	decoy_mTXNPx(1);	n[156.08]NKEFFEGAK[156.08]TTDLTPQGPK	2	decoy_mTXNPx(3);	138.068	Decoy	1	20	2	21	intra	Ambiguous (6)	0	1	0	0	0	0	2	0	0
DSS	H	red	30C	L	ox	30C	Fwd	01	08	2756	855.178	4	12.0753	2	1	0	1	2756	35.8552	3416.68	4	3416.69	2.327	0.055	0.055	0.025	GSHMNLDYQMYRTATVR	1	mTXNPx(1);	n[156.08]NKEFFEGAK	2	decoy_mTXNPx(3);	150.143	Decoy	1	17	2	11	inter	Ambiguous (2)	0	0	0	0	0	0	1	0	0
DSS	H	red	30C	L	ox	30C	Fwd	01	08	2756	855.178	4	12.0753	2	0	0	1	2756	35.8552	3416.68	4	3416.69	2.327	0.055	0.055	0.025	GSHMNLDYQMYRTATVR	1	mTXNPx(1);	n[168.15]NKEFFEGAK	2	decoy_mTXNPx(3);	138.068	Decoy	1	17	2	11	inter	Ambiguous (4)	0	0	0	0	0	0	0	0	1
DSS	H	red	30C	L	ox	30C	Fwd	01	08	5077	1655.52	3	12.0753	4	0	0	1	5077	60.7895	4963.55	3	4963.54	-1.6936	0.75	0	0.5	MNK[168.15]EFFEGAK[156.08]TTDLTPQGPK	1	decoy_mTXNPx(1);	NK[156.08]EFFEGAKTTDLTPQGPK	9	decoy_mTXNPx(10);	138.068	Decoy	1	20	2	20	intra	Ambiguous (18)	0	1	0	1	0	0	1	0	0
DSS	H	red	30C	L	ox	30C	Fwd	01	08	3534	746.712	3	12.0753	1	0	0	1	3534	43.9113	2237.11	3	2237.11	-2.7196	3.205	3.205	0.375	GSHMNLDYQMYR	1	mTXNPx(1);	KGILR	1	mTXNPx(143);	138.068	Target	1	12	143	147	intra	Unique	0	0	0	0	0	0	0	0	0
DSS	H	red	30C	L	ox	30C	Fwd	01	08	3758	945.774	3	12.0753	2	0	0	1	3758	46.5077	2834.3	3	2834.3	1.1875	0.76	0.52	0.195	NK[155.09]EFFEGAK	1	decoy_mTXNPx(2);	SHM[15.99]NLDYQMYR	1	mTXNPx(2);	138.068	Decoy	2	10	2	12	inter	Ambiguous (1)	1	0	0	0	0	0	0	0	0
DSS	H	red	30C	L	ox	30C	Fwd	01	08	1609	548.502	9	12.0753	3	0	0	1	1609	22.9209	4927.45	9	4927.46	0.9989	0.16	0.005	0.05	NK[156.08]EFFEGAK	1	decoy_mTXNPx(2);	TATVREAAPQFSGQAVVNGAIK[156.08]DINM[15.99]NDYKGK	30	mTXNPx(42);	138.068	Decoy	2	10	13	44	inter	Ambiguous (2)	0	1	0	0	0	0	1	0	0
DSS	H	red	30C	L	ox	30C	Fwd	01	08	5497	1178.21	5	12.0753	3	1	0	1	5497	66.351	5886.02	5	5886.01	-2.5098	0.445	0.005	0.115	NK[167.17]EFFEGAK	1	decoy_mTXNPx(2);	VLEAFQYADENGDAIPCGWKPGQPTLDTTK[167.17]AGEFFEKNM[15.99]	20	mTXNPx(185);	150.143	Decoy	2	10	166	204	inter	Ambiguous (2)	0	0	1	0	0	0	0	1	0
DSS	H	red	30C	L	ox	30C	Fwd	01	08	3758	945.774	3	12.0753	2	0	0	1	3758	46.5077	2834.3	3	2834.3	1.1875	0.76	0.52	0.195	n[155.09]NKEFFEGAK	2	decoy_mTXNPx(3);	SHM[15.99]NLDYQMYR	1	mTXNPx(2);	138.068	Decoy	2	11	2	12	inter	Ambiguous (2)	1	0	0	0	0	0	0	0	0
DSS	H	red	30C	L	ox	30C	Fwd	01	08	5077	1655.52	3	12.0753	4	0	0	1	5077	60.7895	4963.55	3	4963.54	-1.6936	0.75	0	0.5	n[168.15]MNKEFFEGAK[156.08]TTDLTPQGPK	3	decoy_mTXNPx(3);	NK[156.08]EFFEGAKTTDLTPQGPK	1	decoy_mTXNPx(2);	138.068	Decoy	1	21	2	20	intra	Ambiguous (5)	0	1	0	1	0	0	1	0	0
DSS	H	red	30C	L	ox	30C	Fwd	01	08	5077	1655.52	3	12.0753	4	1	0	1	5077	60.7895	4963.55	3	4963.54	-1.6936	0.75	0	0.5	n[156.08]MNKEFFEGAK[156.08]TTDLTPQGPK	3	decoy_mTXNPx(3);	NK[156.08]EFFEGAKTTDLTPQGPK	1	decoy_mTXNPx(2);	150.143	Decoy	1	21	2	20	intra	Ambiguous (7)	0	2	0	0	0	0	1	0	0
DSS	H	red	30C	L	ox	30C	Fwd	01	08	5077	1655.52	3	12.0753	4	0	0	1	5077	60.7895	4963.55	3	4963.54	-1.6936	0.75	0	0.5	n[168.15]MNKEFFEGAK[156.08]TTDLTPQGPK	3	decoy_mTXNPx(3);	NKEFFEGAK[156.08]TTDLTPQGPK	1	decoy_mTXNPx(2);	138.068	Decoy	1	21	2	20	intra	Ambiguous (13)	0	1	0	1	0	0	1	0	0
DSS	H	red	30C	L	ox	30C	Fwd	01	08	5077	1655.52	3	12.0753	4	1	0	1	5077	60.7895	4963.55	3	4963.54	-1.6936	0.75	0	0.5	n[156.08]MNKEFFEGAK[156.08]TTDLTPQGPK	3	decoy_mTXNPx(3);	NKEFFEGAK[156.08]TTDLTPQGPK	1	decoy_mTXNPx(2);	150.143	Decoy	1	21	2	20	intra	Ambiguous (15)	0	2	0	0	0	0	1	0	0
DSS	H	red	30C	L	ox	30C	Fwd	01	08	5130	1242.63	4	12.0753	3	0	0	1	5130	61.4275	4966.48	4	4966.47	-0.5674	0.475	0.085	0.265	n[15.99]MNKEFFEGAKTTDLTPQGPK	3	decoy_mTXNPx(3);	NK[155.09]EFFEGAK[156.08]TTDLTPQGPK	1	decoy_mTXNPx(2);	138.068	Decoy	1	21	2	20	intra	Ambiguous (1)	0	0	0	0	1	1	1	0	0
DSS	H	red	30C	L	ox	30C	Fwd	01	08	5130	1242.63	4	12.0753	3	0	0	1	5130	61.4275	4966.48	4	4966.47	-0.5674	0.475	0.085	0.265	n[15.99]MNKEFFEGAKTTDLTPQGPK	3	decoy_mTXNPx(3);	NK[156.08]EFFEGAK[155.09]TTDLTPQGPK	1	decoy_mTXNPx(2);	138.068	Decoy	1	21	2	20	intra	Ambiguous (2)	0	0	0	0	1	1	1	0	0
DSS	H	red	30C	L	ox	30C	Fwd	01	08	4816	1238.87	4	12.0753	4	0	0	1	4816	57.7548	4951.46	4	4951.46	-0.355	0.245	0.245	0.245	n[156.08]MNKEFFEGAK[156.08]TTDLTPQGPK	3	decoy_mTXNPx(3);	NKEFFEGAK[156.08]TTDLTPQGPK	1	decoy_mTXNPx(2);	138.068	Decoy	1	21	2	20	intra	Ambiguous (3)	0	2	0	0	0	0	1	0	0
DSS	H	red	30C	L	ox	30C	Fwd	01	08	4816	1238.87	4	12.0753	4	0	0	1	4816	57.7548	4951.46	4	4951.46	-0.355	0.245	0.245	0.245	MNKEFFEGAK[156.08]TTDLTPQGPK	3	decoy_mTXNPx(3);	NK[156.08]EFFEGAK[156.08]TTDLTPQGPK	1	decoy_mTXNPx(2);	138.068	Decoy	1	20	2	20	intra	Ambiguous (7)	0	1	0	0	0	0	2	0	0
DSS	H	red	30C	L	ox	30C	Fwd	01	08	5089	1242.38	4	12.0753	4	0	0	1	5089	60.9359	4965.48	4	4965.49	2.0792	0.24	0.005	0.115	M[15.99]NKEFFEGAK[156.08]TTDLTPQGPK	3	decoy_mTXNPx(3);	NK[155.09]EFFEGAK[155.09]TTDLTPQGPK	1	decoy_mTXNPx(2);	138.068	Decoy	1	20	2	20	intra	Ambiguous (1)	0	1	0	0	1	2	0	0	0
DSS	H	red	30C	L	ox	30C	Fwd	01	08	5077	1655.52	3	12.0753	4	0	0	1	5077	60.7895	4963.55	3	4963.54	-1.6936	0.75	0	0.5	n[168.15]MNKEFFEGAK[156.08]TTDLTPQGPK	3	decoy_mTXNPx(3);	n[156.08]NKEFFEGAKTTDLTPQGPK	2	decoy_mTXNPx(3);	138.068	Decoy	1	21	2	21	intra	Ambiguous (1)	0	1	0	1	0	0	1	0	0
DSS	H	red	30C	L	ox	30C	Fwd	01	08	5077	1655.52	3	12.0753	4	1	0	1	5077	60.7895	4963.55	3	4963.54	-1.6936	0.75	0	0.5	n[156.08]MNKEFFEGAK[156.08]TTDLTPQGPK	3	decoy_mTXNPx(3);	n[156.08]NKEFFEGAKTTDLTPQGPK	2	decoy_mTXNPx(3);	150.143	Decoy	1	21	2	21	intra	Ambiguous (3)	0	2	0	0	0	0	1	0	0
DSS	H	red	30C	L	ox	30C	Fwd	01	08	5077	1655.52	3	12.0753	4	0	0	1	5077	60.7895	4963.55	3	4963.54	-1.6936	0.75	0	0.5	n[168.15]MNKEFFEGAK[156.08]TTDLTPQGPK	3	decoy_mTXNPx(3);	NKEFFEGAK[156.08]TTDLTPQGPK	2	decoy_mTXNPx(3);	138.068	Decoy	1	21	2	20	intra	Ambiguous (9)	0	1	0	1	0	0	1	0	0
DSS	H	red	30C	L	ox	30C	Fwd	01	08	5077	1655.52	3	12.0753	4	1	0	1	5077	60.7895	4963.55	3	4963.54	-1.6936	0.75	0	0.5	n[156.08]MNKEFFEGAK[156.08]TTDLTPQGPK	3	decoy_mTXNPx(3);	NKEFFEGAK[156.08]TTDLTPQGPK	2	decoy_mTXNPx(3);	150.143	Decoy	1	21	2	20	intra	Ambiguous (11)	0	2	0	0	0	0	1	0	0
DSS	H	red	30C	L	ox	30C	Fwd	01	08	4816	1238.87	4	12.0753	4	0	0	1	4816	57.7548	4951.46	4	4951.46	-0.355	0.245	0.245	0.245	n[156.08]MNKEFFEGAK[156.08]TTDLTPQGPK	3	decoy_mTXNPx(3);	NKEFFEGAK[156.08]TTDLTPQGPK	2	decoy_mTXNPx(3);	138.068	Decoy	1	21	2	20	intra	Ambiguous (1)	0	2	0	0	0	0	1	0	0
DSS	H	red	30C	L	ox	30C	Fwd	01	08	4816	1238.87	4	12.0753	4	0	0	1	4816	57.7548	4951.46	4	4951.46	-0.355	0.245	0.245	0.245	MNKEFFEGAK[156.08]TTDLTPQGPK	3	decoy_mTXNPx(3);	n[156.08]NKEFFEGAK[156.08]TTDLTPQGPK	2	decoy_mTXNPx(3);	138.068	Decoy	1	20	2	21	intra	Ambiguous (8)	0	1	0	0	0	0	2	0	0
DSS	H	red	30C	L	ox	30C	Fwd	01	08	5077	1655.52	3	12.0753	4	0	0	1	5077	60.7895	4963.55	3	4963.54	-1.6936	0.75	0	0.5	n[168.15]MNKEFFEGAK[156.08]TTDLTPQGPK	3	decoy_mTXNPx(3);	NK[156.08]EFFEGAKTTDLTPQGPK	9	decoy_mTXNPx(10);	138.068	Decoy	1	21	2	20	intra	Ambiguous (17)	0	1	0	1	0	0	1	0	0
DSS	H	red	30C	L	ox	30C	Fwd	01	08	5077	1655.52	3	12.0753	4	1	0	1	5077	60.7895	4963.55	3	4963.54	-1.6936	0.75	0	0.5	n[156.08]MNKEFFEGAK[156.08]TTDLTPQGPK	3	decoy_mTXNPx(3);	NK[156.08]EFFEGAKTTDLTPQGPK	9	decoy_mTXNPx(10);	150.143	Decoy	1	21	2	20	intra	Ambiguous (19)	0	2	0	0	0	0	1	0	0
DSS	H	red	30C	L	ox	30C	Fwd	01	08	1609	548.502	9	12.0753	3	0	0	1	1609	22.9209	4927.45	9	4927.46	0.9989	0.16	0.005	0.05	n[156.08]NKEFFEGAK	2	decoy_mTXNPx(3);	TATVREAAPQFSGQAVVNGAIK[156.08]DINM[15.99]NDYKGK	30	mTXNPx(42);	138.068	Decoy	2	11	13	44	inter	Ambiguous (1)	0	1	0	0	0	0	1	0	0
DSS	H	red	30C	L	ox	30C	Fwd	01	08	5497	1178.21	5	12.0753	3	1	0	1	5497	66.351	5886.02	5	5886.01	-2.5098	0.445	0.005	0.115	n[167.17]NKEFFEGAK	2	decoy_mTXNPx(3);	VLEAFQYADENGDAIPCGWKPGQPTLDTTK[167.17]AGEFFEKNM[15.99]	20	mTXNPx(185);	150.143	Decoy	2	11	166	204	inter	Ambiguous (1)	0	0	1	0	0	0	0	1	0
DSS	H	red	30C	L	ox	30C	Fwd	01	08	5058	1245.4	4	12.0753	3	0	0	1	5058	60.5749	4977.56	4	4977.56	1.6043	0.855	0.07	0.385	n[15.99]MNKEFFEGAKTTDLTPQGPK	10	decoy_mTXNPx(10);	NK[156.08]EFFEGAK[155.09]TTDLTPQGPK	1	decoy_mTXNPx(2);	138.068	Decoy	1	21	2	20	intra	Ambiguous (2)	0	0	0	0	1	1	1	0	0
DSS	H	red	30C	L	ox	30C	Fwd	01	08	5077	1655.52	3	12.0753	4	1	0	1	5077	60.7895	4963.55	3	4963.54	-1.6936	0.75	0	0.5	n[156.08]MNK[156.08]EFFEGAKTTDLTPQGPK	10	decoy_mTXNPx(10);	NK[156.08]EFFEGAKTTDLTPQGPK	1	decoy_mTXNPx(2);	150.143	Decoy	1	21	2	20	intra	Ambiguous (8)	0	2	0	0	0	0	1	0	0
DSS	H	red	30C	L	ox	30C	Fwd	01	08	5077	1655.52	3	12.0753	4	1	0	1	5077	60.7895	4963.55	3	4963.54	-1.6936	0.75	0	0.5	n[156.08]MNK[156.08]EFFEGAKTTDLTPQGPK	10	decoy_mTXNPx(10);	NKEFFEGAK[156.08]TTDLTPQGPK	1	decoy_mTXNPx(2);	150.143	Decoy	1	21	2	20	intra	Ambiguous (16)	0	2	0	0	0	0	1	0	0
DSS	H	red	30C	L	ox	30C	Fwd	01	08	5130	1242.63	4	12.0753	3	0	0	1	5130	61.4275	4966.48	4	4966.47	-0.5674	0.475	0.085	0.265	n[15.99]MNKEFFEGAKTTDLTPQGPK	10	decoy_mTXNPx(10);	NK[155.09]EFFEGAK[156.08]TTDLTPQGPK	1	decoy_mTXNPx(2);	138.068	Decoy	1	21	2	20	intra	Ambiguous (3)	0	0	0	0	1	1	1	0	0
DSS	H	red	30C	L	ox	30C	Fwd	01	08	5130	1242.63	4	12.0753	3	0	0	1	5130	61.4275	4966.48	4	4966.47	-0.5674	0.475	0.085	0.265	n[15.99]MNKEFFEGAKTTDLTPQGPK	10	decoy_mTXNPx(10);	NK[156.08]EFFEGAK[155.09]TTDLTPQGPK	1	decoy_mTXNPx(2);	138.068	Decoy	1	21	2	20	intra	Ambiguous (4)	0	0	0	0	1	1	1	0	0
DSS	H	red	30C	L	ox	30C	Fwd	01	08	5058	1245.4	4	12.0753	3	0	0	1	5058	60.5749	4977.56	4	4977.56	1.6043	0.855	0.07	0.385	n[15.99]MNKEFFEGAKTTDLTPQGPK	10	decoy_mTXNPx(10);	n[156.08]NKEFFEGAK[155.09]TTDLTPQGPK	2	decoy_mTXNPx(3);	138.068	Decoy	1	21	2	21	intra	Ambiguous (1)	0	0	0	0	1	1	1	0	0
DSS	H	red	30C	L	ox	30C	Fwd	01	08	5077	1655.52	3	12.0753	4	1	0	1	5077	60.7895	4963.55	3	4963.54	-1.6936	0.75	0	0.5	n[156.08]MNK[156.08]EFFEGAKTTDLTPQGPK	10	decoy_mTXNPx(10);	n[156.08]NKEFFEGAKTTDLTPQGPK	2	decoy_mTXNPx(3);	150.143	Decoy	1	21	2	21	intra	Ambiguous (4)	0	2	0	0	0	0	1	0	0
DSS	H	red	30C	L	ox	30C	Fwd	01	08	5077	1655.52	3	12.0753	4	1	0	1	5077	60.7895	4963.55	3	4963.54	-1.6936	0.75	0	0.5	n[156.08]MNK[156.08]EFFEGAKTTDLTPQGPK	10	decoy_mTXNPx(10);	NKEFFEGAK[156.08]TTDLTPQGPK	2	decoy_mTXNPx(3);	150.143	Decoy	1	21	2	20	intra	Ambiguous (12)	0	2	0	0	0	0	1	0	0
DSS	H	red	30C	L	ox	30C	Fwd	01	08	5058	1245.64	4	12.0753	3	0	0	1	5058	60.5749	4978.55	4	4978.55	0.1942	0.855	0.07	0.385	n[15.99]MNKEFFEGAKTTDLTPQGPK	10	decoy_mTXNPx(10);	n[156.08]NK[156.08]EFFEGAKTTDLTPQGPK	9	decoy_mTXNPx(10);	138.068	Decoy	1	21	2	21	intra	Ambiguous (3)	0	0	0	0	1	0	2	0	0
DSS	H	red	30C	L	ox	30C	Fwd	01	08	5077	1655.52	3	12.0753	4	1	0	1	5077	60.7895	4963.55	3	4963.54	-1.6936	0.75	0	0.5	n[156.08]MNK[156.08]EFFEGAKTTDLTPQGPK	10	decoy_mTXNPx(10);	NK[156.08]EFFEGAKTTDLTPQGPK	9	decoy_mTXNPx(10);	150.143	Decoy	1	21	2	20	intra	Ambiguous (20)	0	2	0	0	0	0	1	0	0
DSS	H	red	30C	L	ox	30C	Fwd	01	08	5183	1502.25	2	12.0753	1	0	0	1	5183	62.1405	3002.48	2	3002.48	-0.9749	0.715	0.715	0	EAAPQFSGQAVVNGAIKDINMNDYKGK	17	mTXNPx(34);	-	25	-	138.068	Target	18	44	0	0	loop	Unique	0	0	0	0	0	0	0	0	0
DSS	H	red	30C	L	ox	30C	Fwd	01	08	3703	954.455	3	12.0753	1	1	0	1	3703	45.8904	2860.34	3	2860.34	-2.4656	3.38	1.125	1.24	DINMNDYKGK	8	mTXNPx(42);	GSHMNLDYQMYR	1	mTXNPx(1);	150.143	Target	35	44	1	12	intra	Unique	0	0	0	0	0	0	0	0	0
DSS	H	red	30C	L	ox	30C	Fwd	01	08	4100	771.404	3	12.0753	1	0	0	1	4100	50.3257	2311.19	3	2311.19	-1.3952	0.05	0.05	0.02	DINM[15.99]NDYKGK	8	mTXNPx(42);	KDIIFLGR	1	decoy_mTXNPx(63);	138.068	Decoy	35	44	63	70	inter	Unique	0	0	0	0	1	0	0	0	0
DSS	H	red	30C	L	ox	30C	Fwd	01	08	2950	967.053	2	12.0753	1	1	0	1	2950	38.029	1932.09	2	1932.09	-1.5309	1.79	1.015	0.57	DINMNDYKGK	8	mTXNPx(42);	KGILR	1	mTXNPx(143);	150.143	Target	35	44	143	147	intra	Unique	0	0	0	0	0	0	0	0	0
DSS	H	red	30C	L	ox	30C	Fwd	01	08	2966	641.014	3	12.0753	1	0	0	1	2966	38.1857	1920.02	3	1920.01	-2.886	1.7	1.555	0.12	DINMNDYKGK	8	mTXNPx(42);	KGILR	1	mTXNPx(143);	138.068	Target	35	44	143	147	intra	Unique	0	0	0	0	0	0	0	0	0
DSS	H	red	30C	L	ox	30C	Fwd	01	08	3037	645.038	3	12.0753	1	1	0	1	3037	38.924	1932.09	3	1932.09	-1.0405	1.51	1.39	0.105	DINMNDYKGK	8	mTXNPx(42);	KGILR	1	mTXNPx(143);	150.143	Target	35	44	143	147	intra	Unique	0	0	0	0	0	0	0	0	0
DSS	H	red	30C	L	ox	30C	Fwd	01	08	3065	641.013	3	12.0753	1	0	0	1	3065	39.2164	1920.02	3	1920.01	-2.4436	1.5	1.445	0.015	DINMNDYKGK	8	mTXNPx(42);	KGILR	1	mTXNPx(143);	138.068	Target	35	44	143	147	intra	Unique	0	0	0	0	0	0	0	0	0
DSS	H	red	30C	L	ox	30C	Fwd	01	08	2938	645.037	3	12.0753	1	1	0	1	2938	37.9089	1932.09	3	1932.09	0.0629	1.425	1.29	0.125	DINMNDYKGK	8	mTXNPx(42);	KGILR	1	mTXNPx(143);	150.143	Target	35	44	143	147	intra	Unique	0	0	0	0	0	0	0	0	0
DSS	H	red	30C	L	ox	30C	Fwd	01	08	3059	481.012	4	12.0753	1	0	0	1	3059	39.1485	1920.02	4	1920.01	-1.5978	1.22	1.175	0.04	DINMNDYKGK	8	mTXNPx(42);	KGILR	1	mTXNPx(143);	138.068	Target	35	44	143	147	intra	Unique	0	0	0	0	0	0	0	0	0
DSS	H	red	30C	L	ox	30C	Fwd	01	08	2956	484.03	4	12.0753	1	1	0	1	2956	38.0831	1932.09	4	1932.09	-0.7273	1	0.96	0.005	DINMNDYKGK	8	mTXNPx(42);	KGILR	1	mTXNPx(143);	150.143	Target	35	44	143	147	intra	Unique	0	0	0	0	0	0	0	0	0
DSS	H	red	30C	L	ox	30C	Fwd	01	08	3115	616.342	3	12.0753	1	0	0	1	3115	39.7032	1846.01	3	1846	-1.6329	3.085	3.085	0	KKGGLGEM[15.99]HIPVLADK	1	mTXNPx(100);	-	2	-	138.068	Target	100	115	0	0	loop	Unique	0	0	0	0	1	0	0	0	0
DSS	H	red	30C	L	ox	30C	Fwd	01	08	3132	930.047	2	12.0753	1	1	0	1	3132	39.8996	1858.08	2	1858.08	-1.3904	3.025	3.025	0	KKGGLGEM[15.99]HIPVLADK	1	mTXNPx(100);	-	2	-	150.143	Target	100	115	0	0	loop	Unique	0	0	0	0	1	0	0	0	0
DSS	H	red	30C	L	ox	30C	Fwd	01	08	3137	924.01	2	12.0753	1	0	0	1	3137	39.9583	1846.01	2	1846	-1.9288	3.005	3.005	0	KKGGLGEM[15.99]HIPVLADK	1	mTXNPx(100);	-	2	-	138.068	Target	100	115	0	0	loop	Unique	0	0	0	0	1	0	0	0	0
DSS	H	red	30C	L	ox	30C	Fwd	01	08	3631	616.343	3	12.0753	1	0	0	1	3631	45.0699	1846.01	3	1846	-2.9675	2.995	2.995	0	KKGGLGEM[15.99]HIPVLADK	1	mTXNPx(100);	-	2	-	138.068	Target	100	115	0	0	loop	Unique	0	0	0	0	1	0	0	0	0
DSS	H	red	30C	L	ox	30C	Fwd	01	08	3209	616.343	3	12.0753	1	0	0	1	3209	40.6747	1846.01	3	1846	-2.1614	2.95	2.95	0	KKGGLGEM[15.99]HIPVLADK	1	mTXNPx(100);	-	2	-	138.068	Target	100	115	0	0	loop	Unique	0	0	0	0	1	0	0	0	0
DSS	H	red	30C	L	ox	30C	Fwd	01	08	3622	616.343	3	12.0753	1	0	0	1	3622	44.9529	1846.01	3	1846	-2.805	2.945	2.945	0	KKGGLGEM[15.99]HIPVLADK	1	mTXNPx(100);	-	2	-	138.068	Target	100	115	0	0	loop	Unique	0	0	0	0	1	0	0	0	0
DSS	H	red	30C	L	ox	30C	Fwd	01	08	4262	611.011	3	12.0753	1	0	0	1	4262	51.992	1830.01	3	1830.01	-2.7227	2.93	2.93	0	KKGGLGEMHIPVLADK	1	mTXNPx(100);	-	2	-	138.068	Target	100	115	0	0	loop	Unique	0	0	0	0	0	0	0	0	0
DSS	H	red	30C	L	ox	30C	Fwd	01	08	3247	924.011	2	12.0753	1	0	0	1	3247	41.0303	1846.01	2	1846	-2.5673	2.7	2.7	0	KKGGLGEM[15.99]HIPVLADK	1	mTXNPx(100);	-	2	-	138.068	Target	100	115	0	0	loop	Unique	0	0	0	0	1	0	0	0	0
DSS	H	red	30C	L	ox	30C	Fwd	01	08	3599	924.011	2	12.0753	1	0	0	1	3599	44.6515	1846.01	2	1846	-2.8023	2.62	2.62	0	KKGGLGEM[15.99]HIPVLADK	1	mTXNPx(100);	-	2	-	138.068	Target	100	115	0	0	loop	Unique	0	0	0	0	1	0	0	0	0
DSS	H	red	30C	L	ox	30C	Fwd	01	08	5289	891.819	3	12.0753	2	0	0	1	5289	63.5457	2672.43	3	2672.44	2.0007	2.44	2.14	0	KKGGLGEMHIPVLADK[155.09]SMEIAR	1	mTXNPx(100);	-	2	-	138.068	Target	100	121	0	0	loop	Unique	1	0	0	0	0	0	0	0	0
DSS	H	red	30C	L	ox	30C	Fwd	01	08	5042	1337.23	2	12.0753	2	0	0	1	5042	60.3964	2672.44	2	2672.44	-1.679	2.34	2.17	0	KKGGLGEMHIPVLADK[155.09]SMEIAR	1	mTXNPx(100);	-	2	-	138.068	Target	100	121	0	0	loop	Unique	1	0	0	0	0	0	0	0	0
DSS	H	red	30C	L	ox	30C	Fwd	01	08	3202	620.367	3	12.0753	1	1	0	1	3202	40.6117	1858.08	3	1858.08	-1.1622	2.055	2.055	0	KKGGLGEM[15.99]HIPVLADK	1	mTXNPx(100);	-	2	-	150.143	Target	100	115	0	0	loop	Unique	0	0	0	0	1	0	0	0	0
DSS	H	red	30C	L	ox	30C	Fwd	01	08	5401	891.818	3	12.0753	2	0	0	1	5401	65.0593	2672.43	3	2672.44	2.9563	2.035	1.77	0	KKGGLGEMHIPVLADK[155.09]SMEIAR	1	mTXNPx(100);	-	2	-	138.068	Target	100	121	0	0	loop	Unique	1	0	0	0	0	0	0	0	0
DSS	H	red	30C	L	ox	30C	Fwd	01	08	4055	615.037	3	12.0753	1	1	0	1	4055	49.8486	1842.09	3	1842.08	-2.9029	1.985	1.985	0	KKGGLGEMHIPVLADK	1	mTXNPx(100);	-	2	-	150.143	Target	100	115	0	0	loop	Unique	0	0	0	0	0	0	0	0	0
DSS	H	red	30C	L	ox	30C	Fwd	01	08	5381	891.818	3	12.0753	2	0	0	1	5381	64.7969	2672.43	3	2672.44	2.5212	1.965	1.7	0	KKGGLGEMHIPVLADK[155.09]SMEIAR	1	mTXNPx(100);	-	2	-	138.068	Target	100	121	0	0	loop	Unique	1	0	0	0	0	0	0	0	0
DSS	H	red	30C	L	ox	30C	Fwd	01	08	3107	620.367	3	12.0753	1	1	0	1	3107	39.6312	1858.08	3	1858.08	-1.3025	1.91	1.91	0	KKGGLGEM[15.99]HIPVLADK	1	mTXNPx(100);	-	2	-	150.143	Target	100	115	0	0	loop	Unique	0	0	0	0	1	0	0	0	0
DSS	H	red	30C	L	ox	30C	Fwd	01	08	7585	611.009	3	12.0753	1	0	0	1	7585	97.64	1830.01	3	1830.01	0.4168	1.91	1.91	0	KKGGLGEMHIPVLADK	1	mTXNPx(100);	-	2	-	138.068	Target	100	115	0	0	loop	Unique	0	0	0	0	0	0	0	0	0
DSS	H	red	30C	L	ox	30C	Fwd	01	08	5321	1337.22	2	12.0753	2	0	0	1	5321	63.9819	2672.43	2	2672.44	2.4819	1.195	0.945	0	KKGGLGEMHIPVLADK[155.09]SMEIAR	1	mTXNPx(100);	-	2	-	138.068	Target	100	121	0	0	loop	Unique	1	0	0	0	0	0	0	0	0
DSS	H	red	30C	L	ox	30C	Fwd	01	08	4933	1095.83	4	12.0753	3	0	0	1	4933	59.0984	4379.29	4	4379.28	-2.638	0.615	0.005	0.25	KKGGLGEMHIPVLADK	1	mTXNPx(100);	MNK[156.08]EFFEGAK[155.09]TTDLTPQGPK	1	decoy_mTXNPx(1);	138.068	Decoy	100	115	1	20	inter	Ambiguous (2)	0	0	0	0	0	1	1	0	0
DSS	H	red	30C	L	ox	30C	Fwd	01	08	4933	1095.83	4	12.0753	3	0	0	1	4933	59.0984	4379.29	4	4379.28	-2.638	0.615	0.005	0.25	KK[155.09]GGLGEMHIPVLADK	1	mTXNPx(100);	MNK[156.08]EFFEGAKTTDLTPQGPK	1	decoy_mTXNPx(1);	138.068	Decoy	100	115	1	20	inter	Ambiguous (4)	1	0	0	0	0	0	1	0	0
DSS	H	red	30C	L	ox	30C	Fwd	01	08	4933	1095.83	4	12.0753	3	0	0	1	4933	59.0984	4379.29	4	4379.28	-2.638	0.615	0.005	0.25	KK[156.08]GGLGEMHIPVLADK	1	mTXNPx(100);	MNKEFFEGAK[155.09]TTDLTPQGPK	1	decoy_mTXNPx(1);	138.068	Decoy	100	115	1	20	inter	Ambiguous (7)	0	1	0	0	0	1	0	0	0
DSS	H	red	30C	L	ox	30C	Fwd	01	08	4933	1095.83	4	12.0753	3	0	0	1	4933	59.0984	4379.29	4	4379.28	-2.638	0.615	0.005	0.25	KK[156.08]GGLGEMHIPVLADK	1	mTXNPx(100);	MNK[155.09]EFFEGAKTTDLTPQGPK	1	decoy_mTXNPx(1);	138.068	Decoy	100	115	1	20	inter	Ambiguous (8)	0	1	0	0	0	1	0	0	0
DSS	H	red	30C	L	ox	30C	Fwd	01	08	4933	1095.83	4	12.0753	3	0	0	1	4933	59.0984	4379.29	4	4379.28	-2.638	0.615	0.005	0.25	KKGGLGEMHIPVLADK	1	mTXNPx(100);	n[156.08]MNKEFFEGAK[155.09]TTDLTPQGPK	3	decoy_mTXNPx(3);	138.068	Decoy	100	115	1	21	inter	Ambiguous (1)	0	0	0	0	0	1	1	0	0
DSS	H	red	30C	L	ox	30C	Fwd	01	08	4933	1095.83	4	12.0753	3	0	0	1	4933	59.0984	4379.29	4	4379.28	-2.638	0.615	0.005	0.25	KK[155.09]GGLGEMHIPVLADK	1	mTXNPx(100);	n[156.08]MNKEFFEGAKTTDLTPQGPK	3	decoy_mTXNPx(3);	138.068	Decoy	100	115	1	21	inter	Ambiguous (3)	1	0	0	0	0	0	1	0	0
DSS	H	red	30C	L	ox	30C	Fwd	01	08	4933	1095.83	4	12.0753	3	0	0	1	4933	59.0984	4379.29	4	4379.28	-2.638	0.615	0.005	0.25	KK[156.08]GGLGEMHIPVLADK	1	mTXNPx(100);	MNKEFFEGAK[155.09]TTDLTPQGPK	3	decoy_mTXNPx(3);	138.068	Decoy	100	115	1	20	inter	Ambiguous (9)	0	1	0	0	0	1	0	0	0
DSS	H	red	30C	L	ox	30C	Fwd	01	08	5245	1313.17	4	12.0753	2	0	0	1	5245	62.9636	5248.65	4	5248.65	-1.4972	1.16	0.725	0.28	KK[155.09]GGLGEMHIPVLADK	1	mTXNPx(100);	VLEAFQYADENGDAIPCGWKPGQPTLDTTK	20	mTXNPx(185);	138.068	Target	100	115	166	195	intra	Ambiguous (2)	1	0	0	0	0	0	0	0	0
DSS	H	red	30C	L	ox	30C	Fwd	01	08	4933	1095.83	4	12.0753	3	0	0	1	4933	59.0984	4379.29	4	4379.28	-2.638	0.615	0.005	0.25	K[155.09]KGGLGEMHIPVLADK	2	mTXNPx(101);	MNK[156.08]EFFEGAKTTDLTPQGPK	1	decoy_mTXNPx(1);	138.068	Decoy	100	115	1	20	inter	Ambiguous (6)	1	0	0	0	0	0	1	0	0
DSS	H	red	30C	L	ox	30C	Fwd	01	08	4933	1095.83	4	12.0753	3	0	0	1	4933	59.0984	4379.29	4	4379.28	-2.638	0.615	0.005	0.25	K[156.08]KGGLGEMHIPVLADK	2	mTXNPx(101);	MNKEFFEGAK[155.09]TTDLTPQGPK	1	decoy_mTXNPx(1);	138.068	Decoy	100	115	1	20	inter	Ambiguous (10)	0	1	0	0	0	1	0	0	0
DSS	H	red	30C	L	ox	30C	Fwd	01	08	4933	1095.83	4	12.0753	3	0	0	1	4933	59.0984	4379.29	4	4379.28	-2.638	0.615	0.005	0.25	K[156.08]KGGLGEMHIPVLADK	2	mTXNPx(101);	MNK[155.09]EFFEGAKTTDLTPQGPK	1	decoy_mTXNPx(1);	138.068	Decoy	100	115	1	20	inter	Ambiguous (11)	0	1	0	0	0	1	0	0	0
DSS	H	red	30C	L	ox	30C	Fwd	01	08	4933	1095.83	4	12.0753	3	0	0	1	4933	59.0984	4379.29	4	4379.28	-2.638	0.615	0.005	0.25	K[155.09]KGGLGEMHIPVLADK	2	mTXNPx(101);	n[156.08]MNKEFFEGAKTTDLTPQGPK	3	decoy_mTXNPx(3);	138.068	Decoy	100	115	1	21	inter	Ambiguous (5)	1	0	0	0	0	0	1	0	0
DSS	H	red	30C	L	ox	30C	Fwd	01	08	4933	1095.83	4	12.0753	3	0	0	1	4933	59.0984	4379.29	4	4379.28	-2.638	0.615	0.005	0.25	K[156.08]KGGLGEMHIPVLADK	2	mTXNPx(101);	MNKEFFEGAK[155.09]TTDLTPQGPK	3	decoy_mTXNPx(3);	138.068	Decoy	100	115	1	20	inter	Ambiguous (12)	0	1	0	0	0	1	0	0	0
DSS	H	red	30C	L	ox	30C	Fwd	01	08	3251	1423.4	3	12.0753	3	0	0	1	3251	41.0775	4267.19	3	4267.18	-2.3132	0.49	0.49	0.24	KGGLGEM[15.99]HIPVLADK	1	mTXNPx(101);	n[155.09]MNK[156.08]EFFEGAKTTDLTPQGPK	10	decoy_mTXNPx(10);	138.068	Decoy	101	115	1	21	inter	Ambiguous (1)	0	0	0	0	1	1	1	0	0
DSS	H	red	30C	L	ox	30C	Fwd	01	08	3251	1423.4	3	12.0753	3	0	0	1	3251	41.0775	4267.19	3	4267.18	-2.3132	0.49	0.49	0.24	KGGLGEM[15.99]HIPVLADK	1	mTXNPx(101);	n[156.08]MNK[155.09]EFFEGAKTTDLTPQGPK	10	decoy_mTXNPx(10);	138.068	Decoy	101	115	1	21	inter	Ambiguous (2)	0	0	0	0	1	1	1	0	0
DSS	H	red	30C	L	ox	30C	Fwd	01	08	5245	1313.17	4	12.0753	2	0	0	1	5245	62.9636	5248.65	4	5248.65	-1.4972	1.16	0.725	0.28	K[155.09]KGGLGEMHIPVLADK	2	mTXNPx(101);	VLEAFQYADENGDAIPCGWKPGQPTLDTTK	20	mTXNPx(185);	138.068	Target	100	115	166	195	intra	Ambiguous (1)	1	0	0	0	0	0	0	0	0
DSS	H	red	30C	L	ox	30C	Fwd	01	08	4389	1724.34	4	12.0753	2	0	0	1	4389	53.0662	6893.32	4	6893.34	2.4398	0.495	0.04	0.06	KGGLGEM[15.99]HIPVLADK[155.09]SMEIAR	1	mTXNPx(101);	VLEAFQYADENGDAIPCGWKPGQPTLDTTKAGEFFEKNM[15.99]	30	mTXNPx(195);	138.068	Target	101	121	166	204	intra	Unique	1	0	0	0	1	0	0	0	0
DSS	H	red	30C	L	ox	30C	Fwd	01	08	4394	922.093	7	12.0753	3	1	0	1	4394	53.106	6447.6	7	6447.61	1.7901	0.265	0.265	0.12	AIEMSK[168.15]DALVPIHMEGLGGKK	20	decoy_mTXNPx(104);	LAIGSEEILVGYDRAIEMSKDALVPIHMEGLGGK[167.17]K	20	decoy_mTXNPx(90);	150.143	Decoy	85	105	71	105	inter	Unique	0	0	0	1	0	0	0	1	0
DSS	H	red	30C	L	ox	30C	Fwd	01	08	5937	1509.16	5	12.0753	3	0	0	1	5937	72.4452	7540.76	5	7540.76	-0.7786	0.735	0.245	0.25	AIEMSK[155.09]DALVPIHMEGLGGKK	20	decoy_mTXNPx(104);	NVDEALRVLEAFQYADENGDAIPCGWKPGQPTLDTTK[155.09]AGEFFEK	27	mTXNPx(185);	138.068	Decoy	85	105	159	202	inter	Unique	1	0	0	0	0	1	0	0	0
DSS	H	red	30C	L	ox	30C	Fwd	01	08	3663	1202.63	4	12.0753	3	0	0	1	3663	45.4163	4806.51	4	4806.5	-2.4207	0.33	0.33	0.095	K[155.09]GGLGEMHIPVLADKSMEIAR	15	mTXNPx(115);	NKEFFEGAK[155.09]TTDLTPQGPK	1	decoy_mTXNPx(2);	138.068	Decoy	101	121	2	20	inter	Ambiguous (1)	1	0	0	0	0	1	0	0	0
DSS	H	red	30C	L	ox	30C	Fwd	01	08	3663	1202.63	4	12.0753	3	0	0	1	3663	45.4163	4806.51	4	4806.5	-2.4207	0.33	0.33	0.095	K[155.09]GGLGEMHIPVLADKSMEIAR	15	mTXNPx(115);	NKEFFEGAK[155.09]TTDLTPQGPK	2	decoy_mTXNPx(3);	138.068	Decoy	101	121	2	20	inter	Ambiguous (2)	1	0	0	0	0	1	0	0	0
DSS	H	red	30C	L	ox	30C	Fwd	01	08	4698	1066.22	3	12.0753	2	0	0	1	4698	56.431	3195.65	3	3195.65	-1.805	0.1	0.1	0.015	GLFIIDKK[156.08]GILR	7	mTXNPx(142);	GSHMNLDYQM[15.99]YR	1	mTXNPx(1);	138.068	Target	136	147	1	12	intra	Ambiguous (1)	0	1	0	0	0	0	0	0	0
DSS	H	red	30C	L	ox	30C	Fwd	01	08	4698	1066.22	3	12.0753	2	0	0	1	4698	56.431	3195.65	3	3195.65	-1.805	0.1	0.1	0.015	GLFIIDK[156.08]KGILR	8	mTXNPx(143);	GSHMNLDYQM[15.99]YR	1	mTXNPx(1);	138.068	Target	136	147	1	12	intra	Ambiguous (2)	0	1	0	0	0	0	0	0	0
DSS	H	red	30C	L	ox	30C	Fwd	01	08	5862	1574.29	4	12.0753	1	1	0	1	5862	71.4103	6293.15	4	6293.14	-1.1905	0.17	0.17	0.07	GKYDNM[15.99]NIDKIAGNVVAQGSFQPAAER	2	decoy_mTXNPx(163);	GKYIVLFFYPM[15.99]DFTFVCPTEIIAFSDR	2	mTXNPx(44);	150.143	Decoy	162	188	43	69	inter	Unique	0	0	0	0	1	0	0	0	0
DSS	H	red	30C	L	ox	30C	Fwd	01	08	6154	1486.03	3	12.0753	1	0	0	1	6154	75.5838	4455.08	3	4455.07	-1.4905	0.07	0.07	0	VLEAFQYADENGDAIPCGWKPGQPTLDTTKAGEFFEKNM	20	mTXNPx(185);	-	30	-	138.068	Target	166	204	0	0	loop	Unique	0	0	0	0	0	0	0	0	0
DSS	H	red	30C	L	ox	30C	Fwd	01	08	6158	1486.03	3	12.0753	1	0	0	1	6158	75.6374	4455.08	3	4455.07	-1.4905	0.12	0.12	0	VLEAFQYADENGDAIPCGWKPGQPTLDTTKAGEFFEKNM	30	mTXNPx(195);	-	37	-	138.068	Target	166	204	0	0	loop	Unique	0	0	0	0	0	0	0	0	0
DSS	H	red	42C	L	ox	42C	Fwd	04	11	4012	765.733	3	12.0753	1	0	0	1	4012	55.2414	2294.18	3	2294.18	-0.9735	4.53	4.53	0	GGLGEMHIPVLADK[155.09]SM[15.99]EIAR	-1	mTXNPx;	-	-1	-	0	Target	0	0	0	0	single	Unique	1	0	0	0	1	0	0	0	0
DSS	H	red	42C	L	ox	42C	Fwd	04	11	3706	765.732	3	12.0753	1	0	0	1	3706	51.4241	2294.18	3	2294.18	0.3126	4.39	4.39	0	GGLGEM[15.99]HIPVLADK[155.09]SMEIAR	-1	mTXNPx;	-	-1	-	0	Target	0	0	0	0	single	Unique	1	0	0	0	1	0	0	0	0
DSS	H	red	42C	L	ox	42C	Fwd	04	11	3973	766.063	3	12.0753	1	0	0	1	3973	54.7312	2295.17	3	2295.16	-2.4156	4.11	4.11	0	GGLGEM[15.99]HIPVLADK[156.08]SMEIAR	-1	mTXNPx;	-	-1	-	0	Target	0	0	0	0	single	Unique	0	1	0	0	1	0	0	0	0
DSS	H	red	42C	L	ox	42C	Fwd	04	11	4332	760.403	3	12.0753	1	0	0	1	4332	59.6365	2278.19	3	2278.18	-2.0414	4.075	4.075	0	GGLGEMHIPVLADK[155.09]SMEIAR	-1	mTXNPx;	-	-1	-	0	Target	0	0	0	0	single	Unique	1	0	0	0	0	0	0	0	0
DSS	H	red	42C	L	ox	42C	Fwd	04	11	4486	764.754	3	12.0753	1	1	0	1	4486	61.678	2291.24	3	2291.24	-0.1158	4.03	4.03	0	GGLGEMHIPVLADK[168.15]SMEIAR	-1	mTXNPx;	-	-1	-	0	Target	0	0	0	0	single	Unique	0	0	0	1	0	0	0	0	0
DSS	H	red	42C	L	ox	42C	Fwd	04	11	3734	769.758	3	12.0753	1	1	0	1	3734	51.7809	2306.25	3	2306.25	0.3099	3.865	3.865	0	GGLGEM[15.99]HIPVLADK[167.17]SMEIAR	-1	mTXNPx;	-	-1	-	0	Target	0	0	0	0	single	Unique	0	0	1	0	1	0	0	0	0
DSS	H	red	42C	L	ox	42C	Fwd	04	11	3624	617.013	3	12.0753	1	0	0	1	3624	50.2876	1848.02	3	1848.02	0.6727	3.59	3.59	0	KK[156.08]GGLGEMHIPVLADK	-1	mTXNPx;	-	-1	-	0	Target	0	0	0	0	single	Unique	0	1	0	0	0	0	0	0	0
DSS	H	red	42C	L	ox	42C	Fwd	04	11	3786	860.969	2	12.0753	1	0	0	1	3786	52.5096	1719.92	2	1719.92	0.2111	3.57	2.745	0	K[156.08]GGLGEMHIPVLADK	-1	mTXNPx;	-	-1	-	0	Target	0	0	0	0	single	Unique	0	1	0	0	0	0	0	0	0
DSS	H	red	42C	L	ox	42C	Fwd	04	11	2608	622.017	3	12.0753	1	0	0	1	2608	37.0632	1863.03	3	1863.03	0.1285	3.56	3.56	0	KK[155.09]GGLGEM[15.99]HIPVLADK	-1	mTXNPx;	-	-1	-	0	Target	0	0	0	0	single	Unique	1	0	0	0	1	0	0	0	0
DSS	H	red	42C	L	ox	42C	Fwd	04	11	3551	860.476	2	12.0753	1	0	0	1	3551	49.2559	1718.94	2	1718.94	0.4728	3.435	2.83	0	K[155.09]GGLGEMHIPVLADK	-1	mTXNPx;	-	-1	-	0	Target	0	0	0	0	single	Unique	1	0	0	0	0	0	0	0	0
DSS	H	red	42C	L	ox	42C	Fwd	04	11	4323	764.427	3	12.0753	1	1	0	1	4323	59.5211	2290.26	3	2290.26	-1.2913	3.425	3.425	0	GGLGEMHIPVLADK[167.17]SMEIAR	-1	mTXNPx;	-	-1	-	0	Target	0	0	0	0	single	Unique	0	0	1	0	0	0	0	0	0
DSS	H	red	42C	L	ox	42C	Fwd	04	11	3608	573.987	3	12.0753	1	0	0	1	3608	50.0542	1718.94	3	1718.94	-0.1891	3.415	2.88	0	K[155.09]GGLGEMHIPVLADK	-1	mTXNPx;	-	-1	-	0	Target	0	0	0	0	single	Unique	1	0	0	0	0	0	0	0	0
DSS	H	red	42C	L	ox	42C	Fwd	04	11	3354	462.766	4	12.0753	1	0	0	1	3354	46.5884	1847.03	4	1847.03	-0.1869	3.395	3.395	0	K[155.09]KGGLGEMHIPVLADK	-1	mTXNPx;	-	-1	-	0	Target	0	0	0	0	single	Unique	1	0	0	0	0	0	0	0	0
DSS	H	red	42C	L	ox	42C	Fwd	04	11	3941	668.712	3	12.0753	2	0	0	1	3941	54.3317	2003.11	3	2003.11	-0.4209	3.385	3.385	0	K[156.08]K[155.09]GGLGEMHIPVLADK	-1	mTXNPx;	-	-1	-	0	Target	0	0	0	0	single	Unique	1	1	0	0	0	0	0	0	0
DSS	H	red	42C	L	ox	42C	Fwd	04	11	4491	760.73	3	12.0753	1	0	0	1	4491	61.7519	2279.17	3	2279.17	-1.4274	3.38	3.38	0	GGLGEMHIPVLADK[156.08]SMEIAR	-1	mTXNPx;	-	-1	-	0	Target	0	0	0	0	single	Unique	0	1	0	0	0	0	0	0	0
DSS	H	red	42C	L	ox	42C	Fwd	04	11	3344	620.709	3	12.0753	1	1	0	1	3344	46.4509	1859.1	3	1859.11	2.3663	3.27	3.27	0	KK[167.17]GGLGEMHIPVLADK	-1	mTXNPx;	-	-1	-	0	Target	0	0	0	0	single	Unique	0	0	1	0	0	0	0	0	0
DSS	H	red	42C	L	ox	42C	Fwd	04	11	3217	835.379	2	12.0753	1	0	0	1	3217	44.808	1668.74	2	1668.74	-2.3262	3.26	3.26	0	n[155.09]GSHMNLDYQMYR	-1	mTXNPx;	-	-1	-	0	Target	0	0	0	0	single	Unique	1	0	0	0	0	0	0	0	0
DSS	H	red	42C	L	ox	42C	Fwd	04	11	4145	669.04	3	12.0753	2	0	0	1	4145	57.0936	2004.1	3	2004.1	-0.6186	3.235	3.235	0	K[156.08]K[156.08]GGLGEMHIPVLADK	-1	mTXNPx;	-	-1	-	0	Target	0	0	0	0	single	Unique	0	2	0	0	0	0	0	0	0
DSS	H	red	42C	L	ox	42C	Fwd	04	11	3077	579.647	3	12.0753	1	0	0	1	3077	42.9979	1735.92	3	1735.92	-0.0468	3.215	2.615	0	K[156.08]GGLGEM[15.99]HIPVLADK	-1	mTXNPx;	-	-1	-	0	Target	0	0	0	0	single	Unique	0	1	0	0	1	0	0	0	0
DSS	H	red	42C	L	ox	42C	Fwd	04	11	3492	579.647	3	12.0753	1	0	0	1	3492	48.4426	1735.92	3	1735.92	-0.0374	3.16	2.685	0	K[156.08]GGLGEM[15.99]HIPVLADK	-1	mTXNPx;	-	-1	-	0	Target	0	0	0	0	single	Unique	0	1	0	0	1	0	0	0	0
DSS	H	red	42C	L	ox	42C	Fwd	04	11	3733	668.384	3	12.0753	2	0	0	1	3733	51.7666	2002.13	3	2002.13	-0.5026	3.095	3.095	0	K[155.09]K[155.09]GGLGEMHIPVLADK	-1	mTXNPx;	-	-1	-	0	Target	0	0	0	0	single	Unique	2	0	0	0	0	0	0	0	0
DSS	H	red	42C	L	ox	42C	Fwd	04	11	3091	868.965	2	12.0753	1	0	0	1	3091	43.1863	1735.92	2	1735.92	0.9665	3.07	2.355	0	K[156.08]GGLGEM[15.99]HIPVLADK	-1	mTXNPx;	-	-1	-	0	Target	0	0	0	0	single	Unique	0	1	0	0	1	0	0	0	0
DSS	H	red	42C	L	ox	42C	Fwd	04	11	3262	617.014	3	12.0753	1	0	0	1	3262	45.3795	1848.02	3	1848.02	-0.9848	2.98	2.98	0	KK[156.08]GGLGEMHIPVLADK	-1	mTXNPx;	-	-1	-	0	Target	0	0	0	0	single	Unique	0	1	0	0	0	0	0	0	0
DSS	H	red	42C	L	ox	42C	Fwd	04	11	3548	835.87	2	12.0753	1	0	0	1	3548	49.2234	1669.73	2	1669.72	-1.5987	2.955	2.955	0	n[156.08]GSHMNLDYQMYR	-1	mTXNPx;	-	-1	-	0	Target	0	0	0	0	single	Unique	0	1	0	0	0	0	0	0	0
DSS	H	red	42C	L	ox	42C	Fwd	04	11	3343	616.685	3	12.0753	1	0	0	1	3343	46.4411	1847.03	3	1847.03	0.9187	2.92	2.92	0	KK[155.09]GGLGEMHIPVLADK	-1	mTXNPx;	-	-1	-	0	Target	0	0	0	0	single	Unique	1	0	0	0	0	0	0	0	0
DSS	H	red	42C	L	ox	42C	Fwd	04	11	3138	835.379	2	12.0753	1	0	0	1	3138	43.8219	1668.74	2	1668.74	-2.4658	2.915	2.915	0	n[155.09]GSHMNLDYQMYR	-1	mTXNPx;	-	-1	-	0	Target	0	0	0	0	single	Unique	1	0	0	0	0	0	0	0	0
DSS	H	red	42C	L	ox	42C	Fwd	04	11	3546	617.013	3	12.0753	1	0	0	1	3546	49.2067	1848.02	3	1848.02	0.7642	2.91	2.91	0	KK[156.08]GGLGEMHIPVLADK	-1	mTXNPx;	-	-1	-	0	Target	0	0	0	0	single	Unique	0	1	0	0	0	0	0	0	0
DSS	H	red	42C	L	ox	42C	Fwd	04	11	3468	835.87	2	12.0753	1	0	0	1	3468	48.1253	1669.73	2	1669.72	-1.7579	2.9	2.9	0	n[156.08]GSHMNLDYQMYR	-1	mTXNPx;	-	-1	-	0	Target	0	0	0	0	single	Unique	0	1	0	0	0	0	0	0	0
DSS	H	red	42C	L	ox	42C	Fwd	04	11	3772	867.006	2	12.0753	1	1	0	1	3772	52.3107	1732	2	1732	0.4176	2.865	2.405	0	K[168.15]GGLGEMHIPVLADK	-1	mTXNPx;	-	-1	-	0	Target	0	0	0	0	single	Unique	0	0	0	1	0	0	0	0	0
DSS	H	red	42C	L	ox	42C	Fwd	04	11	3532	573.987	3	12.0753	1	0	0	1	3532	49.0059	1718.94	3	1718.94	-0.3674	2.855	2.61	0	K[155.09]GGLGEMHIPVLADK	-1	mTXNPx;	-	-1	-	0	Target	0	0	0	0	single	Unique	1	0	0	0	0	0	0	0	0
DSS	H	red	42C	L	ox	42C	Fwd	04	11	3771	574.316	3	12.0753	1	0	0	1	3771	52.2964	1719.93	3	1719.92	-1.5467	2.815	2.37	0	K[156.08]GGLGEMHIPVLADK	-1	mTXNPx;	-	-1	-	0	Target	0	0	0	0	single	Unique	0	1	0	0	0	0	0	0	0
DSS	H	red	42C	L	ox	42C	Fwd	04	11	3158	579.646	3	12.0753	1	0	0	1	3158	44.0894	1735.92	3	1735.92	0.3112	2.78	2.4	0	K[156.08]GGLGEM[15.99]HIPVLADK	-1	mTXNPx;	-	-1	-	0	Target	0	0	0	0	single	Unique	0	1	0	0	1	0	0	0	0
DSS	H	red	42C	L	ox	42C	Fwd	04	11	2684	676.829	2	12.0753	1	0	0	1	2684	38.0707	1351.64	2	1351.64	-0.0696	2.76	2.49	0	DINMNDYK[155.09]GK	-1	mTXNPx;	-	-1	-	0	Target	0	0	0	0	single	Unique	1	0	0	0	0	0	0	0	0
DSS	H	red	42C	L	ox	42C	Fwd	04	11	3609	578.012	3	12.0753	1	1	0	1	3609	50.0678	1731.01	3	1731.01	0.7406	2.74	2.675	0	K[167.17]GGLGEMHIPVLADK	-1	mTXNPx;	-	-1	-	0	Target	0	0	0	0	single	Unique	0	0	1	0	0	0	0	0	0
DSS	H	red	42C	L	ox	42C	Fwd	04	11	3924	676.763	3	12.0753	2	1	0	1	3924	54.1134	2027.27	3	2027.26	-1.7179	2.725	2.725	0	K[167.17]K[168.15]GGLGEMHIPVLADK	-1	mTXNPx;	-	-1	-	0	Target	0	0	0	0	single	Ambiguous (1)	0	0	1	1	0	0	0	0	0
DSS	H	red	42C	L	ox	42C	Fwd	04	11	3924	676.763	3	12.0753	2	1	0	1	3924	54.1134	2027.27	3	2027.26	-1.7179	2.725	2.725	0	K[168.15]K[167.17]GGLGEMHIPVLADK	-1	mTXNPx;	-	-1	-	0	Target	0	0	0	0	single	Ambiguous (2)	0	0	1	1	0	0	0	0	0
DSS	H	red	42C	L	ox	42C	Fwd	04	11	3542	866.513	2	12.0753	1	1	0	1	3542	49.1477	1731.01	2	1731.01	1.2273	2.72	2.23	0	K[167.17]GGLGEMHIPVLADK	-1	mTXNPx;	-	-1	-	0	Target	0	0	0	0	single	Unique	0	0	1	0	0	0	0	0	0
DSS	H	red	42C	L	ox	42C	Fwd	04	11	3349	465.784	4	12.0753	1	1	0	1	3349	46.5166	1859.11	4	1859.11	0.3529	2.71	2.71	0	K[167.17]KGGLGEMHIPVLADK	-1	mTXNPx;	-	-1	-	0	Target	0	0	0	0	single	Ambiguous (1)	0	0	1	0	0	0	0	0	0
DSS	H	red	42C	L	ox	42C	Fwd	04	11	3349	465.784	4	12.0753	1	1	0	1	3349	46.5166	1859.11	4	1859.11	0.3529	2.71	2.71	0	KK[167.17]GGLGEMHIPVLADK	-1	mTXNPx;	-	-1	-	0	Target	0	0	0	0	single	Ambiguous (2)	0	0	1	0	0	0	0	0	0
DSS	H	red	42C	L	ox	42C	Fwd	04	11	3547	621.037	3	12.0753	1	1	0	1	3547	49.2164	1860.09	3	1860.09	1.4078	2.665	2.665	0	KK[168.15]GGLGEMHIPVLADK	-1	mTXNPx;	-	-1	-	0	Target	0	0	0	0	single	Unique	0	0	0	1	0	0	0	0	0
DSS	H	red	42C	L	ox	42C	Fwd	04	11	3626	860.476	2	12.0753	1	0	0	1	3626	50.3117	1718.94	2	1718.94	0.8123	2.665	2.52	0	K[155.09]GGLGEMHIPVLADK	-1	mTXNPx;	-	-1	-	0	Target	0	0	0	0	single	Unique	1	0	0	0	0	0	0	0	0
DSS	H	red	42C	L	ox	42C	Fwd	04	11	2960	677.322	2	12.0753	1	0	0	1	2960	41.5172	1352.63	2	1352.63	-0.6979	2.59	2.525	0	DINMNDYK[156.08]GK	-1	mTXNPx;	-	-1	-	0	Target	0	0	0	0	single	Unique	0	1	0	0	0	0	0	0	0
DSS	H	red	42C	L	ox	42C	Fwd	04	11	2756	622.345	3	12.0753	1	0	0	1	2756	39.0229	1864.01	3	1864.01	-0.2786	2.575	2.575	0	K[156.08]KGGLGEM[15.99]HIPVLADK	-1	mTXNPx;	-	-1	-	0	Target	0	0	0	0	single	Unique	0	1	0	0	1	0	0	0	0
DSS	H	red	42C	L	ox	42C	Fwd	04	11	2256	685.32	2	12.0753	1	0	0	1	2256	32.4682	1368.63	2	1368.62	-1.892	2.53	2.4	0	DINM[15.99]NDYK[156.08]GK	-1	mTXNPx;	-	-1	-	0	Target	0	0	0	0	single	Unique	0	1	0	0	1	0	0	0	0
DSS	H	red	42C	L	ox	42C	Fwd	04	11	4166	1140.55	3	12.0753	1	0	0	1	4166	57.3829	3418.64	3	3418.64	-0.3324	2.52	2.52	0	VLEAFQYADENGDAIPCGWK[155.09]PGQPTLDTTK	-1	mTXNPx;	-	-1	-	0	Target	0	0	0	0	single	Unique	1	0	0	0	0	0	0	0	0
DSS	H	red	42C	L	ox	42C	Fwd	04	11	3039	677.321	2	12.0753	1	0	0	1	3039	42.5216	1352.63	2	1352.63	-0.2355	2.43	2.305	0	DINMNDYK[156.08]GK	-1	mTXNPx;	-	-1	-	0	Target	0	0	0	0	single	Unique	0	1	0	0	0	0	0	0	0
DSS	H	red	42C	L	ox	42C	Fwd	04	11	3529	578.012	3	12.0753	1	1	0	1	3529	48.9631	1731.01	3	1731.01	0.7169	2.42	2.29	0	K[167.17]GGLGEMHIPVLADK	-1	mTXNPx;	-	-1	-	0	Target	0	0	0	0	single	Unique	0	0	1	0	0	0	0	0	0
DSS	H	red	42C	L	ox	42C	Fwd	04	11	3076	583.671	3	12.0753	1	1	0	1	3076	42.9879	1747.99	3	1747.99	0.3547	2.335	2.24	0	K[168.15]GGLGEM[15.99]HIPVLADK	-1	mTXNPx;	-	-1	-	0	Target	0	0	0	0	single	Unique	0	0	0	1	1	0	0	0	0
DSS	H	red	42C	L	ox	42C	Fwd	04	11	2980	849.903	2	12.0753	1	1	0	1	2980	41.7537	1697.79	2	1697.79	0.9734	2.3	2.3	0	n[168.15]GSHM[15.99]NLDYQMYR	-1	mTXNPx;	-	-1	-	0	Target	0	0	0	0	single	Unique	0	0	0	1	1	0	0	0	0
DSS	H	red	42C	L	ox	42C	Fwd	04	11	2602	676.83	2	12.0753	1	0	0	1	2602	36.9826	1351.64	2	1351.64	-0.3011	2.295	2.185	0	DINMNDYK[155.09]GK	-1	mTXNPx;	-	-1	-	0	Target	0	0	0	0	single	Unique	1	0	0	0	0	0	0	0	0
DSS	H	red	42C	L	ox	42C	Fwd	04	11	2775	583.344	3	12.0753	1	1	0	1	2775	39.2792	1747.01	3	1747.01	0.1497	2.295	2.165	0	K[167.17]GGLGEM[15.99]HIPVLADK	-1	mTXNPx;	-	-1	-	0	Target	0	0	0	0	single	Unique	0	0	1	0	1	0	0	0	0
DSS	H	red	42C	L	ox	42C	Fwd	04	11	3467	841.907	2	12.0753	1	1	0	1	3467	48.1192	1681.8	2	1681.8	-0.532	2.275	2.275	0	n[168.15]GSHMNLDYQMYR	-1	mTXNPx;	-	-1	-	0	Target	0	0	0	0	single	Unique	0	0	0	1	0	0	0	0	0
DSS	H	red	42C	L	ox	42C	Fwd	04	11	3853	867.006	2	12.0753	1	1	0	1	3853	53.4231	1732	2	1732	0.635	2.25	1.88	0	K[168.15]GGLGEMHIPVLADK	-1	mTXNPx;	-	-1	-	0	Target	0	0	0	0	single	Unique	0	0	0	1	0	0	0	0	0
DSS	H	red	42C	L	ox	42C	Fwd	04	11	3844	574.315	3	12.0753	1	0	0	1	3844	53.3001	1719.92	3	1719.92	-0.5856	2.17	1.655	0	K[156.08]GGLGEMHIPVLADK	-1	mTXNPx;	-	-1	-	0	Target	0	0	0	0	single	Unique	0	1	0	0	0	0	0	0	0
DSS	H	red	42C	L	ox	42C	Fwd	04	11	3716	676.433	3	12.0753	2	1	0	1	3716	51.5597	2026.28	3	2026.28	1.0929	2.165	2.165	0	K[167.17]K[167.17]GGLGEMHIPVLADK	-1	mTXNPx;	-	-1	-	0	Target	0	0	0	0	single	Unique	0	0	2	0	0	0	0	0	0
DSS	H	red	42C	L	ox	42C	Fwd	04	11	3169	583.671	3	12.0753	1	1	0	1	3169	44.2449	1747.99	3	1747.99	0.6651	2.125	1.915	0	K[168.15]GGLGEM[15.99]HIPVLADK	-1	mTXNPx;	-	-1	-	0	Target	0	0	0	0	single	Unique	0	0	0	1	1	0	0	0	0
DSS	H	red	42C	L	ox	42C	Fwd	04	11	2252	685.32	2	12.0753	1	0	0	1	2252	32.4259	1368.63	2	1368.62	-1.892	2.115	2.045	0	DINM[15.99]NDYK[156.08]GK	-1	mTXNPx;	-	-1	-	0	Target	0	0	0	0	single	Unique	0	1	0	0	1	0	0	0	0
DSS	H	red	42C	L	ox	42C	Fwd	04	11	3620	866.513	2	12.0753	1	1	0	1	3620	50.2312	1731.01	2	1731.01	1.4117	2.1	1.78	0	K[167.17]GGLGEMHIPVLADK	-1	mTXNPx;	-	-1	-	0	Target	0	0	0	0	single	Unique	0	0	1	0	0	0	0	0	0
DSS	H	red	42C	L	ox	42C	Fwd	04	11	3763	578.34	3	12.0753	1	1	0	1	3763	52.1897	1732	3	1732	0.0676	2.1	1.86	0	K[168.15]GGLGEMHIPVLADK	-1	mTXNPx;	-	-1	-	0	Target	0	0	0	0	single	Unique	0	0	0	1	0	0	0	0	0
DSS	H	red	42C	L	ox	42C	Fwd	04	11	2810	849.41	2	12.0753	1	1	0	1	2810	39.6952	1696.81	2	1696.81	2.1085	2.065	2.065	0	n[167.17]GSHMNLDYQM[15.99]YR	-1	mTXNPx;	-	-1	-	0	Target	0	0	0	0	single	Unique	0	0	1	0	1	0	0	0	0
DSS	H	red	42C	L	ox	42C	Fwd	04	11	4133	951.137	3	12.0753	1	0	0	1	4133	56.9218	2850.39	3	2850.39	-0.8592	2.06	2.06	0	EAAPQFSGQAVVNGAIK[155.09]DINM[15.99]NDYK	-1	mTXNPx;	-	-1	-	0	Target	0	0	0	0	single	Unique	1	0	0	0	1	0	0	0	0
DSS	H	red	42C	L	ox	42C	Fwd	04	11	3438	849.902	2	12.0753	1	1	0	1	3438	47.7256	1697.79	2	1697.79	1.5644	2.05	2.05	0	n[168.15]GSHMNLDYQM[15.99]YR	-1	mTXNPx;	-	-1	-	0	Target	0	0	0	0	single	Unique	0	0	0	1	1	0	0	0	0
DSS	H	red	42C	L	ox	42C	Fwd	04	11	4215	614.781	2	12.0753	1	0	0	1	4215	58.0569	1227.55	2	1227.55	0.1037	2.005	2.005	0	AGEFFEK[156.08]NM	-1	mTXNPx;	-	-1	-	0	Target	0	0	0	0	single	Unique	0	1	0	0	0	0	0	0	0
DSS	H	red	42C	L	ox	42C	Fwd	04	11	4331	945.805	3	12.0753	1	0	0	1	4331	59.6222	2834.39	3	2834.39	-0.7368	1.985	1.985	0	EAAPQFSGQAVVNGAIK[155.09]DINMNDYK	-1	mTXNPx;	-	-1	-	0	Target	0	0	0	0	single	Unique	1	0	0	0	0	0	0	0	0
DSS	H	red	42C	L	ox	42C	Fwd	04	11	3837	578.339	3	12.0753	1	1	0	1	3837	53.2017	1732	3	1732	1.1823	1.97	1.63	0	K[168.15]GGLGEMHIPVLADK	-1	mTXNPx;	-	-1	-	0	Target	0	0	0	0	single	Unique	0	0	0	1	0	0	0	0	0
DSS	H	red	42C	L	ox	42C	Fwd	04	11	4241	951.464	3	12.0753	1	0	0	1	4241	58.4117	2851.37	3	2851.37	-0.6332	1.94	1.94	0	EAAPQFSGQAVVNGAIK[156.08]DINM[15.99]NDYK	-1	mTXNPx;	-	-1	-	0	Target	0	0	0	0	single	Unique	0	1	0	0	1	0	0	0	0
DSS	H	red	42C	L	ox	42C	Fwd	04	11	3132	841.415	2	12.0753	1	1	0	1	3132	43.7432	1680.82	2	1680.81	-1.0357	1.915	1.915	0	n[167.17]GSHMNLDYQMYR	-1	mTXNPx;	-	-1	-	0	Target	0	0	0	0	single	Unique	0	0	1	0	0	0	0	0	0
DSS	H	red	42C	L	ox	42C	Fwd	04	11	2940	683.359	2	12.0753	1	1	0	1	2940	41.2626	1364.7	2	1364.7	-0.5692	1.91	1.8	0	DINMNDYK[168.15]GK	-1	mTXNPx;	-	-1	-	0	Target	0	0	0	0	single	Unique	0	0	0	1	0	0	0	0	0
DSS	H	red	42C	L	ox	42C	Fwd	04	11	4203	620.819	2	12.0753	1	1	0	1	4203	57.9049	1239.62	2	1239.62	0.17	1.89	1.89	0	AGEFFEK[168.15]NM	-1	mTXNPx;	-	-1	-	0	Target	0	0	0	0	single	Unique	0	0	0	1	0	0	0	0	0
DSS	H	red	42C	L	ox	42C	Fwd	04	11	3070	875.002	2	12.0753	1	1	0	1	3070	42.9277	1747.99	2	1747.99	1.5597	1.85	1.605	0	K[168.15]GGLGEM[15.99]HIPVLADK	-1	mTXNPx;	-	-1	-	0	Target	0	0	0	0	single	Unique	0	0	0	1	1	0	0	0	0
DSS	H	red	42C	L	ox	42C	Fwd	04	11	4050	545.332	2	12.0753	1	0	0	1	4050	55.7669	1088.65	2	1088.65	-0.4664	1.83	1.83	0	GLFIIDK[156.08]K	-1	mTXNPx;	-	-1	-	0	Target	0	0	0	0	single	Unique	0	1	0	0	0	0	0	0	0
DSS	H	red	42C	L	ox	42C	Fwd	04	11	2885	849.902	2	12.0753	1	1	0	1	2885	40.6064	1697.79	2	1697.79	1.8033	1.815	1.815	0	n[168.15]GSHM[15.99]NLDYQMYR	-1	mTXNPx;	-	-1	-	0	Target	0	0	0	0	single	Unique	0	0	0	1	1	0	0	0	0
DSS	H	red	42C	L	ox	42C	Fwd	04	11	3584	925.016	2	12.0753	1	0	0	1	3584	49.7084	1848.02	2	1848.02	0.5635	1.78	1.78	0	K[156.08]KGGLGEMHIPVLADK	-1	mTXNPx;	-	-1	-	0	Target	0	0	0	0	single	Ambiguous (1)	0	1	0	0	0	0	0	0	0
DSS	H	red	42C	L	ox	42C	Fwd	04	11	3584	925.016	2	12.0753	1	0	0	1	3584	49.7084	1848.02	2	1848.02	0.5635	1.78	1.78	0	KK[156.08]GGLGEMHIPVLADK	-1	mTXNPx;	-	-1	-	0	Target	0	0	0	0	single	Ambiguous (2)	0	1	0	0	0	0	0	0	0
DSS	H	red	42C	L	ox	42C	Fwd	04	11	2232	691.358	2	12.0753	1	1	0	1	2232	32.1316	1380.7	2	1380.7	-1.5839	1.745	1.495	0	DINM[15.99]NDYK[168.15]GK	-1	mTXNPx;	-	-1	-	0	Target	0	0	0	0	single	Unique	0	0	0	1	1	0	0	0	0
DSS	H	red	42C	L	ox	42C	Fwd	04	11	3117	849.902	2	12.0753	1	1	0	1	3117	43.5459	1697.79	2	1697.79	1.756	1.74	1.74	0	n[168.15]GSHMNLDYQM[15.99]YR	-1	mTXNPx;	-	-1	-	0	Target	0	0	0	0	single	Unique	0	0	0	1	1	0	0	0	0
DSS	H	red	42C	L	ox	42C	Fwd	04	11	2633	849.41	2	12.0753	1	1	0	1	2633	37.3964	1696.81	2	1696.81	2.2387	1.7	1.7	0	n[167.17]GSHM[15.99]NLDYQMYR	-1	mTXNPx;	-	-1	-	0	Target	0	0	0	0	single	Unique	0	0	1	0	1	0	0	0	0
DSS	H	red	42C	L	ox	42C	Fwd	04	11	3780	620.326	2	12.0753	1	1	0	1	3780	52.4234	1238.64	2	1238.64	1.3084	1.685	1.685	0	AGEFFEK[167.17]NM	-1	mTXNPx;	-	-1	-	0	Target	0	0	0	0	single	Unique	0	0	1	0	0	0	0	0	0
DSS	H	red	42C	L	ox	42C	Fwd	04	11	4202	1144.58	3	12.0753	1	1	0	1	4202	57.8906	3430.71	3	3430.71	0.3005	1.675	1.675	0	VLEAFQYADENGDAIPCGWK[167.17]PGQPTLDTTK	-1	mTXNPx;	-	-1	-	0	Target	0	0	0	0	single	Unique	0	0	1	0	0	0	0	0	0
DSS	H	red	42C	L	ox	42C	Fwd	04	11	3163	616.685	3	12.0753	1	0	0	1	3163	44.1619	1847.03	3	1847.03	-0.1153	1.65	1.65	0	K[155.09]KGGLGEMHIPVLADK	-1	mTXNPx;	-	-1	-	0	Target	0	0	0	0	single	Unique	1	0	0	0	0	0	0	0	0
DSS	H	red	42C	L	ox	42C	Fwd	04	11	3610	544.839	2	12.0753	1	0	0	1	3610	50.0844	1087.66	2	1087.66	0.1094	1.43	1.43	0	GLFIIDK[155.09]K	-1	mTXNPx;	-	-1	-	0	Target	0	0	0	0	single	Unique	1	0	0	0	0	0	0	0	0
DSS	H	red	42C	L	ox	42C	Fwd	04	11	3687	544.839	2	12.0753	1	0	0	1	3687	51.1567	1087.66	2	1087.66	0.0062	1.285	1.285	0	GLFIIDK[155.09]K	-1	mTXNPx;	-	-1	-	0	Target	0	0	0	0	single	Unique	1	0	0	0	0	0	0	0	0
DSS	H	red	42C	L	ox	42C	Fwd	04	11	3972	637.865	4	12.0753	1	1	0	1	3972	54.7169	2547.43	4	2547.43	0.2873	1.23	1.23	0	KKGGLGEMHIPVLADK[168.15]SMEIAR	-1	mTXNPx;	-	-1	-	0	Target	0	0	0	0	single	Unique	0	0	0	1	0	0	0	0	0
DSS	H	red	42C	L	ox	42C	Fwd	04	11	4030	551.369	2	12.0753	1	1	0	1	4030	55.4966	1100.72	2	1100.72	0.1397	1.2	1.2	0	GLFIIDK[168.15]K	-1	mTXNPx;	-	-1	-	0	Target	0	0	0	0	single	Unique	0	0	0	1	0	0	0	0	0
DSS	H	red	42C	L	ox	42C	Fwd	04	11	4342	1140.55	3	12.0753	1	0	0	1	4342	59.7812	3418.64	3	3418.64	-0.1909	1.185	1.185	0	VLEAFQYADENGDAIPCGWK[155.09]PGQPTLDTTK	-1	mTXNPx;	-	-1	-	0	Target	0	0	0	0	single	Unique	1	0	0	0	0	0	0	0	0
DSS	H	red	42C	L	ox	42C	Fwd	04	11	3596	550.877	2	12.0753	1	1	0	1	3596	49.8832	1099.74	2	1099.74	0.3427	1.17	1.17	0	GLFIIDK[167.17]K	-1	mTXNPx;	-	-1	-	0	Target	0	0	0	0	single	Unique	0	0	1	0	0	0	0	0	0
DSS	H	red	42C	L	ox	42C	Fwd	04	11	3670	550.877	2	12.0753	1	1	0	1	3670	50.9147	1099.74	2	1099.74	-0.2616	1.165	1.165	0	GLFIIDK[167.17]K	-1	mTXNPx;	-	-1	-	0	Target	0	0	0	0	single	Unique	0	0	1	0	0	0	0	0	0
DSS	H	red	42C	L	ox	42C	Fwd	04	11	3965	634.846	4	12.0753	1	0	0	1	3965	54.6272	2535.36	4	2535.36	-0.3451	1.145	1.145	0	K[156.08]KGGLGEMHIPVLADKSMEIAR	-1	mTXNPx;	-	-1	-	0	Target	0	0	0	0	single	Unique	0	1	0	0	0	0	0	0	0
DSS	H	red	42C	L	ox	42C	Fwd	04	11	3635	925.015	2	12.0753	1	0	0	1	3635	50.4372	1848.02	2	1848.02	1.2885	1.04	1.04	0	K[156.08]KGGLGEMHIPVLADK	-1	mTXNPx;	-	-1	-	0	Target	0	0	0	0	single	Ambiguous (1)	0	1	0	0	0	0	0	0	0
DSS	H	red	42C	L	ox	42C	Fwd	04	11	3635	925.015	2	12.0753	1	0	0	1	3635	50.4372	1848.02	2	1848.02	1.2885	1.04	1.04	0	KK[156.08]GGLGEMHIPVLADK	-1	mTXNPx;	-	-1	-	0	Target	0	0	0	0	single	Ambiguous (2)	0	1	0	0	0	0	0	0	0
DSS	H	red	42C	L	ox	42C	Fwd	04	11	4347	1140.55	3	12.0753	1	0	0	1	4347	59.8567	3418.64	3	3418.64	-0.1771	1.02	1.02	0	VLEAFQYADENGDAIPCGWK[155.09]PGQPTLDTTK	-1	mTXNPx;	-	-1	-	0	Target	0	0	0	0	single	Unique	1	0	0	0	0	0	0	0	0
DSS	H	red	42C	L	ox	42C	Fwd	04	11	4459	950.159	3	12.0753	1	1	0	1	4459	61.3204	2847.45	3	2847.45	-1.5488	1.015	1.015	0	EAAPQFSGQAVVNGAIK[168.15]DINMNDYK	-1	mTXNPx;	-	-1	-	0	Target	0	0	0	0	single	Unique	0	0	0	1	0	0	0	0	0
DSS	H	red	42C	L	ox	42C	Fwd	04	11	3481	463.012	4	12.0753	1	0	0	1	3481	48.3037	1848.02	4	1848.02	0.2581	0.92	0.92	0	K[156.08]KGGLGEMHIPVLADK	-1	mTXNPx;	-	-1	-	0	Target	0	0	0	0	single	Unique	0	1	0	0	0	0	0	0	0
DSS	H	red	42C	L	ox	42C	Fwd	04	11	4625	1140.88	3	12.0753	1	0	0	1	4625	63.5986	3419.63	3	3419.62	-0.8357	0.905	0.905	0	VLEAFQYADENGDAIPCGWK[156.08]PGQPTLDTTK	-1	mTXNPx;	-	-1	-	0	Target	0	0	0	0	single	Unique	0	1	0	0	0	0	0	0	0
DSS	H	red	42C	L	ox	42C	Fwd	04	11	4417	1144.58	3	12.0753	1	1	0	1	4417	60.8042	3430.72	3	3430.71	-2.8799	0.8	0.8	0	VLEAFQYADENGDAIPCGWK[167.17]PGQPTLDTTK	-1	mTXNPx;	-	-1	-	0	Target	0	0	0	0	single	Unique	0	0	1	0	0	0	0	0	0
DSS	H	red	42C	L	ox	42C	Fwd	04	11	3130	620.71	3	12.0753	1	1	0	1	3130	43.7151	1859.11	3	1859.11	0.4646	0.775	0.775	0	K[167.17]KGGLGEMHIPVLADK	-1	mTXNPx;	-	-1	-	0	Target	0	0	0	0	single	Unique	0	0	1	0	0	0	0	0	0
DSS	H	red	42C	L	ox	42C	Fwd	04	11	4672	1140.88	3	12.0753	1	0	0	1	4672	64.3008	3419.62	3	3419.62	-0.6057	0.565	0.565	0	VLEAFQYADENGDAIPCGWK[156.08]PGQPTLDTTK	-1	mTXNPx;	-	-1	-	0	Target	0	0	0	0	single	Unique	0	1	0	0	0	0	0	0	0
DSS	H	red	42C	L	ox	42C	Fwd	04	11	4508	1144.58	3	12.0753	1	1	0	1	4508	61.9774	3430.71	3	3430.71	2.037	0.495	0.495	0	VLEAFQYADENGDAIPCGWK[167.17]PGQPTLDTTK	-1	mTXNPx;	-	-1	-	0	Target	0	0	0	0	single	Unique	0	0	1	0	0	0	0	0	0
DSS	H	red	42C	L	ox	42C	Fwd	04	11	4684	1144.91	3	12.0753	1	1	0	1	4684	64.4659	3431.7	3	3431.7	-1.1049	0.465	0.465	0	VLEAFQYADENGDAIPCGWK[168.15]PGQPTLDTTK	-1	mTXNPx;	-	-1	-	0	Target	0	0	0	0	single	Unique	0	0	0	1	0	0	0	0	0
DSS	H	red	42C	L	ox	42C	Fwd	04	11	4464	1418.7	2	12.0753	1	0	0	1	4464	61.3786	2835.38	2	2835.37	-2.2909	0.445	0.445	0	EAAPQFSGQAVVNGAIK[156.08]DINMNDYK	-1	mTXNPx;	-	-1	-	0	Target	0	0	0	0	single	Unique	0	1	0	0	0	0	0	0	0
DSS	H	red	42C	L	ox	42C	Fwd	04	11	4517	1144.58	3	12.0753	1	1	0	1	4517	62.1001	3430.71	3	3430.71	0.695	0.405	0.405	0	VLEAFQYADENGDAIPCGWK[167.17]PGQPTLDTTK	-1	mTXNPx;	-	-1	-	0	Target	0	0	0	0	single	Unique	0	0	1	0	0	0	0	0	0
DSS	H	red	42C	L	ox	42C	Fwd	04	11	4340	1144.58	3	12.0753	1	1	0	1	4340	59.7525	3430.71	3	3430.71	0.2633	0.385	0.385	0	VLEAFQYADENGDAIPCGWK[167.17]PGQPTLDTTK	-1	mTXNPx;	-	-1	-	0	Target	0	0	0	0	single	Unique	0	0	1	0	0	0	0	0	0
DSS	H	red	42C	L	ox	42C	Fwd	04	11	4546	1144.58	3	12.0753	1	1	0	1	4546	62.4886	3430.7	3	3430.71	2.7277	0.355	0.355	0	VLEAFQYADENGDAIPCGWK[167.17]PGQPTLDTTK	-1	mTXNPx;	-	-1	-	0	Target	0	0	0	0	single	Unique	0	0	1	0	0	0	0	0	0
DSS	H	red	42C	L	ox	42C	Fwd	04	11	4240	1426.69	2	12.0753	1	0	0	1	4240	58.4005	2851.37	2	2851.37	-1.3744	0.335	0.335	0	EAAPQFSGQAVVNGAIK[156.08]DINM[15.99]NDYK	-1	mTXNPx;	-	-1	-	0	Target	0	0	0	0	single	Unique	0	1	0	0	1	0	0	0	0
DSS	H	red	42C	L	ox	42C	Fwd	04	11	4330	1418.2	2	12.0753	1	0	0	1	4330	59.6083	2834.39	2	2834.39	-0.763	0.335	0.335	0	EAAPQFSGQAVVNGAIK[155.09]DINMNDYK	-1	mTXNPx;	-	-1	-	0	Target	0	0	0	0	single	Unique	1	0	0	0	0	0	0	0	0
DSS	H	red	42C	L	ox	42C	Fwd	04	11	4456	1424.74	2	12.0753	1	1	0	1	4456	61.2774	2847.46	2	2847.45	-2.1071	0.265	0.265	0	EAAPQFSGQAVVNGAIK[168.15]DINMNDYK	-1	mTXNPx;	-	-1	-	0	Target	0	0	0	0	single	Unique	0	0	0	1	0	0	0	0	0
DSS	H	red	42C	L	ox	42C	Fwd	04	11	4601	1059.54	3	12.0753	2	0	0	1	4601	63.2662	3175.59	3	3175.59	-1.7074	0.26	0.26	0	EAAPQFSGQAVVNGAIK[156.08]DINMNDYK[155.09]GK	-1	mTXNPx;	-	-1	-	0	Target	0	0	0	0	single	Unique	1	1	0	0	0	0	0	0	0
DSS	H	red	42C	L	ox	42C	Fwd	04	11	4657	1144.91	3	12.0753	1	1	0	1	4657	64.0774	3431.7	3	3431.7	-0.1251	0.23	0.23	0	VLEAFQYADENGDAIPCGWK[168.15]PGQPTLDTTK	-1	mTXNPx;	-	-1	-	0	Target	0	0	0	0	single	Unique	0	0	0	1	0	0	0	0	0
DSS	H	red	42C	L	ox	42C	Fwd	04	11	4585	946.132	3	12.0753	1	0	0	1	4585	63.031	2835.38	3	2835.37	-0.2325	0.215	0.215	0	EAAPQFSGQAVVNGAIK[156.08]DINMNDYK	-1	mTXNPx;	-	-1	-	0	Target	0	0	0	0	single	Unique	0	1	0	0	0	0	0	0	0
DSS	H	red	42C	L	ox	42C	Fwd	04	11	4123	1426.2	2	12.0753	1	0	0	1	4123	56.7971	2850.39	2	2850.39	-1.2326	0.205	0.205	0	EAAPQFSGQAVVNGAIK[155.09]DINM[15.99]NDYK	-1	mTXNPx;	-	-1	-	0	Target	0	0	0	0	single	Unique	1	0	0	0	1	0	0	0	0
DSS	H	red	42C	L	ox	42C	Fwd	04	11	4534	1140.55	3	12.0753	1	0	0	1	4534	62.3317	3418.64	3	3418.64	1.0655	0.18	0.18	0	VLEAFQYADENGDAIPCGWK[155.09]PGQPTLDTTK	-1	mTXNPx;	-	-1	-	0	Target	0	0	0	0	single	Unique	1	0	0	0	0	0	0	0	0
DSS	H	red	42C	L	ox	42C	Fwd	04	11	3428	557.254	3	12.0753	1	0	0	1	3428	47.5829	1668.74	3	1668.74	-0.1908	0.165	0.165	0	n[155.09]GSHMNLDYQMYR	-1	mTXNPx;	-	-1	-	0	Target	0	0	0	0	single	Unique	1	0	0	0	0	0	0	0	0
DSS	H	red	42C	L	ox	42C	Fwd	04	11	4289	905.547	3	12.0753	2	1	0	1	4289	59.0592	2713.62	3	2713.62	-0.4855	0.165	0.165	0	K[167.17]KGGLGEMHIPVLADK[167.17]SMEIAR	-1	mTXNPx;	-	-1	-	0	Target	0	0	0	0	single	Ambiguous (1)	0	0	2	0	0	0	0	0	0
DSS	H	red	42C	L	ox	42C	Fwd	04	11	4289	905.547	3	12.0753	2	1	0	1	4289	59.0592	2713.62	3	2713.62	-0.4855	0.165	0.165	0	KK[167.17]GGLGEMHIPVLADK[167.17]SMEIAR	-1	mTXNPx;	-	-1	-	0	Target	0	0	0	0	single	Ambiguous (2)	0	0	2	0	0	0	0	0	0
DSS	H	red	42C	L	ox	42C	Fwd	04	11	4667	1140.88	3	12.0753	1	0	0	1	4667	64.2246	3419.63	3	3419.62	-0.8208	0.155	0.155	0	VLEAFQYADENGDAIPCGWK[156.08]PGQPTLDTTK	-1	mTXNPx;	-	-1	-	0	Target	0	0	0	0	single	Unique	0	1	0	0	0	0	0	0	0
DSS	H	red	42C	L	ox	42C	Fwd	04	11	3833	1418.7	2	12.0753	1	0	0	1	3833	53.1437	2835.38	2	2835.37	-1.2336	0.125	0.125	0	EAAPQFSGQAVVNGAIK[156.08]DINMNDYK	-1	mTXNPx;	-	-1	-	0	Target	0	0	0	0	single	Unique	0	1	0	0	0	0	0	0	0
DSS	H	red	42C	L	ox	42C	Fwd	04	11	4356	1424.24	2	12.0753	1	1	0	1	4356	59.9786	2846.47	2	2846.47	-1.1671	0.125	0.125	0	EAAPQFSGQAVVNGAIK[167.17]DINMNDYK	-1	mTXNPx;	-	-1	-	0	Target	0	0	0	0	single	Unique	0	0	1	0	0	0	0	0	0
DSS	H	red	42C	L	ox	42C	Fwd	04	11	4262	1432.73	2	12.0753	1	1	0	1	4262	58.7038	2863.45	2	2863.45	-0.8088	0.12	0.12	0	EAAPQFSGQAVVNGAIK[168.15]DINM[15.99]NDYK	-1	mTXNPx;	-	-1	-	0	Target	0	0	0	0	single	Unique	0	0	0	1	1	0	0	0	0
DSS	H	red	42C	L	ox	42C	Fwd	04	11	4535	1424.73	2	12.0753	1	1	0	1	4535	62.3437	2847.45	2	2847.45	0.0977	0.11	0.11	0	EAAPQFSGQAVVNGAIK[168.15]DINMNDYK	-1	mTXNPx;	-	-1	-	0	Target	0	0	0	0	single	Unique	0	0	0	1	0	0	0	0	0
DSS	H	red	42C	L	ox	42C	Fwd	04	11	3979	1017.55	2	12.0753	1	1	0	1	3979	54.8036	2033.08	2	2033.07	-0.8187	0.105	0.105	0	EFFEGAK[168.15]TTDLTPQGPK	-1	decoy_mTXNPx;	-	-1	-	0	Decoy	0	0	0	0	single	Unique	0	0	0	1	0	0	0	0	0
DSS	H	red	42C	L	ox	42C	Fwd	04	11	4610	1144.91	3	12.0753	1	1	0	1	4610	63.3861	3431.7	3	3431.7	-0.2567	0.105	0.105	0	VLEAFQYADENGDAIPCGWK[168.15]PGQPTLDTTK	-1	mTXNPx;	-	-1	-	0	Target	0	0	0	0	single	Unique	0	0	0	1	0	0	0	0	0
DSS	H	red	42C	L	ox	42C	Fwd	04	11	3829	550.877	2	12.0753	1	1	0	1	3829	53.0919	1099.74	2	1099.74	-0.1383	0.1	0.1	0	GLFIIDK[167.17]K	-1	mTXNPx;	-	-1	-	0	Target	0	0	0	0	single	Unique	0	0	1	0	0	0	0	0	0
DSS	H	red	42C	L	ox	42C	Fwd	04	11	4602	1418.7	2	12.0753	1	0	0	1	4602	63.2809	2835.38	2	2835.37	-1.8478	0.1	0.1	0	EAAPQFSGQAVVNGAIK[156.08]DINMNDYK	-1	mTXNPx;	-	-1	-	0	Target	0	0	0	0	single	Unique	0	1	0	0	0	0	0	0	0
DSS	H	red	42C	L	ox	42C	Fwd	04	11	3990	1011.51	2	12.0753	1	0	0	1	3990	54.9477	2021	2	2021	-0.6903	0.07	0.07	0	EFFEGAK[156.08]TTDLTPQGPK	-1	decoy_mTXNPx;	-	-1	-	0	Decoy	0	0	0	0	single	Unique	0	1	0	0	0	0	0	0	0
DSS	H	red	42C	L	ox	42C	Fwd	04	11	4752	1144.58	3	12.0753	1	1	0	1	4752	65.4769	3430.71	3	3430.71	0.653	0.07	0.07	0	VLEAFQYADENGDAIPCGWK[167.17]PGQPTLDTTK	-1	mTXNPx;	-	-1	-	0	Target	0	0	0	0	single	Unique	0	0	1	0	0	0	0	0	0
DSS	H	red	42C	L	ox	42C	Fwd	04	11	3654	806.757	3	12.0753	2	0	0	1	3654	50.6892	2417.25	3	2417.25	-0.9555	0.065	0.065	0	NK[155.09]EFFEGAK[155.09]TTDLTPQGPK	-1	decoy_mTXNPx;	-	-1	-	0	Decoy	0	0	0	0	single	Ambiguous (1)	2	0	0	0	0	0	0	0	0
DSS	H	red	42C	L	ox	42C	Fwd	04	11	3654	806.757	3	12.0753	2	0	0	1	3654	50.6892	2417.25	3	2417.25	-0.9555	0.065	0.065	0	n[155.09]NKEFFEGAK[155.09]TTDLTPQGPK	-1	decoy_mTXNPx;	-	-1	-	0	Decoy	0	0	0	0	single	Ambiguous (2)	2	0	0	0	0	0	0	0	0
DSS	H	red	42C	L	ox	42C	Fwd	04	11	3441	737.706	3	12.0753	1	1	0	1	3441	47.7647	2210.1	3	2210.1	1.3703	0.055	0.055	0	n[168.15]GSHMNLDYQMYRTATVR	-1	mTXNPx;	-	-1	-	0	Target	0	0	0	0	single	Unique	0	0	0	1	0	0	0	0	0
DSS	H	red	42C	L	ox	42C	Fwd	04	11	4314	551.369	2	12.0753	1	1	0	1	4314	59.3939	1100.72	2	1100.72	-0.0313	0.03	0.03	0	GLFIIDK[168.15]K	-1	mTXNPx;	-	-1	-	0	Target	0	0	0	0	single	Unique	0	0	0	1	0	0	0	0	0
DSS	H	red	42C	L	ox	42C	Fwd	04	11	3692	1011.02	2	12.0753	1	0	0	1	3692	51.226	2020.02	2	2020.02	-0.1371	0.02	0.02	0	EFFEGAK[155.09]TTDLTPQGPK	-1	decoy_mTXNPx;	-	-1	-	0	Decoy	0	0	0	0	single	Unique	1	0	0	0	0	0	0	0	0
DSS	H	red	42C	L	ox	42C	Fwd	04	11	4099	1105.56	3	12.0753	1	0	0	1	4099	56.4514	3313.66	3	3313.65	-1.9564	0.5	0.1	0.165	NKEFFEGAK	1	decoy_mTXNPx(2);	NKEFFEGAKTTDLTPQGPK	1	decoy_mTXNPx(2);	138.068	Decoy	2	10	2	20	inter	Ambiguous (1)	0	0	0	0	0	0	0	0	0
DSS	H	red	42C	L	ox	42C	Fwd	04	11	4393	1105.56	3	12.0753	1	0	0	1	4393	60.4653	3313.65	3	3313.65	-0.4379	0.245	0.005	0.12	NKEFFEGAK	1	decoy_mTXNPx(2);	NKEFFEGAKTTDLTPQGPK	1	decoy_mTXNPx(2);	138.068	Decoy	2	10	2	20	inter	Ambiguous (4)	0	0	0	0	0	0	0	0	0
DSS	H	red	42C	L	ox	42C	Fwd	04	11	4099	1105.56	3	12.0753	1	0	0	1	4099	56.4514	3313.66	3	3313.65	-1.9564	0.5	0.1	0.165	NKEFFEGAK	1	decoy_mTXNPx(2);	NKEFFEGAKTTDLTPQGPK	2	decoy_mTXNPx(3);	138.068	Decoy	2	10	2	20	inter	Ambiguous (2)	0	0	0	0	0	0	0	0	0
DSS	H	red	42C	L	ox	42C	Fwd	04	11	4393	1105.56	3	12.0753	1	0	0	1	4393	60.4653	3313.65	3	3313.65	-0.4379	0.245	0.005	0.12	NKEFFEGAK	1	decoy_mTXNPx(2);	NKEFFEGAKTTDLTPQGPK	2	decoy_mTXNPx(3);	138.068	Decoy	2	10	2	20	inter	Ambiguous (3)	0	0	0	0	0	0	0	0	0
DSS	H	red	42C	L	ox	42C	Fwd	04	11	4099	1105.56	3	12.0753	1	0	0	1	4099	56.4514	3313.66	3	3313.65	-1.9564	0.5	0.1	0.165	NKEFFEGAK	1	decoy_mTXNPx(2);	NKEFFEGAKTTDLTPQGPK	9	decoy_mTXNPx(10);	138.068	Decoy	2	10	2	20	inter	Ambiguous (3)	0	0	0	0	0	0	0	0	0
DSS	H	red	42C	L	ox	42C	Fwd	04	11	4393	1105.56	3	12.0753	1	0	0	1	4393	60.4653	3313.65	3	3313.65	-0.4379	0.245	0.005	0.12	NKEFFEGAK	2	decoy_mTXNPx(3);	NKEFFEGAKTTDLTPQGPK	1	decoy_mTXNPx(2);	138.068	Decoy	2	10	2	20	inter	Ambiguous (2)	0	0	0	0	0	0	0	0	0
DSS	H	red	42C	L	ox	42C	Fwd	04	11	4393	1105.56	3	12.0753	1	0	0	1	4393	60.4653	3313.65	3	3313.65	-0.4379	0.245	0.005	0.12	NKEFFEGAK	2	decoy_mTXNPx(3);	NKEFFEGAKTTDLTPQGPK	2	decoy_mTXNPx(3);	138.068	Decoy	2	10	2	20	inter	Ambiguous (1)	0	0	0	0	0	0	0	0	0
DSS	H	red	42C	L	ox	42C	Fwd	04	11	4221	1007.17	3	12.0753	1	0	0	1	4221	58.1359	3018.48	3	3018.48	-0.1908	1.695	1.695	0	EAAPQFSGQAVVNGAIKDINM[15.99]NDYKGK	17	mTXNPx(34);	-	25	-	138.068	Target	18	44	0	0	loop	Unique	0	0	0	0	1	0	0	0	0
DSS	H	red	42C	L	ox	42C	Fwd	04	11	4230	1011.19	3	12.0753	1	1	0	1	4230	58.2661	3030.55	3	3030.55	-0.0426	1.675	1.675	0	EAAPQFSGQAVVNGAIKDINM[15.99]NDYKGK	17	mTXNPx(34);	-	25	-	150.143	Target	18	44	0	0	loop	Unique	0	0	0	0	1	0	0	0	0
DSS	H	red	42C	L	ox	42C	Fwd	04	11	4229	1510.25	2	12.0753	1	0	0	1	4229	58.2517	3018.48	2	3018.48	-0.5817	0.87	0.87	0	EAAPQFSGQAVVNGAIKDINM[15.99]NDYKGK	17	mTXNPx(34);	-	25	-	138.068	Target	18	44	0	0	loop	Unique	0	0	0	0	1	0	0	0	0
DSS	H	red	42C	L	ox	42C	Fwd	04	11	4480	1502.25	2	12.0753	1	0	0	1	4480	61.592	3002.49	2	3002.48	-2.8323	0.71	0.71	0	EAAPQFSGQAVVNGAIKDINMNDYKGK	17	mTXNPx(34);	-	25	-	138.068	Target	18	44	0	0	loop	Unique	0	0	0	0	0	0	0	0	0
DSS	H	red	42C	L	ox	42C	Fwd	04	11	4536	1502.25	2	12.0753	1	0	0	1	4536	62.3582	3002.48	2	3002.48	-1.36	0.465	0.465	0	EAAPQFSGQAVVNGAIKDINMNDYKGK	17	mTXNPx(34);	-	25	-	138.068	Target	18	44	0	0	loop	Unique	0	0	0	0	0	0	0	0	0
DSS	H	red	42C	L	ox	42C	Fwd	04	11	4466	1001.84	3	12.0753	1	0	0	1	4466	61.4051	3002.49	3	3002.48	-1.9024	0.36	0.36	0	EAAPQFSGQAVVNGAIKDINMNDYKGK	17	mTXNPx(34);	-	25	-	138.068	Target	18	44	0	0	loop	Unique	0	0	0	0	0	0	0	0	0
DSS	H	red	42C	L	ox	42C	Fwd	04	11	4512	1502.25	2	12.0753	1	0	0	1	4512	62.0323	3002.48	2	3002.48	-1.36	0.235	0.235	0	EAAPQFSGQAVVNGAIKDINMNDYKGK	17	mTXNPx(34);	-	25	-	138.068	Target	18	44	0	0	loop	Unique	0	0	0	0	0	0	0	0	0
DSS	H	red	42C	L	ox	42C	Fwd	04	11	3374	954.453	3	12.0753	1	1	0	1	3374	46.8612	2860.34	3	2860.34	-0.3852	2.605	2.605	0.8	DINMNDYKGK	8	mTXNPx(42);	GSHMNLDYQMYR	1	mTXNPx(1);	150.143	Target	35	44	1	12	intra	Unique	0	0	0	0	0	0	0	0	0
DSS	H	red	42C	L	ox	42C	Fwd	04	11	3389	713.074	4	12.0753	1	0	0	1	3389	47.0517	2848.27	4	2848.26	-1.8163	1.305	0.93	0.37	DINMNDYKGK	8	mTXNPx(42);	GSHMNLDYQMYR	1	mTXNPx(1);	138.068	Target	35	44	1	12	intra	Unique	0	0	0	0	0	0	0	0	0
DSS	H	red	42C	L	ox	42C	Fwd	04	11	3266	903.092	3	12.0753	2	0	0	1	3266	45.4366	2706.25	3	2706.26	0.2541	0.065	0.065	0.02	DINM[15.99]NDYKGK	8	mTXNPx(42);	n[156.08]MNKEFFEGAK	3	decoy_mTXNPx(3);	138.068	Decoy	35	44	1	11	inter	Unique	0	0	0	0	1	0	1	0	0
DSS	H	red	42C	L	ox	42C	Fwd	04	11	3874	766.071	3	12.0753	1	0	0	1	3874	53.6308	2295.19	3	2295.19	0.8507	0.045	0.045	0.02	DINMNDYKGK	8	mTXNPx(42);	KDIIFLGR	1	decoy_mTXNPx(63);	138.068	Decoy	35	44	63	70	inter	Ambiguous (2)	0	0	0	0	0	0	0	0	0
DSS	H	red	42C	L	ox	42C	Fwd	04	11	3366	762.068	3	12.0753	1	0	0	1	3366	46.741	2283.18	3	2283.18	0.458	2.845	1.415	1.435	DINM[15.99]NDYKGK	8	mTXNPx(42);	GLFIIDKK	7	mTXNPx(142);	138.068	Target	35	44	136	143	intra	Unique	0	0	0	0	1	0	0	0	0
DSS	H	red	42C	L	ox	42C	Fwd	04	11	3715	760.761	3	12.0753	1	1	0	1	3715	51.5431	2279.26	3	2279.26	0.7181	2.81	1.735	1.075	DINMNDYKGK	8	mTXNPx(42);	GLFIIDKK	7	mTXNPx(142);	150.143	Target	35	44	136	143	intra	Unique	0	0	0	0	0	0	0	0	0
DSS	H	red	42C	L	ox	42C	Fwd	04	11	3730	756.737	3	12.0753	1	0	0	1	3730	51.7262	2267.19	3	2267.19	-0.5292	2.755	1.39	1.365	DINMNDYKGK	8	mTXNPx(42);	GLFIIDKK	7	mTXNPx(142);	138.068	Target	35	44	136	143	intra	Unique	0	0	0	0	0	0	0	0	0
DSS	H	red	42C	L	ox	42C	Fwd	04	11	3362	766.092	3	12.0753	1	1	0	1	3362	46.6857	2295.25	3	2295.26	1.4053	2.11	0.865	0.915	DINM[15.99]NDYKGK	8	mTXNPx(42);	GLFIIDKK	7	mTXNPx(142);	150.143	Target	35	44	136	143	intra	Unique	0	0	0	0	1	0	0	0	0
DSS	H	red	42C	L	ox	42C	Fwd	04	11	3740	1134.6	2	12.0753	1	0	0	1	3740	51.8652	2267.19	2	2267.19	-0.1725	2.015	0.585	0.775	DINMNDYKGK	8	mTXNPx(42);	GLFIIDKK	7	mTXNPx(142);	138.068	Target	35	44	136	143	intra	Unique	0	0	0	0	0	0	0	0	0
DSS	H	red	42C	L	ox	42C	Fwd	04	11	3741	567.804	4	12.0753	1	0	0	1	3741	51.8819	2267.19	4	2267.19	-0.4417	1.97	0.875	0.9	DINMNDYKGK	8	mTXNPx(42);	GLFIIDKK	7	mTXNPx(142);	138.068	Target	35	44	136	143	intra	Unique	0	0	0	0	0	0	0	0	0
DSS	H	red	42C	L	ox	42C	Fwd	04	11	3794	760.762	3	12.0753	1	1	0	1	3794	52.613	2279.26	3	2279.26	-0.5683	1.55	0.82	0.73	DINMNDYKGK	8	mTXNPx(42);	GLFIIDKK	7	mTXNPx(142);	150.143	Target	35	44	136	143	intra	Unique	0	0	0	0	0	0	0	0	0
DSS	H	red	42C	L	ox	42C	Fwd	04	11	3735	570.823	4	12.0753	1	1	0	1	3735	51.7952	2279.26	4	2279.26	0.0294	1.44	0.395	0.415	DINMNDYKGK	8	mTXNPx(42);	GLFIIDKK	7	mTXNPx(142);	150.143	Target	35	44	136	143	intra	Unique	0	0	0	0	0	0	0	0	0
DSS	H	red	42C	L	ox	42C	Fwd	04	11	3732	1140.64	2	12.0753	1	1	0	1	3732	51.7499	2279.26	2	2279.26	0.0122	1.355	0.17	0.415	DINMNDYKGK	8	mTXNPx(42);	GLFIIDKK	7	mTXNPx(142);	150.143	Target	35	44	136	143	intra	Unique	0	0	0	0	0	0	0	0	0
DSS	H	red	42C	L	ox	42C	Fwd	04	11	3375	571.803	4	12.0753	1	0	0	1	3375	46.8756	2283.18	4	2283.18	-0.1313	1.315	0.195	0.21	DINM[15.99]NDYKGK	8	mTXNPx(42);	GLFIIDKK	7	mTXNPx(142);	138.068	Target	35	44	136	143	intra	Unique	0	0	0	0	1	0	0	0	0
DSS	H	red	42C	L	ox	42C	Fwd	04	11	2805	961.016	2	12.0753	1	0	0	1	2805	39.6447	1920.02	2	1920.01	-1.4254	2.48	1.59	0.735	DINMNDYKGK	8	mTXNPx(42);	KGILR	1	mTXNPx(143);	138.068	Target	35	44	143	147	intra	Unique	0	0	0	0	0	0	0	0	0
DSS	H	red	42C	L	ox	42C	Fwd	04	11	2306	646.343	3	12.0753	1	0	0	1	2306	33.1677	1936.01	3	1936.01	0.8126	2.25	1.995	0.165	DINM[15.99]NDYKGK	8	mTXNPx(42);	KGILR	1	mTXNPx(143);	138.068	Target	35	44	143	147	intra	Unique	0	0	0	0	1	0	0	0	0
DSS	H	red	42C	L	ox	42C	Fwd	04	11	2798	641.012	3	12.0753	1	0	0	1	2798	39.5727	1920.02	3	1920.01	-0.9533	2.1	1.85	0.19	DINMNDYKGK	8	mTXNPx(42);	KGILR	1	mTXNPx(143);	138.068	Target	35	44	143	147	intra	Unique	0	0	0	0	0	0	0	0	0
DSS	H	red	42C	L	ox	42C	Fwd	04	11	2788	645.038	3	12.0753	1	1	0	1	2788	39.4529	1932.09	3	1932.09	-1.453	1.55	1.425	0.115	DINMNDYKGK	8	mTXNPx(42);	KGILR	1	mTXNPx(143);	150.143	Target	35	44	143	147	intra	Unique	0	0	0	0	0	0	0	0	0
DSS	H	red	42C	L	ox	42C	Fwd	04	11	2804	481.011	4	12.0753	1	0	0	1	2804	39.6349	1920.02	4	1920.01	-0.9854	1.51	1.51	0.1	DINMNDYKGK	8	mTXNPx(42);	KGILR	1	mTXNPx(143);	138.068	Target	35	44	143	147	intra	Unique	0	0	0	0	0	0	0	0	0
DSS	H	red	42C	L	ox	42C	Fwd	04	11	2311	485.008	4	12.0753	1	0	0	1	2311	33.2344	1936	4	1936.01	2.0256	1.4	1.1	0.135	DINM[15.99]NDYKGK	8	mTXNPx(42);	KGILR	1	mTXNPx(143);	138.068	Target	35	44	143	147	intra	Unique	0	0	0	0	1	0	0	0	0
DSS	H	red	42C	L	ox	42C	Fwd	04	11	2335	646.343	3	12.0753	1	0	0	1	2335	33.5566	1936.01	3	1936.01	0.9899	1.39	1.39	0.01	DINM[15.99]NDYKGK	8	mTXNPx(42);	KGILR	1	mTXNPx(143);	138.068	Target	35	44	143	147	intra	Unique	0	0	0	0	1	0	0	0	0
DSS	H	red	42C	L	ox	42C	Fwd	04	11	2880	645.037	3	12.0753	1	1	0	1	2880	40.5381	1932.09	3	1932.09	-0.7509	1.33	1.24	0.075	DINMNDYKGK	8	mTXNPx(42);	KGILR	1	mTXNPx(143);	150.143	Target	35	44	143	147	intra	Unique	0	0	0	0	0	0	0	0	0
DSS	H	red	42C	L	ox	42C	Fwd	04	11	2317	969.012	2	12.0753	1	0	0	1	2317	33.3174	1936.01	2	1936.01	-0.0302	1.235	1.235	0.385	DINM[15.99]NDYKGK	8	mTXNPx(42);	KGILR	1	mTXNPx(143);	138.068	Target	35	44	143	147	intra	Unique	0	0	0	0	1	0	0	0	0
DSS	H	red	42C	L	ox	42C	Fwd	04	11	2795	484.031	4	12.0753	1	1	0	1	2795	39.5481	1932.09	4	1932.09	-2.0141	1.1	0.995	0.055	DINMNDYKGK	8	mTXNPx(42);	KGILR	1	mTXNPx(143);	150.143	Target	35	44	143	147	intra	Unique	0	0	0	0	0	0	0	0	0
DSS	H	red	42C	L	ox	42C	Fwd	04	11	2564	650.37	3	12.0753	1	1	0	1	2564	36.4991	1948.09	3	1948.08	-2.034	1.025	0.995	0.02	DINM[15.99]NDYKGK	8	mTXNPx(42);	KGILR	1	mTXNPx(143);	150.143	Target	35	44	143	147	intra	Unique	0	0	0	0	1	0	0	0	0
DSS	H	red	42C	L	ox	42C	Fwd	04	11	1780	1245.04	3	12.0753	2	0	0	1	1780	26.1752	3732.1	3	3732.11	2.3578	0.205	0.205	0.085	GVPLDNITSHRLIGKK	15	decoy_mTXNPx(62);	KK[155.09]GGLGEMHIPVLADK	1	mTXNPx(100);	138.068	Decoy	48	63	100	115	inter	Ambiguous (2)	0	0	0	0	0	1	0	0	0
DSS	H	red	42C	L	ox	42C	Fwd	04	11	1780	1245.04	3	12.0753	2	0	0	1	1780	26.1752	3732.1	3	3732.11	2.3578	0.205	0.205	0.085	GVPLDNITSHRLIGKK	15	decoy_mTXNPx(62);	K[155.09]KGGLGEMHIPVLADK	2	mTXNPx(101);	138.068	Decoy	48	63	100	115	inter	Ambiguous (1)	0	0	0	0	0	1	0	0	0
DSS	H	red	42C	L	ox	42C	Fwd	04	11	4148	1153.59	3	12.0753	2	0	0	1	4148	57.1364	3457.74	3	3457.75	2.4439	0.44	0.44	0.095	AIEMSKDALVPIHMEGLGGK	6	decoy_mTXNPx(90);	NK[156.08]EFFEGAK	1	decoy_mTXNPx(2);	138.068	Decoy	85	104	2	10	intra	Ambiguous (1)	0	0	0	0	0	0	1	0	0
DSS	H	red	42C	L	ox	42C	Fwd	04	11	4161	1153.59	3	12.0753	2	0	0	1	4161	57.3095	3457.74	3	3457.75	2.4947	0.275	0.275	0.12	AIEMSKDALVPIHMEGLGGK	6	decoy_mTXNPx(90);	NK[156.08]EFFEGAK	1	decoy_mTXNPx(2);	138.068	Decoy	85	104	2	10	intra	Ambiguous (1)	0	0	0	0	0	0	1	0	0
DSS	H	red	42C	L	ox	42C	Fwd	04	11	4148	1153.59	3	12.0753	2	0	0	1	4148	57.1364	3457.74	3	3457.75	2.4439	0.44	0.44	0.095	AIEMSKDALVPIHMEGLGGK	6	decoy_mTXNPx(90);	n[156.08]NKEFFEGAK	2	decoy_mTXNPx(3);	138.068	Decoy	85	104	2	11	intra	Ambiguous (2)	0	0	0	0	0	0	1	0	0
DSS	H	red	42C	L	ox	42C	Fwd	04	11	4161	1153.59	3	12.0753	2	0	0	1	4161	57.3095	3457.74	3	3457.75	2.4947	0.275	0.275	0.12	AIEMSKDALVPIHMEGLGGK	6	decoy_mTXNPx(90);	n[156.08]NKEFFEGAK	2	decoy_mTXNPx(3);	138.068	Decoy	85	104	2	11	intra	Ambiguous (2)	0	0	0	0	0	0	1	0	0
DSS	H	red	42C	L	ox	42C	Fwd	04	11	3954	897.153	3	12.0753	2	0	0	1	3954	54.4989	2688.44	3	2688.43	-0.9077	4.225	3.75	0	KKGGLGEM[15.99]HIPVLADK[155.09]SMEIAR	1	mTXNPx(100);	-	2	-	138.068	Target	100	121	0	0	loop	Unique	1	0	0	0	1	0	0	0	0
DSS	H	red	42C	L	ox	42C	Fwd	04	11	4465	897.482	3	12.0753	2	0	0	1	4465	61.3908	2689.42	3	2689.42	-1.7748	4.035	3.425	0	KKGGLGEMHIPVLADK[156.08]SM[15.99]EIAR	1	mTXNPx(100);	-	2	-	138.068	Target	100	121	0	0	loop	Unique	0	1	0	0	1	0	0	0	0
DSS	H	red	42C	L	ox	42C	Fwd	04	11	4695	892.148	3	12.0753	2	0	0	1	4695	64.6261	2673.42	3	2673.42	0.1499	4.035	3.555	0	KKGGLGEMHIPVLADK[156.08]SMEIAR	1	mTXNPx(100);	-	2	-	138.068	Target	100	121	0	0	loop	Unique	0	1	0	0	0	0	0	0	0
DSS	H	red	42C	L	ox	42C	Fwd	04	11	4033	897.153	3	12.0753	2	0	0	1	4033	55.5374	2688.44	3	2688.43	-0.686	3.84	3.37	0	KKGGLGEM[15.99]HIPVLADK[155.09]SMEIAR	1	mTXNPx(100);	-	2	-	138.068	Target	100	121	0	0	loop	Unique	1	0	0	0	1	0	0	0	0
DSS	H	red	42C	L	ox	42C	Fwd	04	11	4220	897.152	3	12.0753	2	0	0	1	4220	58.1264	2688.43	3	2688.43	0.1995	3.625	3.055	0	KKGGLGEMHIPVLADK[155.09]SM[15.99]EIAR	1	mTXNPx(100);	-	2	-	138.068	Target	100	121	0	0	loop	Unique	1	0	0	0	1	0	0	0	0
DSS	H	red	42C	L	ox	42C	Fwd	04	11	4532	891.82	3	12.0753	2	0	0	1	4532	62.3011	2672.44	3	2672.44	0.14	3.58	3.12	0	KKGGLGEMHIPVLADK[155.09]SMEIAR	1	mTXNPx(100);	-	2	-	138.068	Target	100	121	0	0	loop	Unique	1	0	0	0	0	0	0	0	0
DSS	H	red	42C	L	ox	42C	Fwd	04	11	4302	897.153	3	12.0753	2	0	0	1	4302	59.2198	2688.44	3	2688.43	-0.9326	3.43	2.975	0	KKGGLGEMHIPVLADK[155.09]SM[15.99]EIAR	1	mTXNPx(100);	-	2	-	138.068	Target	100	121	0	0	loop	Unique	1	0	0	0	1	0	0	0	0
DSS	H	red	42C	L	ox	42C	Fwd	04	11	2906	616.342	3	12.0753	1	0	0	1	2906	40.8389	1846	3	1846	-1.3427	3.385	3.385	0	KKGGLGEM[15.99]HIPVLADK	1	mTXNPx(100);	-	2	-	138.068	Target	100	115	0	0	loop	Unique	0	0	0	0	1	0	0	0	0
DSS	H	red	42C	L	ox	42C	Fwd	04	11	3712	611.01	3	12.0753	1	0	0	1	3712	51.5092	1830.01	3	1830.01	-1.0444	3.325	3.325	0	KKGGLGEMHIPVLADK	1	mTXNPx(100);	-	2	-	138.068	Target	100	115	0	0	loop	Unique	0	0	0	0	0	0	0	0	0
DSS	H	red	42C	L	ox	42C	Fwd	04	11	2996	616.341	3	12.0753	1	0	0	1	2996	41.9634	1846	3	1846	0.2569	3.21	3.21	0	KKGGLGEM[15.99]HIPVLADK	1	mTXNPx(100);	-	2	-	138.068	Target	100	115	0	0	loop	Unique	0	0	0	0	1	0	0	0	0
DSS	H	red	42C	L	ox	42C	Fwd	04	11	3642	916.011	2	12.0753	1	0	0	1	3642	50.5246	1830.01	2	1830.01	-0.0952	3.075	3.075	0	KKGGLGEMHIPVLADK	1	mTXNPx(100);	-	2	-	138.068	Target	100	115	0	0	loop	Unique	0	0	0	0	0	0	0	0	0
DSS	H	red	42C	L	ox	42C	Fwd	04	11	3792	611.01	3	12.0753	1	0	0	1	3792	52.5949	1830.01	3	1830.01	-0.9774	3.01	3.01	0	KKGGLGEMHIPVLADK	1	mTXNPx(100);	-	2	-	138.068	Target	100	115	0	0	loop	Unique	0	0	0	0	0	0	0	0	0
DSS	H	red	42C	L	ox	42C	Fwd	04	11	3316	616.341	3	12.0753	1	0	0	1	3316	46.0992	1846	3	1846	0.5262	3	3	0	KKGGLGEM[15.99]HIPVLADK	1	mTXNPx(100);	-	2	-	138.068	Target	100	115	0	0	loop	Unique	0	0	0	0	1	0	0	0	0
DSS	H	red	42C	L	ox	42C	Fwd	04	11	3723	916.011	2	12.0753	1	0	0	1	3723	51.6436	1830.01	2	1830.01	0.3686	2.95	2.95	0	KKGGLGEMHIPVLADK	1	mTXNPx(100);	-	2	-	138.068	Target	100	115	0	0	loop	Unique	0	0	0	0	0	0	0	0	0
DSS	H	red	42C	L	ox	42C	Fwd	04	11	4679	892.149	3	12.0753	2	0	0	1	4679	64.3909	2673.43	3	2673.42	-0.9515	2.895	2.47	0	KKGGLGEMHIPVLADK[156.08]SMEIAR	1	mTXNPx(100);	-	2	-	138.068	Target	100	121	0	0	loop	Unique	0	1	0	0	0	0	0	0	0
DSS	H	red	42C	L	ox	42C	Fwd	04	11	3407	616.341	3	12.0753	1	0	0	1	3407	47.2934	1846	3	1846	0.1621	2.805	2.805	0	KKGGLGEM[15.99]HIPVLADK	1	mTXNPx(100);	-	2	-	138.068	Target	100	115	0	0	loop	Unique	0	0	0	0	1	0	0	0	0
DSS	H	red	42C	L	ox	42C	Fwd	04	11	4606	891.821	3	12.0753	2	0	0	1	4606	63.3257	2672.44	3	2672.44	-0.5342	2.785	2.46	0	KKGGLGEMHIPVLADK[155.09]SMEIAR	1	mTXNPx(100);	-	2	-	138.068	Target	100	121	0	0	loop	Unique	1	0	0	0	0	0	0	0	0
DSS	H	red	42C	L	ox	42C	Fwd	04	11	3060	620.366	3	12.0753	1	1	0	1	3060	42.7856	1858.08	3	1858.08	0.9075	2.675	2.675	0	KKGGLGEM[15.99]HIPVLADK	1	mTXNPx(100);	-	2	-	150.143	Target	100	115	0	0	loop	Unique	0	0	0	0	1	0	0	0	0
DSS	H	red	42C	L	ox	42C	Fwd	04	11	3638	922.05	2	12.0753	1	1	0	1	3638	50.4801	1842.09	2	1842.08	-1.5554	2.675	2.675	0	KKGGLGEMHIPVLADK	1	mTXNPx(100);	-	2	-	150.143	Target	100	115	0	0	loop	Unique	0	0	0	0	0	0	0	0	0
DSS	H	red	42C	L	ox	42C	Fwd	04	11	4055	611.01	3	12.0753	1	0	0	1	4055	55.8369	1830.01	3	1830.01	-0.7603	2.645	2.645	0	KKGGLGEMHIPVLADK	1	mTXNPx(100);	-	2	-	138.068	Target	100	115	0	0	loop	Unique	0	0	0	0	0	0	0	0	0
DSS	H	red	42C	L	ox	42C	Fwd	04	11	3075	616.341	3	12.0753	1	0	0	1	3075	42.9781	1846	3	1846	-0.2684	2.565	2.565	0	KKGGLGEM[15.99]HIPVLADK	1	mTXNPx(100);	-	2	-	138.068	Target	100	115	0	0	loop	Unique	0	0	0	0	1	0	0	0	0
DSS	H	red	42C	L	ox	42C	Fwd	04	11	3486	616.342	3	12.0753	1	0	0	1	3486	48.3694	1846	3	1846	-0.3755	2.56	2.56	0	KKGGLGEM[15.99]HIPVLADK	1	mTXNPx(100);	-	2	-	138.068	Target	100	115	0	0	loop	Unique	0	0	0	0	1	0	0	0	0
DSS	H	red	42C	L	ox	42C	Fwd	04	11	4755	892.148	3	12.0753	2	0	0	1	4755	65.5234	2673.42	3	2673.42	0.3832	2.555	2.36	0	KKGGLGEMHIPVLADK[156.08]SMEIAR	1	mTXNPx(100);	-	2	-	138.068	Target	100	121	0	0	loop	Unique	0	1	0	0	0	0	0	0	0
DSS	H	red	42C	L	ox	42C	Fwd	04	11	3724	922.048	2	12.0753	1	1	0	1	3724	51.6504	1842.08	2	1842.08	0.9321	2.535	2.535	0	KKGGLGEMHIPVLADK	1	mTXNPx(100);	-	2	-	150.143	Target	100	115	0	0	loop	Unique	0	0	0	0	0	0	0	0	0
DSS	H	red	42C	L	ox	42C	Fwd	04	11	3721	615.033	3	12.0753	1	1	0	1	3721	51.6307	1842.08	3	1842.08	2.2987	2.5	2.5	0	KKGGLGEMHIPVLADK	1	mTXNPx(100);	-	2	-	150.143	Target	100	115	0	0	loop	Unique	0	0	0	0	0	0	0	0	0
DSS	H	red	42C	L	ox	42C	Fwd	04	11	4194	905.201	3	12.0753	2	1	0	1	4194	57.7775	2712.58	3	2712.58	0.8187	2.5	2	0	KKGGLGEMHIPVLADK[167.17]SM[15.99]EIAR	1	mTXNPx(100);	-	2	-	150.143	Target	100	121	0	0	loop	Unique	0	0	1	0	1	0	0	0	0
DSS	H	red	42C	L	ox	42C	Fwd	04	11	4495	669.118	4	12.0753	2	0	0	1	4495	61.8092	2672.44	4	2672.44	-1.6226	2.47	1.355	0	KKGGLGEMHIPVLADK[155.09]SMEIAR	1	mTXNPx(100);	-	2	-	138.068	Target	100	121	0	0	loop	Unique	1	0	0	0	0	0	0	0	0
DSS	H	red	42C	L	ox	42C	Fwd	04	11	3005	924.011	2	12.0753	1	0	0	1	3005	42.0516	1846.01	2	1846	-2.7822	2.46	2.46	0	KKGGLGEM[15.99]HIPVLADK	1	mTXNPx(100);	-	2	-	138.068	Target	100	115	0	0	loop	Unique	0	0	0	0	1	0	0	0	0
DSS	H	red	42C	L	ox	42C	Fwd	04	11	2918	924.009	2	12.0753	1	0	0	1	2918	40.9681	1846	2	1846	-0.7079	2.455	2.455	0	KKGGLGEM[15.99]HIPVLADK	1	mTXNPx(100);	-	2	-	138.068	Target	100	115	0	0	loop	Unique	0	0	0	0	1	0	0	0	0
DSS	H	red	42C	L	ox	42C	Fwd	04	11	2908	930.047	2	12.0753	1	1	0	1	2908	40.8547	1858.08	2	1858.08	-0.9378	2.395	2.395	0	KKGGLGEM[15.99]HIPVLADK	1	mTXNPx(100);	-	2	-	150.143	Target	100	115	0	0	loop	Unique	0	0	0	0	1	0	0	0	0
DSS	H	red	42C	L	ox	42C	Fwd	04	11	3803	916.011	2	12.0753	1	0	0	1	3803	52.7316	1830.01	2	1830.01	-0.4644	2.395	2.395	0	KKGGLGEMHIPVLADK	1	mTXNPx(100);	-	2	-	138.068	Target	100	115	0	0	loop	Unique	0	0	0	0	0	0	0	0	0
DSS	H	red	42C	L	ox	42C	Fwd	04	11	3327	620.365	3	12.0753	1	1	0	1	3327	46.2342	1858.07	3	1858.08	1.9831	2.39	2.39	0	KKGGLGEM[15.99]HIPVLADK	1	mTXNPx(100);	-	2	-	150.143	Target	100	115	0	0	loop	Unique	0	0	0	0	1	0	0	0	0
DSS	H	red	42C	L	ox	42C	Fwd	04	11	3505	620.367	3	12.0753	1	1	0	1	3505	48.6206	1858.08	3	1858.08	-1.0199	2.37	2.37	0	KKGGLGEM[15.99]HIPVLADK	1	mTXNPx(100);	-	2	-	150.143	Target	100	115	0	0	loop	Unique	0	0	0	0	1	0	0	0	0
DSS	H	red	42C	L	ox	42C	Fwd	04	11	2895	620.367	3	12.0753	1	1	0	1	2895	40.7117	1858.08	3	1858.08	-0.7047	2.27	2.27	0	KKGGLGEM[15.99]HIPVLADK	1	mTXNPx(100);	-	2	-	150.143	Target	100	115	0	0	loop	Unique	0	0	0	0	1	0	0	0	0
DSS	H	red	42C	L	ox	42C	Fwd	04	11	3423	620.366	3	12.0753	1	1	0	1	3423	47.5129	1858.08	3	1858.08	1.1074	2.2	2.2	0	KKGGLGEM[15.99]HIPVLADK	1	mTXNPx(100);	-	2	-	150.143	Target	100	115	0	0	loop	Unique	0	0	0	0	1	0	0	0	0
DSS	H	red	42C	L	ox	42C	Fwd	04	11	3449	620.366	3	12.0753	1	1	0	1	3449	47.8791	1858.08	3	1858.08	0.5495	2.135	2.135	0	KKGGLGEM[15.99]HIPVLADK	1	mTXNPx(100);	-	2	-	150.143	Target	100	115	0	0	loop	Unique	0	0	0	0	1	0	0	0	0
DSS	H	red	42C	L	ox	42C	Fwd	04	11	4709	900.197	3	12.0753	2	1	0	1	4709	64.8451	2697.57	3	2697.57	1.3463	2.07	1.475	0	KKGGLGEMHIPVLADK[168.15]SMEIAR	1	mTXNPx(100);	-	2	-	150.143	Target	100	121	0	0	loop	Unique	0	0	0	1	0	0	0	0	0
DSS	H	red	42C	L	ox	42C	Fwd	04	11	3937	905.202	3	12.0753	2	1	0	1	3937	54.2741	2712.58	3	2712.58	-0.0665	2.02	1.555	0	KKGGLGEM[15.99]HIPVLADK[167.17]SMEIAR	1	mTXNPx(100);	-	2	-	150.143	Target	100	121	0	0	loop	Unique	0	0	1	0	1	0	0	0	0
DSS	H	red	42C	L	ox	42C	Fwd	04	11	2978	620.366	3	12.0753	1	1	0	1	2978	41.7389	1858.08	3	1858.08	-0.0228	2.015	2.015	0	KKGGLGEM[15.99]HIPVLADK	1	mTXNPx(100);	-	2	-	150.143	Target	100	115	0	0	loop	Unique	0	0	0	0	1	0	0	0	0
DSS	H	red	42C	L	ox	42C	Fwd	04	11	3802	615.034	3	12.0753	1	1	0	1	3802	52.7232	1842.08	3	1842.08	1.0709	1.965	1.965	0	KKGGLGEMHIPVLADK	1	mTXNPx(100);	-	2	-	150.143	Target	100	115	0	0	loop	Unique	0	0	0	0	0	0	0	0	0
DSS	H	red	42C	L	ox	42C	Fwd	04	11	3641	615.036	3	12.0753	1	1	0	1	3641	50.5186	1842.08	3	1842.08	-1.2566	1.945	1.945	0	KKGGLGEMHIPVLADK	1	mTXNPx(100);	-	2	-	150.143	Target	100	115	0	0	loop	Unique	0	0	0	0	0	0	0	0	0
DSS	H	red	42C	L	ox	42C	Fwd	04	11	4481	905.532	3	12.0753	2	1	0	1	4481	61.6063	2713.57	3	2713.57	-1.7126	1.94	1.68	0	KKGGLGEMHIPVLADK[168.15]SM[15.99]EIAR	1	mTXNPx(100);	-	2	-	150.143	Target	100	121	0	0	loop	Unique	0	0	0	1	1	0	0	0	0
DSS	H	red	42C	L	ox	42C	Fwd	04	11	4423	905.201	3	12.0753	2	1	0	1	4423	60.8802	2712.58	3	2712.58	1.8734	1.925	1.61	0	KKGGLGEMHIPVLADK[167.17]SM[15.99]EIAR	1	mTXNPx(100);	-	2	-	150.143	Target	100	121	0	0	loop	Unique	0	0	1	0	1	0	0	0	0
DSS	H	red	42C	L	ox	42C	Fwd	04	11	3340	924.008	2	12.0753	1	0	0	1	3340	46.4074	1846	2	1846	0.3279	1.84	1.84	0	KKGGLGEM[15.99]HIPVLADK	1	mTXNPx(100);	-	2	-	138.068	Target	100	115	0	0	loop	Unique	0	0	0	0	1	0	0	0	0
DSS	H	red	42C	L	ox	42C	Fwd	04	11	3427	924.009	2	12.0753	1	0	0	1	3427	47.5686	1846	2	1846	-0.7329	1.465	1.465	0	KKGGLGEM[15.99]HIPVLADK	1	mTXNPx(100);	-	2	-	138.068	Target	100	115	0	0	loop	Unique	0	0	0	0	1	0	0	0	0
DSS	H	red	42C	L	ox	42C	Fwd	04	11	3345	930.046	2	12.0753	1	1	0	1	3345	46.4592	1858.08	2	1858.08	0.2285	1.4	1.4	0	KKGGLGEM[15.99]HIPVLADK	1	mTXNPx(100);	-	2	-	150.143	Target	100	115	0	0	loop	Unique	0	0	0	0	1	0	0	0	0
DSS	H	red	42C	L	ox	42C	Fwd	04	11	4396	801.449	3	12.0753	1	1	0	1	4396	60.5082	2401.33	3	2401.32	-0.2831	1.245	1.245	0	KGGLGEMHIPVLADKSMEIAR	1	mTXNPx(101);	-	15	-	150.143	Target	101	121	0	0	loop	Unique	0	0	0	0	0	0	0	0	0
DSS	H	red	42C	L	ox	42C	Fwd	04	11	4128	806.78	3	12.0753	1	1	0	1	4128	56.8664	2417.32	3	2417.32	0.1037	1.135	1.135	0	KGGLGEMHIPVLADKSM[15.99]EIAR	1	mTXNPx(101);	-	15	-	150.143	Target	101	121	0	0	loop	Unique	0	0	0	0	1	0	0	0	0
DSS	H	red	42C	L	ox	42C	Fwd	04	11	4403	797.424	3	12.0753	1	0	0	1	4403	60.6099	2389.25	3	2389.25	-0.7658	0.91	0.91	0	KGGLGEMHIPVLADKSMEIAR	1	mTXNPx(101);	-	15	-	138.068	Target	101	121	0	0	loop	Unique	0	0	0	0	0	0	0	0	0
DSS	H	red	42C	L	ox	42C	Fwd	04	11	4149	802.756	3	12.0753	1	0	0	1	4149	57.1505	2405.24	3	2405.24	-0.0764	0.7	0.7	0	KGGLGEMHIPVLADKSM[15.99]EIAR	1	mTXNPx(101);	-	15	-	138.068	Target	101	121	0	0	loop	Unique	0	0	0	0	1	0	0	0	0
DSS	H	red	42C	L	ox	42C	Fwd	04	11	4955	755.972	2	12.0753	1	0	0	1	4955	68.5892	1509.93	2	1509.93	-0.7478	2.825	2.645	0	GLFIIDKKGILR	7	mTXNPx(142);	-	8	-	138.068	Target	136	147	0	0	loop	Unique	0	0	0	0	0	0	0	0	0
DSS	H	red	42C	L	ox	42C	Fwd	04	11	4889	755.973	2	12.0753	1	0	0	1	4889	67.5736	1509.93	2	1509.93	-1.9914	2.63	2.495	0	GLFIIDKKGILR	7	mTXNPx(142);	-	8	-	138.068	Target	136	147	0	0	loop	Unique	0	0	0	0	0	0	0	0	0
DSS	H	red	42C	L	ox	42C	Fwd	04	11	5021	755.972	2	12.0753	1	0	0	1	5021	69.5992	1509.93	2	1509.93	-0.5065	2.625	2.515	0	GLFIIDKKGILR	7	mTXNPx(142);	-	8	-	138.068	Target	136	147	0	0	loop	Unique	0	0	0	0	0	0	0	0	0
DSS	H	red	42C	L	ox	42C	Fwd	04	11	5010	762.009	2	12.0753	1	1	0	1	5010	69.4329	1522	2	1522	0.3155	2.405	2.155	0	GLFIIDKKGILR	7	mTXNPx(142);	-	8	-	150.143	Target	136	147	0	0	loop	Unique	0	0	0	0	0	0	0	0	0
DSS	H	red	42C	L	ox	42C	Fwd	04	11	4877	762.009	2	12.0753	1	1	0	1	4877	67.3811	1522	2	1522	-0.3416	2.305	2.04	0	GLFIIDKKGILR	7	mTXNPx(142);	-	8	-	150.143	Target	136	147	0	0	loop	Unique	0	0	0	0	0	0	0	0	0
DSS	H	red	42C	L	ox	42C	Fwd	04	11	4942	762.009	2	12.0753	1	1	0	1	4942	68.3871	1522	2	1522	0.1917	1.59	1.515	0	GLFIIDKKGILR	7	mTXNPx(142);	-	8	-	150.143	Target	136	147	0	0	loop	Unique	0	0	0	0	0	0	0	0	0
DSS	H	red	42C	L	ox	42C	Fwd	04	11	4893	508.341	3	12.0753	1	1	0	1	4893	67.6299	1522	3	1522	0.836	1.325	0.915	0	GLFIIDKKGILR	7	mTXNPx(142);	-	8	-	150.143	Target	136	147	0	0	loop	Unique	0	0	0	0	0	0	0	0	0
DSS	H	red	42C	L	ox	42C	Fwd	04	11	2887	642.015	3	12.0753	1	0	0	1	2887	40.6242	1923.02	3	1923.03	2.7888	0.145	0.025	0.07	KGILR	1	mTXNPx(143);	MNKEFFEGAK	1	decoy_mTXNPx(1);	138.068	Decoy	143	147	1	10	inter	Unique	0	0	0	0	0	0	0	0	0
DSS	H	red	42C	L	ox	42C	Fwd	04	11	3874	766.071	3	12.0753	1	0	0	1	3874	53.6308	2295.19	3	2295.19	0.8507	0.045	0.045	0.02	GKYDNMNIDK	2	decoy_mTXNPx(163);	KDIIFLGR	1	decoy_mTXNPx(63);	138.068	Decoy	162	171	63	70	intra	Ambiguous (1)	0	0	0	0	0	0	0	0	0
DSS	H	red	42C	L	ox	42C	Fwd	04	11	3637	904.511	2	12.0753	1	1	0	1	3637	50.4658	1807.01	2	1807.01	0.4875	0.885	0.885	0.26	AGEFFEKNM	7	mTXNPx(202);	KGILR	1	mTXNPx(143);	150.143	Target	196	204	143	147	intra	Unique	0	0	0	0	0	0	0	0	0
DSS	H	ox	30C	L	ox	42C	Fwd	07	11	3837	765.733	3	12.0753	1	0	0	1	3837	51.2286	2294.18	3	2294.18	-0.1542	4.07	4.07	0	GGLGEM[15.99]HIPVLADK[155.09]SMEIAR	-1	mTXNPx;	-	-1	-	0	Target	0	0	0	0	single	Unique	1	0	0	0	1	0	0	0	0
DSS	H	ox	30C	L	ox	42C	Fwd	07	11	4636	760.731	3	12.0753	1	0	0	1	4636	61.3125	2279.17	3	2279.17	-2.7626	3.91	3.91	0	GGLGEMHIPVLADK[156.08]SMEIAR	-1	mTXNPx;	-	-1	-	0	Target	0	0	0	0	single	Unique	0	1	0	0	0	0	0	0	0
DSS	H	ox	30C	L	ox	42C	Fwd	07	11	3220	463.013	4	12.0753	1	0	0	1	3220	43.551	1848.02	4	1848.02	-2.7162	3.8	3.8	0	K[156.08]KGGLGEMHIPVLADK	-1	mTXNPx;	-	-1	-	0	Target	0	0	0	0	single	Unique	0	1	0	0	0	0	0	0	0
DSS	H	ox	30C	L	ox	42C	Fwd	07	11	3853	668.384	3	12.0753	2	0	0	1	3853	51.4341	2002.13	3	2002.13	-0.4849	3.71	3.71	0	K[155.09]K[155.09]GGLGEMHIPVLADK	-1	mTXNPx;	-	-1	-	0	Target	0	0	0	0	single	Unique	2	0	0	0	0	0	0	0	0
DSS	H	ox	30C	L	ox	42C	Fwd	07	11	3816	769.758	3	12.0753	1	1	0	1	3816	50.9512	2306.25	3	2306.25	0.3441	3.645	3.645	0	GGLGEM[15.99]HIPVLADK[167.17]SMEIAR	-1	mTXNPx;	-	-1	-	0	Target	0	0	0	0	single	Unique	0	0	1	0	1	0	0	0	0
DSS	H	ox	30C	L	ox	42C	Fwd	07	11	4273	669.04	3	12.0753	2	0	0	1	4273	56.7733	2004.1	3	2004.1	-0.5839	3.485	3.485	0	K[156.08]K[156.08]GGLGEMHIPVLADK	-1	mTXNPx;	-	-1	-	0	Target	0	0	0	0	single	Unique	0	2	0	0	0	0	0	0	0
DSS	H	ox	30C	L	ox	42C	Fwd	07	11	3976	860.971	2	12.0753	1	0	0	1	3976	53.0996	1719.93	2	1719.92	-2.7854	3.41	2.495	0	K[156.08]GGLGEMHIPVLADK	-1	mTXNPx;	-	-1	-	0	Target	0	0	0	0	single	Unique	0	1	0	0	0	0	0	0	0
DSS	H	ox	30C	L	ox	42C	Fwd	07	11	3628	860.477	2	12.0753	1	0	0	1	3628	48.5719	1718.94	2	1718.94	-0.2239	3.365	2.765	0	K[155.09]GGLGEMHIPVLADK	-1	mTXNPx;	-	-1	-	0	Target	0	0	0	0	single	Unique	1	0	0	0	0	0	0	0	0
DSS	H	ox	30C	L	ox	42C	Fwd	07	11	3305	835.377	2	12.0753	1	0	0	1	3305	44.4865	1668.74	2	1668.74	-0.8312	3.325	3.325	0	n[155.09]GSHMNLDYQMYR	-1	mTXNPx;	-	-1	-	0	Target	0	0	0	0	single	Unique	1	0	0	0	0	0	0	0	0
DSS	H	ox	30C	L	ox	42C	Fwd	07	11	3897	860.969	2	12.0753	1	0	0	1	3897	52.0284	1719.92	2	1719.92	-0.32	3.265	2.28	0	K[156.08]GGLGEMHIPVLADK	-1	mTXNPx;	-	-1	-	0	Target	0	0	0	0	single	Unique	0	1	0	0	0	0	0	0	0
DSS	H	ox	30C	L	ox	42C	Fwd	07	11	3284	616.685	3	12.0753	1	0	0	1	3284	44.24	1847.03	3	1847.03	-0.2685	3.245	3.245	0	KK[155.09]GGLGEMHIPVLADK	-1	mTXNPx;	-	-1	-	0	Target	0	0	0	0	single	Unique	1	0	0	0	0	0	0	0	0
DSS	H	ox	30C	L	ox	42C	Fwd	07	11	2771	622.346	3	12.0753	1	0	0	1	2771	38.3508	1864.02	3	1864.01	-1.4114	3.205	3.205	0	KK[156.08]GGLGEM[15.99]HIPVLADK	-1	mTXNPx;	-	-1	-	0	Target	0	0	0	0	single	Unique	0	1	0	0	1	0	0	0	0
DSS	H	ox	30C	L	ox	42C	Fwd	07	11	3300	620.71	3	12.0753	1	1	0	1	3300	44.4341	1859.11	3	1859.11	0.4429	3.135	3.135	0	KK[167.17]GGLGEMHIPVLADK	-1	mTXNPx;	-	-1	-	0	Target	0	0	0	0	single	Unique	0	0	1	0	0	0	0	0	0
DSS	H	ox	30C	L	ox	42C	Fwd	07	11	3572	835.87	2	12.0753	1	0	0	1	3572	47.8856	1669.73	2	1669.72	-2.1599	3.12	3.12	0	n[156.08]GSHMNLDYQMYR	-1	mTXNPx;	-	-1	-	0	Target	0	0	0	0	single	Unique	0	1	0	0	0	0	0	0	0
DSS	H	ox	30C	L	ox	42C	Fwd	07	11	4028	676.763	3	12.0753	2	1	0	1	4028	53.7605	2027.27	3	2027.26	-2.7398	3.01	3.01	0	K[167.17]K[168.15]GGLGEMHIPVLADK	-1	mTXNPx;	-	-1	-	0	Target	0	0	0	0	single	Unique	0	0	1	1	0	0	0	0	0
DSS	H	ox	30C	L	ox	42C	Fwd	07	11	3608	573.988	3	12.0753	1	0	0	1	3608	48.3365	1718.94	3	1718.94	-1.7331	3	2.485	0	K[155.09]GGLGEMHIPVLADK	-1	mTXNPx;	-	-1	-	0	Target	0	0	0	0	single	Unique	1	0	0	0	0	0	0	0	0
DSS	H	ox	30C	L	ox	42C	Fwd	07	11	3686	573.987	3	12.0753	1	0	0	1	3686	49.3243	1718.94	3	1718.94	-0.9241	2.98	2.735	0	K[155.09]GGLGEMHIPVLADK	-1	mTXNPx;	-	-1	-	0	Target	0	0	0	0	single	Unique	1	0	0	0	0	0	0	0	0
DSS	H	ox	30C	L	ox	42C	Fwd	07	11	3893	574.316	3	12.0753	1	0	0	1	3893	51.9778	1719.93	3	1719.92	-1.7444	2.955	2.155	0	K[156.08]GGLGEMHIPVLADK	-1	mTXNPx;	-	-1	-	0	Target	0	0	0	0	single	Unique	0	1	0	0	0	0	0	0	0
DSS	H	ox	30C	L	ox	42C	Fwd	07	11	3294	466.031	4	12.0753	1	1	0	1	3294	44.3646	1860.1	4	1860.09	-1.8467	2.92	2.92	0	K[168.15]KGGLGEMHIPVLADK	-1	mTXNPx;	-	-1	-	0	Target	0	0	0	0	single	Ambiguous (1)	0	0	0	1	0	0	0	0	0
DSS	H	ox	30C	L	ox	42C	Fwd	07	11	3294	466.031	4	12.0753	1	1	0	1	3294	44.3646	1860.1	4	1860.09	-1.8467	2.92	2.92	0	KK[168.15]GGLGEMHIPVLADK	-1	mTXNPx;	-	-1	-	0	Target	0	0	0	0	single	Ambiguous (2)	0	0	0	1	0	0	0	0	0
DSS	H	ox	30C	L	ox	42C	Fwd	07	11	3149	579.647	3	12.0753	1	0	0	1	3149	42.6698	1735.92	3	1735.92	-0.5237	2.855	2.235	0	K[156.08]GGLGEM[15.99]HIPVLADK	-1	mTXNPx;	-	-1	-	0	Target	0	0	0	0	single	Unique	0	1	0	0	1	0	0	0	0
DSS	H	ox	30C	L	ox	42C	Fwd	07	11	3306	466.031	4	12.0753	1	1	0	1	3306	44.502	1860.1	4	1860.09	-1.6316	2.845	2.845	0	K[168.15]KGGLGEMHIPVLADK	-1	mTXNPx;	-	-1	-	0	Target	0	0	0	0	single	Ambiguous (1)	0	0	0	1	0	0	0	0	0
DSS	H	ox	30C	L	ox	42C	Fwd	07	11	3306	466.031	4	12.0753	1	1	0	1	3306	44.502	1860.1	4	1860.09	-1.6316	2.845	2.845	0	KK[168.15]GGLGEMHIPVLADK	-1	mTXNPx;	-	-1	-	0	Target	0	0	0	0	single	Ambiguous (2)	0	0	0	1	0	0	0	0	0
DSS	H	ox	30C	L	ox	42C	Fwd	07	11	3720	860.477	2	12.0753	1	0	0	1	3720	49.7573	1718.94	2	1718.94	-0.092	2.83	2.245	0	K[155.09]GGLGEMHIPVLADK	-1	mTXNPx;	-	-1	-	0	Target	0	0	0	0	single	Unique	1	0	0	0	0	0	0	0	0
DSS	H	ox	30C	L	ox	42C	Fwd	07	11	3894	867.006	2	12.0753	1	1	0	1	3894	51.9901	1732	2	1732	0.134	2.805	2.285	0	K[168.15]GGLGEMHIPVLADK	-1	mTXNPx;	-	-1	-	0	Target	0	0	0	0	single	Unique	0	0	0	1	0	0	0	0	0
DSS	H	ox	30C	L	ox	42C	Fwd	07	11	2645	676.83	2	12.0753	1	0	0	1	2645	36.718	1351.65	2	1351.64	-0.9732	2.775	2.665	0	DINMNDYK[155.09]GK	-1	mTXNPx;	-	-1	-	0	Target	0	0	0	0	single	Unique	1	0	0	0	0	0	0	0	0
DSS	H	ox	30C	L	ox	42C	Fwd	07	11	3371	616.686	3	12.0753	1	0	0	1	3371	45.2816	1847.04	3	1847.03	-0.9257	2.77	2.77	0	KK[155.09]GGLGEMHIPVLADK	-1	mTXNPx;	-	-1	-	0	Target	0	0	0	0	single	Unique	1	0	0	0	0	0	0	0	0
DSS	H	ox	30C	L	ox	42C	Fwd	07	11	3625	617.014	3	12.0753	1	0	0	1	3625	48.5508	1848.02	3	1848.02	-0.9539	2.76	2.76	0	KK[156.08]GGLGEMHIPVLADK	-1	mTXNPx;	-	-1	-	0	Target	0	0	0	0	single	Unique	0	1	0	0	0	0	0	0	0
DSS	H	ox	30C	L	ox	42C	Fwd	07	11	2690	849.411	2	12.0753	1	1	0	1	2690	37.2978	1696.81	2	1696.81	0.9801	2.685	2.685	0	n[167.17]GSHM[15.99]NLDYQMYR	-1	mTXNPx;	-	-1	-	0	Target	0	0	0	0	single	Unique	0	0	1	0	1	0	0	0	0
DSS	H	ox	30C	L	ox	42C	Fwd	07	11	3652	835.87	2	12.0753	1	0	0	1	3652	48.8877	1669.73	2	1669.72	-1.8185	2.68	2.68	0	n[156.08]GSHMNLDYQMYR	-1	mTXNPx;	-	-1	-	0	Target	0	0	0	0	single	Unique	0	1	0	0	0	0	0	0	0
DSS	H	ox	30C	L	ox	42C	Fwd	07	11	3981	867.009	2	12.0753	1	1	0	1	3981	53.1648	1732	2	1732	-2.8209	2.665	2.365	0	K[168.15]GGLGEMHIPVLADK	-1	mTXNPx;	-	-1	-	0	Target	0	0	0	0	single	Unique	0	0	0	1	0	0	0	0	0
DSS	H	ox	30C	L	ox	42C	Fwd	07	11	3615	866.514	2	12.0753	1	1	0	1	3615	48.4278	1731.01	2	1731.01	0.3281	2.645	2.285	0	K[167.17]GGLGEMHIPVLADK	-1	mTXNPx;	-	-1	-	0	Target	0	0	0	0	single	Unique	0	0	1	0	0	0	0	0	0
DSS	H	ox	30C	L	ox	42C	Fwd	07	11	3682	860.477	2	12.0753	1	0	0	1	3682	49.2671	1718.94	2	1718.94	-0.092	2.615	2.175	0	K[155.09]GGLGEMHIPVLADK	-1	mTXNPx;	-	-1	-	0	Target	0	0	0	0	single	Unique	1	0	0	0	0	0	0	0	0
DSS	H	ox	30C	L	ox	42C	Fwd	07	11	3697	866.515	2	12.0753	1	1	0	1	3697	49.468	1731.02	2	1731.01	-0.5622	2.605	1.865	0	K[167.17]GGLGEMHIPVLADK	-1	mTXNPx;	-	-1	-	0	Target	0	0	0	0	single	Unique	0	0	1	0	0	0	0	0	0
DSS	H	ox	30C	L	ox	42C	Fwd	07	11	3202	466.031	4	12.0753	1	1	0	1	3202	43.328	1860.1	4	1860.09	-1.6272	2.585	2.585	0	K[168.15]KGGLGEMHIPVLADK	-1	mTXNPx;	-	-1	-	0	Target	0	0	0	0	single	Unique	0	0	0	1	0	0	0	0	0
DSS	H	ox	30C	L	ox	42C	Fwd	07	11	3877	578.341	3	12.0753	1	1	0	1	3877	51.7703	1732	3	1732	-1.0369	2.58	2.06	0	K[168.15]GGLGEMHIPVLADK	-1	mTXNPx;	-	-1	-	0	Target	0	0	0	0	single	Unique	0	0	0	1	0	0	0	0	0
DSS	H	ox	30C	L	ox	42C	Fwd	07	11	2725	676.83	2	12.0753	1	0	0	1	2725	37.7603	1351.64	2	1351.64	-0.6049	2.47	2.37	0	DINMNDYK[155.09]GK	-1	mTXNPx;	-	-1	-	0	Target	0	0	0	0	single	Unique	1	0	0	0	0	0	0	0	0
DSS	H	ox	30C	L	ox	42C	Fwd	07	11	3141	583.671	3	12.0753	1	1	0	1	3141	42.5688	1747.99	3	1747.99	0.6498	2.455	2.08	0	K[168.15]GGLGEM[15.99]HIPVLADK	-1	mTXNPx;	-	-1	-	0	Target	0	0	0	0	single	Unique	0	0	0	1	1	0	0	0	0
DSS	H	ox	30C	L	ox	42C	Fwd	07	11	3817	676.433	3	12.0753	2	1	0	1	3817	50.9678	2026.28	3	2026.28	0.5626	2.445	2.445	0	K[167.17]K[167.17]GGLGEMHIPVLADK	-1	mTXNPx;	-	-1	-	0	Target	0	0	0	0	single	Unique	0	0	2	0	0	0	0	0	0
DSS	H	ox	30C	L	ox	42C	Fwd	07	11	2548	626.044	3	12.0753	1	1	0	1	2548	35.5046	1875.11	3	1875.1	-2.8131	2.435	2.435	0	KK[167.17]GGLGEM[15.99]HIPVLADK	-1	mTXNPx;	-	-1	-	0	Target	0	0	0	0	single	Unique	0	0	1	0	1	0	0	0	0
DSS	H	ox	30C	L	ox	42C	Fwd	07	11	2828	583.343	3	12.0753	1	1	0	1	2828	39.0166	1747.01	3	1747.01	0.9951	2.3	1.875	0	K[167.17]GGLGEM[15.99]HIPVLADK	-1	mTXNPx;	-	-1	-	0	Target	0	0	0	0	single	Unique	0	0	1	0	1	0	0	0	0
DSS	H	ox	30C	L	ox	42C	Fwd	07	11	3048	677.322	2	12.0753	1	0	0	1	3048	41.4665	1352.63	2	1352.63	-0.4925	2.19	2.09	0	DINMNDYK[156.08]GK	-1	mTXNPx;	-	-1	-	0	Target	0	0	0	0	single	Unique	0	1	0	0	0	0	0	0	0
DSS	H	ox	30C	L	ox	42C	Fwd	07	11	3153	677.321	2	12.0753	1	0	0	1	3153	42.7263	1352.63	2	1352.63	0.768	2.16	2.16	0	DINMNDYK[156.08]GK	-1	mTXNPx;	-	-1	-	0	Target	0	0	0	0	single	Unique	0	1	0	0	0	0	0	0	0
DSS	H	ox	30C	L	ox	42C	Fwd	07	11	3600	578.012	3	12.0753	1	1	0	1	3600	48.2298	1731.02	3	1731.01	-0.7456	2.16	1.85	0	K[167.17]GGLGEMHIPVLADK	-1	mTXNPx;	-	-1	-	0	Target	0	0	0	0	single	Unique	0	0	1	0	0	0	0	0	0
DSS	H	ox	30C	L	ox	42C	Fwd	07	11	3312	930.564	2	12.0753	1	1	0	1	3312	44.5625	1859.11	2	1859.11	-2.2303	2.105	2.105	0	K[167.17]KGGLGEMHIPVLADK	-1	mTXNPx;	-	-1	-	0	Target	0	0	0	0	single	Ambiguous (1)	0	0	1	0	0	0	0	0	0
DSS	H	ox	30C	L	ox	42C	Fwd	07	11	3312	930.564	2	12.0753	1	1	0	1	3312	44.5625	1859.11	2	1859.11	-2.2303	2.105	2.105	0	KK[167.17]GGLGEMHIPVLADK	-1	mTXNPx;	-	-1	-	0	Target	0	0	0	0	single	Ambiguous (2)	0	0	1	0	0	0	0	0	0
DSS	H	ox	30C	L	ox	42C	Fwd	07	11	3626	621.037	3	12.0753	1	1	0	1	3626	48.5575	1860.09	3	1860.09	1.408	2.07	2.07	0	K[168.15]KGGLGEMHIPVLADK	-1	mTXNPx;	-	-1	-	0	Target	0	0	0	0	single	Unique	0	0	0	1	0	0	0	0	0
DSS	H	ox	30C	L	ox	42C	Fwd	07	11	2762	626.37	3	12.0753	1	1	0	1	2762	38.2358	1876.09	3	1876.09	-0.3246	1.965	1.965	0	K[168.15]KGGLGEM[15.99]HIPVLADK	-1	mTXNPx;	-	-1	-	0	Target	0	0	0	0	single	Unique	0	0	0	1	1	0	0	0	0
DSS	H	ox	30C	L	ox	42C	Fwd	07	11	3351	924.526	2	12.0753	1	0	0	1	3351	45.0098	1847.04	2	1847.03	-2.3738	1.94	1.94	0	K[155.09]KGGLGEMHIPVLADK	-1	mTXNPx;	-	-1	-	0	Target	0	0	0	0	single	Ambiguous (1)	1	0	0	0	0	0	0	0	0
DSS	H	ox	30C	L	ox	42C	Fwd	07	11	3351	924.526	2	12.0753	1	0	0	1	3351	45.0098	1847.04	2	1847.03	-2.3738	1.94	1.94	0	KK[155.09]GGLGEMHIPVLADK	-1	mTXNPx;	-	-1	-	0	Target	0	0	0	0	single	Ambiguous (2)	1	0	0	0	0	0	0	0	0
DSS	H	ox	30C	L	ox	42C	Fwd	07	11	3340	924.527	2	12.0753	1	0	0	1	3340	44.8791	1847.04	2	1847.03	-2.6172	1.93	1.93	0	K[155.09]KGGLGEMHIPVLADK	-1	mTXNPx;	-	-1	-	0	Target	0	0	0	0	single	Ambiguous (1)	1	0	0	0	0	0	0	0	0
DSS	H	ox	30C	L	ox	42C	Fwd	07	11	3340	924.527	2	12.0753	1	0	0	1	3340	44.8791	1847.04	2	1847.03	-2.6172	1.93	1.93	0	KK[155.09]GGLGEMHIPVLADK	-1	mTXNPx;	-	-1	-	0	Target	0	0	0	0	single	Ambiguous (2)	1	0	0	0	0	0	0	0	0
DSS	H	ox	30C	L	ox	42C	Fwd	07	11	4264	677.09	3	12.0753	2	1	0	1	4264	56.6606	2028.25	3	2028.25	-0.5893	1.915	1.915	0	K[168.15]K[168.15]GGLGEMHIPVLADK	-1	mTXNPx;	-	-1	-	0	Target	0	0	0	0	single	Unique	0	0	0	2	0	0	0	0	0
DSS	H	ox	30C	L	ox	42C	Fwd	07	11	3677	578.012	3	12.0753	1	1	0	1	3677	49.2028	1731.01	3	1731.01	-0.005	1.9	1.73	0	K[167.17]GGLGEMHIPVLADK	-1	mTXNPx;	-	-1	-	0	Target	0	0	0	0	single	Unique	0	0	1	0	0	0	0	0	0
DSS	H	ox	30C	L	ox	42C	Fwd	07	11	3297	930.564	2	12.0753	1	1	0	1	3297	44.3969	1859.11	2	1859.11	-2.4454	1.835	1.835	0	K[167.17]KGGLGEMHIPVLADK	-1	mTXNPx;	-	-1	-	0	Target	0	0	0	0	single	Ambiguous (1)	0	0	1	0	0	0	0	0	0
DSS	H	ox	30C	L	ox	42C	Fwd	07	11	3297	930.564	2	12.0753	1	1	0	1	3297	44.3969	1859.11	2	1859.11	-2.4454	1.835	1.835	0	KK[167.17]GGLGEMHIPVLADK	-1	mTXNPx;	-	-1	-	0	Target	0	0	0	0	single	Ambiguous (2)	0	0	1	0	0	0	0	0	0
DSS	H	ox	30C	L	ox	42C	Fwd	07	11	4777	1059.54	3	12.0753	2	0	0	1	4777	63.154	3175.59	3	3175.59	0.0055	1.79	1.79	0	EAAPQFSGQAVVNGAIK[156.08]DINMNDYK[155.09]GK	-1	mTXNPx;	-	-1	-	0	Target	0	0	0	0	single	Unique	1	1	0	0	0	0	0	0	0
DSS	H	ox	30C	L	ox	42C	Fwd	07	11	3193	849.903	2	12.0753	1	1	0	1	3193	43.2118	1697.79	2	1697.79	0.862	1.735	1.735	0	n[168.15]GSHMNLDYQM[15.99]YR	-1	mTXNPx;	-	-1	-	0	Target	0	0	0	0	single	Unique	0	0	0	1	1	0	0	0	0
DSS	H	ox	30C	L	ox	42C	Fwd	07	11	3749	544.839	2	12.0753	1	0	0	1	3749	50.0938	1087.66	2	1087.66	1.1092	1.605	1.605	0	GLFIIDK[155.09]K	-1	mTXNPx;	-	-1	-	0	Target	0	0	0	0	single	Unique	1	0	0	0	0	0	0	0	0
DSS	H	ox	30C	L	ox	42C	Fwd	07	11	4275	951.137	3	12.0753	1	0	0	1	4275	56.7938	2850.39	3	2850.39	-0.9521	1.505	1.505	0	EAAPQFSGQAVVNGAIK[155.09]DINM[15.99]NDYK	-1	mTXNPx;	-	-1	-	0	Target	0	0	0	0	single	Unique	1	0	0	0	1	0	0	0	0
DSS	H	ox	30C	L	ox	42C	Fwd	07	11	2909	683.358	2	12.0753	1	1	0	1	2909	39.8493	1364.7	2	1364.7	1.1993	1.46	1.46	0	DINMNDYK[168.15]GK	-1	mTXNPx;	-	-1	-	0	Target	0	0	0	0	single	Unique	0	0	0	1	0	0	0	0	0
DSS	H	ox	30C	L	ox	42C	Fwd	07	11	4179	545.333	2	12.0753	1	0	0	1	4179	55.5775	1088.65	2	1088.65	-2.9321	1.43	1.43	0	GLFIIDK[156.08]K	-1	mTXNPx;	-	-1	-	0	Target	0	0	0	0	single	Unique	0	1	0	0	0	0	0	0	0
DSS	H	ox	30C	L	ox	42C	Fwd	07	11	4374	955.159	3	12.0753	1	1	0	1	4374	58.1296	2862.46	3	2862.46	1.6506	1.41	1.41	0	EAAPQFSGQAVVNGAIK[167.17]DINM[15.99]NDYK	-1	mTXNPx;	-	-1	-	0	Target	0	0	0	0	single	Unique	0	0	1	0	1	0	0	0	0
DSS	H	ox	30C	L	ox	42C	Fwd	07	11	4633	950.159	3	12.0753	1	1	0	1	4633	61.2884	2847.46	3	2847.45	-2.1349	1.35	1.35	0	EAAPQFSGQAVVNGAIK[168.15]DINMNDYK	-1	mTXNPx;	-	-1	-	0	Target	0	0	0	0	single	Unique	0	0	0	1	0	0	0	0	0
DSS	H	ox	30C	L	ox	42C	Fwd	07	11	3147	620.71	3	12.0753	1	1	0	1	3147	42.6443	1859.11	3	1859.11	0.7342	1.335	1.335	0	K[167.17]KGGLGEMHIPVLADK	-1	mTXNPx;	-	-1	-	0	Target	0	0	0	0	single	Unique	0	0	1	0	0	0	0	0	0
DSS	H	ox	30C	L	ox	42C	Fwd	07	11	3022	683.359	2	12.0753	1	1	0	1	3022	41.1308	1364.7	2	1364.7	0.1489	1.285	1.24	0	DINMNDYK[168.15]GK	-1	mTXNPx;	-	-1	-	0	Target	0	0	0	0	single	Unique	0	0	0	1	0	0	0	0	0
DSS	H	ox	30C	L	ox	42C	Fwd	07	11	3880	634.846	4	12.0753	1	0	0	1	3880	51.8128	2535.36	4	2535.36	0.0375	1.225	1.225	0	K[156.08]KGGLGEMHIPVLADKSMEIAR	-1	mTXNPx;	-	-1	-	0	Target	0	0	0	0	single	Unique	0	1	0	0	0	0	0	0	0
DSS	H	ox	30C	L	ox	42C	Fwd	07	11	4389	951.134	3	12.0753	1	0	0	1	4389	58.319	2850.38	3	2850.39	1.5814	1.22	1.22	0	EAAPQFSGQAVVNGAIK[155.09]DINM[15.99]NDYK	-1	mTXNPx;	-	-1	-	0	Target	0	0	0	0	single	Unique	1	0	0	0	1	0	0	0	0
DSS	H	ox	30C	L	ox	42C	Fwd	07	11	3184	616.686	3	12.0753	1	0	0	1	3184	43.1096	1847.04	3	1847.03	-0.9675	1.14	1.14	0	K[155.09]KGGLGEMHIPVLADK	-1	mTXNPx;	-	-1	-	0	Target	0	0	0	0	single	Unique	1	0	0	0	0	0	0	0	0
DSS	H	ox	30C	L	ox	42C	Fwd	07	11	4464	945.805	3	12.0753	1	0	0	1	4464	59.3202	2834.39	3	2834.39	-0.8567	1.12	1.12	0	EAAPQFSGQAVVNGAIK[155.09]DINMNDYK	-1	mTXNPx;	-	-1	-	0	Target	0	0	0	0	single	Unique	1	0	0	0	0	0	0	0	0
DSS	H	ox	30C	L	ox	42C	Fwd	07	11	3734	550.877	2	12.0753	1	1	0	1	3734	49.9281	1099.74	2	1099.74	0.7519	1.11	1.11	0	GLFIIDK[167.17]K	-1	mTXNPx;	-	-1	-	0	Target	0	0	0	0	single	Unique	0	0	1	0	0	0	0	0	0
DSS	H	ox	30C	L	ox	42C	Fwd	07	11	3868	637.864	4	12.0753	1	1	0	1	3868	51.6513	2547.43	4	2547.43	0.6322	1.06	1.06	0	KK[168.15]GGLGEMHIPVLADKSMEIAR	-1	mTXNPx;	-	-1	-	0	Target	0	0	0	0	single	Unique	0	0	0	1	0	0	0	0	0
DSS	H	ox	30C	L	ox	42C	Fwd	07	11	4469	1418.2	2	12.0753	1	0	0	1	4469	59.3932	2834.39	2	2834.39	-0.6284	1.01	1.01	0	EAAPQFSGQAVVNGAIK[155.09]DINMNDYK	-1	mTXNPx;	-	-1	-	0	Target	0	0	0	0	single	Unique	1	0	0	0	0	0	0	0	0
DSS	H	ox	30C	L	ox	42C	Fwd	07	11	5144	1181.26	3	12.0753	1	0	0	1	5144	68.4723	3540.74	3	3540.75	0.5487	0.935	0.935	0	HADFEK[155.09]LNTQVVAVSCDSVYSHLAWVNTPR	-1	mTXNPx;	-	-1	-	0	Target	0	0	0	0	single	Unique	1	0	0	0	0	0	0	0	0
DSS	H	ox	30C	L	ox	42C	Fwd	07	11	5160	1181.26	3	12.0753	1	0	0	1	5160	68.7012	3540.74	3	3540.75	0.5487	0.9	0.9	0	HADFEK[155.09]LNTQVVAVSCDSVYSHLAWVNTPR	-1	mTXNPx;	-	-1	-	0	Target	0	0	0	0	single	Unique	1	0	0	0	0	0	0	0	0
DSS	H	ox	30C	L	ox	42C	Fwd	07	11	3173	465.784	4	12.0753	1	1	0	1	3173	42.9675	1859.11	4	1859.11	0.7038	0.87	0.87	0	K[167.17]KGGLGEMHIPVLADK	-1	mTXNPx;	-	-1	-	0	Target	0	0	0	0	single	Unique	0	0	1	0	0	0	0	0	0
DSS	H	ox	30C	L	ox	42C	Fwd	07	11	3891	850.151	3	12.0753	1	1	0	1	3891	51.9484	2547.43	3	2547.43	0.2363	0.735	0.735	0	KKGGLGEMHIPVLADK[168.15]SMEIAR	-1	mTXNPx;	-	-1	-	0	Target	0	0	0	0	single	Unique	0	0	0	1	0	0	0	0	0
DSS	H	ox	30C	L	ox	42C	Fwd	07	11	2935	683.358	2	12.0753	1	1	0	1	2935	40.1423	1364.7	2	1364.7	1.2138	0.68	0.68	0	DINMNDYK[168.15]GK	-1	mTXNPx;	-	-1	-	0	Target	0	0	0	0	single	Unique	0	0	0	1	0	0	0	0	0
DSS	H	ox	30C	L	ox	42C	Fwd	07	11	4376	1148.58	2	12.0753	1	0	0	1	4376	58.1581	2295.15	2	2295.16	2.8174	0.67	0.67	0	GGLGEMHIPVLADK[156.08]SM[15.99]EIAR	-1	mTXNPx;	-	-1	-	0	Target	0	0	0	0	single	Unique	0	1	0	0	1	0	0	0	0
DSS	H	ox	30C	L	ox	42C	Fwd	07	11	4606	1424.73	2	12.0753	1	1	0	1	4606	60.9737	2847.45	2	2847.45	-1.5046	0.455	0.455	0	EAAPQFSGQAVVNGAIK[168.15]DINMNDYK	-1	mTXNPx;	-	-1	-	0	Target	0	0	0	0	single	Unique	0	0	0	1	0	0	0	0	0
DSS	H	ox	30C	L	ox	42C	Fwd	07	11	4265	1432.24	2	12.0753	1	1	0	1	4265	56.6713	2862.46	2	2862.46	-1.1414	0.405	0.405	0	EAAPQFSGQAVVNGAIK[167.17]DINM[15.99]NDYK	-1	mTXNPx;	-	-1	-	0	Target	0	0	0	0	single	Unique	0	0	1	0	1	0	0	0	0
DSS	H	ox	30C	L	ox	42C	Fwd	07	11	4539	949.831	3	12.0753	1	1	0	1	4539	60.2471	2846.47	3	2846.47	-1.6625	0.39	0.39	0	EAAPQFSGQAVVNGAIK[167.17]DINMNDYK	-1	mTXNPx;	-	-1	-	0	Target	0	0	0	0	single	Unique	0	0	1	0	0	0	0	0	0
DSS	H	ox	30C	L	ox	42C	Fwd	07	11	4667	1418.7	2	12.0753	1	0	0	1	4667	61.6848	2835.38	2	2835.37	-2.1453	0.385	0.385	0	EAAPQFSGQAVVNGAIK[156.08]DINMNDYK	-1	mTXNPx;	-	-1	-	0	Target	0	0	0	0	single	Unique	0	1	0	0	0	0	0	0	0
DSS	H	ox	30C	L	ox	42C	Fwd	07	11	3189	924.525	2	12.0753	1	0	0	1	3189	43.1622	1847.04	2	1847.03	-1.3296	0.375	0.375	0	K[155.09]KGGLGEMHIPVLADK	-1	mTXNPx;	-	-1	-	0	Target	0	0	0	0	single	Ambiguous (1)	1	0	0	0	0	0	0	0	0
DSS	H	ox	30C	L	ox	42C	Fwd	07	11	3189	924.525	2	12.0753	1	0	0	1	3189	43.1622	1847.04	2	1847.03	-1.3296	0.375	0.375	0	KK[155.09]GGLGEMHIPVLADK	-1	mTXNPx;	-	-1	-	0	Target	0	0	0	0	single	Ambiguous (2)	1	0	0	0	0	0	0	0	0
DSS	H	ox	30C	L	ox	42C	Fwd	07	11	4269	1426.2	2	12.0753	1	0	0	1	4269	56.7203	2850.39	2	2850.39	-0.4874	0.36	0.36	0	EAAPQFSGQAVVNGAIK[155.09]DINM[15.99]NDYK	-1	mTXNPx;	-	-1	-	0	Target	0	0	0	0	single	Unique	1	0	0	0	1	0	0	0	0
DSS	H	ox	30C	L	ox	42C	Fwd	07	11	3188	930.562	2	12.0753	1	1	0	1	3188	43.1479	1859.11	2	1859.11	-0.3464	0.325	0.325	0	K[167.17]KGGLGEMHIPVLADK	-1	mTXNPx;	-	-1	-	0	Target	0	0	0	0	single	Ambiguous (1)	0	0	1	0	0	0	0	0	0
DSS	H	ox	30C	L	ox	42C	Fwd	07	11	3188	930.562	2	12.0753	1	1	0	1	3188	43.1479	1859.11	2	1859.11	-0.3464	0.325	0.325	0	KK[167.17]GGLGEMHIPVLADK	-1	mTXNPx;	-	-1	-	0	Target	0	0	0	0	single	Ambiguous (2)	0	0	1	0	0	0	0	0	0
DSS	H	ox	30C	L	ox	42C	Fwd	07	11	3959	949.827	3	12.0753	1	1	0	1	3959	52.8816	2846.46	3	2846.47	2.3068	0.325	0.325	0	EAAPQFSGQAVVNGAIK[167.17]DINMNDYK	-1	mTXNPx;	-	-1	-	0	Target	0	0	0	0	single	Unique	0	0	1	0	0	0	0	0	0
DSS	H	ox	30C	L	ox	42C	Fwd	07	11	4527	1424.24	2	12.0753	1	1	0	1	4527	60.1054	2846.47	2	2846.47	-2.9767	0.315	0.315	0	EAAPQFSGQAVVNGAIK[167.17]DINMNDYK	-1	mTXNPx;	-	-1	-	0	Target	0	0	0	0	single	Unique	0	0	1	0	0	0	0	0	0
DSS	H	ox	30C	L	ox	42C	Fwd	07	11	3846	1011.02	2	12.0753	1	0	0	1	3846	51.3361	2020.02	2	2020.02	-1.1803	0.26	0.26	0	EFFEGAK[155.09]TTDLTPQGPK	-1	decoy_mTXNPx;	-	-1	-	0	Decoy	0	0	0	0	single	Unique	1	0	0	0	0	0	0	0	0
DSS	H	ox	30C	L	ox	42C	Fwd	07	11	4245	551.37	2	12.0753	1	1	0	1	4245	56.4192	1100.72	2	1100.72	-1.0003	0.25	0.25	0	GLFIIDK[168.15]K	-1	mTXNPx;	-	-1	-	0	Target	0	0	0	0	single	Unique	0	0	0	1	0	0	0	0	0
DSS	H	ox	30C	L	ox	42C	Fwd	07	11	4447	1432.24	2	12.0753	1	1	0	1	4447	59.096	2862.46	2	2862.46	-0.1143	0.25	0.25	0	EAAPQFSGQAVVNGAIK[167.17]DINM[15.99]NDYK	-1	mTXNPx;	-	-1	-	0	Target	0	0	0	0	single	Unique	0	0	1	0	1	0	0	0	0
DSS	H	ox	30C	L	ox	42C	Fwd	07	11	3921	550.877	2	12.0753	1	1	0	1	3921	52.3636	1099.74	2	1099.74	-0.0295	0.225	0.225	0	GLFIIDK[167.17]K	-1	mTXNPx;	-	-1	-	0	Target	0	0	0	0	single	Unique	0	0	1	0	0	0	0	0	0
DSS	H	ox	30C	L	ox	42C	Fwd	07	11	3461	561.28	3	12.0753	1	1	0	1	3461	46.4485	1680.82	3	1680.81	-2.6918	0.22	0.22	0	n[167.17]GSHMNLDYQMYR	-1	mTXNPx;	-	-1	-	0	Target	0	0	0	0	single	Unique	0	0	1	0	0	0	0	0	0
DSS	H	ox	30C	L	ox	42C	Fwd	07	11	1273	579.648	3	12.0753	1	0	0	1	1273	19.2511	1735.92	3	1735.92	-2.1947	0.21	0.05	0	K[156.08]GGLGEM[15.99]HIPVLADK	-1	mTXNPx;	-	-1	-	0	Target	0	0	0	0	single	Unique	0	1	0	0	1	0	0	0	0
DSS	H	ox	30C	L	ox	42C	Fwd	07	11	3905	557.582	3	12.0753	1	0	0	1	3905	52.1431	1669.72	3	1669.72	-1.3719	0.21	0.21	0	n[156.08]GSHMNLDYQMYR	-1	mTXNPx;	-	-1	-	0	Target	0	0	0	0	single	Unique	0	1	0	0	0	0	0	0	0
DSS	H	ox	30C	L	ox	42C	Fwd	07	11	1103	849.903	2	12.0753	1	1	0	1	1103	16.7097	1697.79	2	1697.79	0.3794	0.185	0.185	0	n[168.15]GSHM[15.99]NLDYQMYR	-1	mTXNPx;	-	-1	-	0	Target	0	0	0	0	single	Unique	0	0	0	1	1	0	0	0	0
DSS	H	ox	30C	L	ox	42C	Fwd	07	11	3830	1017.05	2	12.0753	1	1	0	1	3830	51.1251	2032.09	2	2032.09	0.7082	0.135	0.135	0	EFFEGAK[167.17]TTDLTPQGPK	-1	decoy_mTXNPx;	-	-1	-	0	Decoy	0	0	0	0	single	Unique	0	0	1	0	0	0	0	0	0
DSS	H	ox	30C	L	ox	42C	Fwd	07	11	2820	612.815	2	12.0753	1	0	0	1	2820	38.9446	1223.62	2	1223.62	2.8492	0.125	0.125	0	NK[155.09]EFFEGAK	-1	decoy_mTXNPx;	-	-1	-	0	Decoy	0	0	0	0	single	Unique	1	0	0	0	0	0	0	0	0
DSS	H	ox	30C	L	ox	42C	Fwd	07	11	4717	1424.73	2	12.0753	1	1	0	1	4717	62.3457	2847.45	2	2847.45	-1.6446	0.125	0.125	0	EAAPQFSGQAVVNGAIK[168.15]DINMNDYK	-1	mTXNPx;	-	-1	-	0	Target	0	0	0	0	single	Unique	0	0	0	1	0	0	0	0	0
DSS	H	ox	30C	L	ox	42C	Fwd	07	11	3285	1125.59	3	12.0753	1	1	0	1	3285	44.2495	3373.75	3	3373.74	-2.5419	0.115	0.115	0	DSFAIIETPCVFTFDM[15.99]PYFFLVIYK[167.17]GK	-1	decoy_mTXNPx;	-	-1	-	0	Decoy	0	0	0	0	single	Unique	0	0	1	0	1	0	0	0	0
DSS	H	ox	30C	L	ox	42C	Fwd	07	11	1100	566.938	3	12.0753	1	1	0	1	1100	16.661	1697.79	3	1697.79	0.6007	0.065	0.065	0	n[168.15]GSHMNLDYQM[15.99]YR	-1	mTXNPx;	-	-1	-	0	Target	0	0	0	0	single	Unique	0	0	0	1	1	0	0	0	0
DSS	H	ox	30C	L	ox	42C	Fwd	07	11	1347	683.359	2	12.0753	1	1	0	1	1347	20.3515	1364.7	2	1364.7	-0.4319	0.04	0.04	0	GK[168.15]YDNMNIDK	-1	decoy_mTXNPx;	-	-1	-	0	Decoy	0	0	0	0	single	Unique	0	0	0	1	0	0	0	0	0
DSS	H	ox	30C	L	ox	42C	Fwd	07	11	3443	737.708	3	12.0753	1	1	0	1	3443	46.219	2210.1	3	2210.1	-1.2314	0.025	0.025	0	n[168.15]GSHMNLDYQMYRTATVR	-1	mTXNPx;	-	-1	-	0	Target	0	0	0	0	single	Unique	0	0	0	1	0	0	0	0	0
DSS	H	ox	30C	L	ox	42C	Fwd	07	11	3529	737.375	3	12.0753	1	0	0	1	3529	47.3366	2209.1	3	2209.1	-0.4763	0.28	0.28	0.06	GSHMNLDYQMYR	1	mTXNPx(1);	LIGKK	4	decoy_mTXNPx(62);	138.068	Decoy	1	12	59	63	inter	Unique	0	0	0	0	0	0	0	0	0
DSS	H	ox	30C	L	ox	42C	Fwd	07	11	4454	1089.06	4	12.0753	1	0	0	1	4454	59.191	4352.19	4	4352.19	-1.4064	0.015	0.015	0.015	NKEFFEGAKTTDLTPQGPK	2	decoy_mTXNPx(3);	NKEFFEGAKTTDLTPQGPK	2	decoy_mTXNPx(3);	138.068	Decoy	2	20	2	20	inter	Unique	0	0	0	0	0	0	0	0	0
DSS	H	ox	30C	L	ox	42C	Fwd	07	11	4635	1502.25	2	12.0753	1	0	0	1	4635	61.3041	3002.49	2	3002.48	-2.7207	0.98	0.98	0	EAAPQFSGQAVVNGAIKDINMNDYKGK	17	mTXNPx(34);	-	25	-	138.068	Target	18	44	0	0	loop	Unique	0	0	0	0	0	0	0	0	0
DSS	H	ox	30C	L	ox	42C	Fwd	07	11	4622	1005.86	3	12.0753	1	1	0	1	4622	61.1665	3014.56	3	3014.56	-2.7513	0.495	0.495	0	EAAPQFSGQAVVNGAIKDINMNDYKGK	17	mTXNPx(34);	-	25	-	150.143	Target	18	44	0	0	loop	Unique	0	0	0	0	0	0	0	0	0
DSS	H	ox	30C	L	ox	42C	Fwd	07	11	4615	1005.86	3	12.0753	1	1	0	1	4615	61.0819	3014.56	3	3014.56	-1.4479	0.325	0.325	0	EAAPQFSGQAVVNGAIKDINMNDYKGK	17	mTXNPx(34);	-	25	-	150.143	Target	18	44	0	0	loop	Unique	0	0	0	0	0	0	0	0	0
DSS	H	ox	30C	L	ox	42C	Fwd	07	11	3923	756.737	3	12.0753	1	0	0	1	3923	52.3835	2267.19	3	2267.19	-0.8053	2.73	1.385	1.345	DINMNDYKGK	8	mTXNPx(42);	GLFIIDKK	7	mTXNPx(142);	138.068	Target	35	44	136	143	intra	Unique	0	0	0	0	0	0	0	0	0
DSS	H	ox	30C	L	ox	42C	Fwd	07	11	3840	756.737	3	12.0753	1	0	0	1	3840	51.2621	2267.19	3	2267.19	-1.2851	2.655	1.475	1.165	DINMNDYKGK	8	mTXNPx(42);	GLFIIDKK	7	mTXNPx(142);	138.068	Target	35	44	136	143	intra	Unique	0	0	0	0	0	0	0	0	0
DSS	H	ox	30C	L	ox	42C	Fwd	07	11	3825	760.761	3	12.0753	1	1	0	1	3825	51.0621	2279.26	3	2279.26	0.5102	2.37	1.325	0.985	DINMNDYKGK	8	mTXNPx(42);	GLFIIDKK	7	mTXNPx(142);	150.143	Target	35	44	136	143	intra	Unique	0	0	0	0	0	0	0	0	0
DSS	H	ox	30C	L	ox	42C	Fwd	07	11	3848	567.805	4	12.0753	1	0	0	1	3848	51.363	2267.19	4	2267.19	-0.8675	2.22	0.9	0.915	DINMNDYKGK	8	mTXNPx(42);	GLFIIDKK	7	mTXNPx(142);	138.068	Target	35	44	136	143	intra	Unique	0	0	0	0	0	0	0	0	0
DSS	H	ox	30C	L	ox	42C	Fwd	07	11	3843	1134.6	2	12.0753	1	0	0	1	3843	51.2899	2267.19	2	2267.19	-1.0248	2.165	0.755	0.92	DINMNDYKGK	8	mTXNPx(42);	GLFIIDKK	7	mTXNPx(142);	138.068	Target	35	44	136	143	intra	Unique	0	0	0	0	0	0	0	0	0
DSS	H	ox	30C	L	ox	42C	Fwd	07	11	3904	760.762	3	12.0753	1	1	0	1	3904	52.1273	2279.26	3	2279.26	-0.8018	2.155	1.06	1.085	DINMNDYKGK	8	mTXNPx(42);	GLFIIDKK	7	mTXNPx(142);	150.143	Target	35	44	136	143	intra	Unique	0	0	0	0	0	0	0	0	0
DSS	H	ox	30C	L	ox	42C	Fwd	07	11	3833	570.823	4	12.0753	1	1	0	1	3833	51.1716	2279.26	4	2279.26	-0.3143	2.07	0.79	0.84	DINMNDYKGK	8	mTXNPx(42);	GLFIIDKK	7	mTXNPx(142);	150.143	Target	35	44	136	143	intra	Unique	0	0	0	0	0	0	0	0	0
DSS	H	ox	30C	L	ox	42C	Fwd	07	11	3841	1140.64	2	12.0753	1	1	0	1	3841	51.2685	2279.26	2	2279.26	0.2827	1.855	0.705	0.885	DINMNDYKGK	8	mTXNPx(42);	GLFIIDKK	7	mTXNPx(142);	150.143	Target	35	44	136	143	intra	Unique	0	0	0	0	0	0	0	0	0
DSS	H	ox	30C	L	ox	42C	Fwd	07	11	2832	961.015	2	12.0753	1	0	0	1	2832	39.06	1920.01	2	1920.01	-0.5505	2.36	1.585	0.57	DINMNDYKGK	8	mTXNPx(42);	KGILR	1	mTXNPx(143);	138.068	Target	35	44	143	147	intra	Unique	0	0	0	0	0	0	0	0	0
DSS	H	ox	30C	L	ox	42C	Fwd	07	11	2321	646.343	3	12.0753	1	0	0	1	2321	32.6551	1936.01	3	1936.01	1.2226	1.855	1.595	0.22	DINM[15.99]NDYKGK	8	mTXNPx(42);	KGILR	1	mTXNPx(143);	138.068	Target	35	44	143	147	intra	Unique	0	0	0	0	1	0	0	0	0
DSS	H	ox	30C	L	ox	42C	Fwd	07	11	2922	641.011	3	12.0753	1	0	0	1	2922	40.0081	1920.01	3	1920.01	1.0582	1.81	1.69	0.11	DINMNDYKGK	8	mTXNPx(42);	KGILR	1	mTXNPx(143);	138.068	Target	35	44	143	147	intra	Unique	0	0	0	0	0	0	0	0	0
DSS	H	ox	30C	L	ox	42C	Fwd	07	11	2824	641.012	3	12.0753	1	0	0	1	2824	38.9856	1920.01	3	1920.01	-0.3897	1.75	1.63	0.105	DINMNDYKGK	8	mTXNPx(42);	KGILR	1	mTXNPx(143);	138.068	Target	35	44	143	147	intra	Unique	0	0	0	0	0	0	0	0	0
DSS	H	ox	30C	L	ox	42C	Fwd	07	11	2331	485.009	4	12.0753	1	0	0	1	2331	32.7893	1936.01	4	1936.01	0.1184	1.355	1.03	0.095	DINM[15.99]NDYKGK	8	mTXNPx(42);	KGILR	1	mTXNPx(143);	138.068	Target	35	44	143	147	intra	Unique	0	0	0	0	1	0	0	0	0
DSS	H	ox	30C	L	ox	42C	Fwd	07	11	2822	484.029	4	12.0753	1	1	0	1	2822	38.9698	1932.09	4	1932.09	0.7081	1.355	1.335	0.005	DINMNDYKGK	8	mTXNPx(42);	KGILR	1	mTXNPx(143);	150.143	Target	35	44	143	147	intra	Unique	0	0	0	0	0	0	0	0	0
DSS	H	ox	30C	L	ox	42C	Fwd	07	11	2831	481.011	4	12.0753	1	0	0	1	2831	39.0505	1920.02	4	1920.01	-1.282	1.33	1.31	0.005	DINMNDYKGK	8	mTXNPx(42);	KGILR	1	mTXNPx(143);	138.068	Target	35	44	143	147	intra	Unique	0	0	0	0	0	0	0	0	0
DSS	H	ox	30C	L	ox	42C	Fwd	07	11	2924	645.036	3	12.0753	1	1	0	1	2924	40.0215	1932.09	3	1932.09	1.6777	1.21	1.21	0.09	DINMNDYKGK	8	mTXNPx(42);	KGILR	1	mTXNPx(143);	150.143	Target	35	44	143	147	intra	Unique	0	0	0	0	0	0	0	0	0
DSS	H	ox	30C	L	ox	42C	Fwd	07	11	2813	645.037	3	12.0753	1	1	0	1	2813	38.889	1932.09	3	1932.09	0.3398	1.155	1.06	0.075	DINMNDYKGK	8	mTXNPx(42);	KGILR	1	mTXNPx(143);	150.143	Target	35	44	143	147	intra	Unique	0	0	0	0	0	0	0	0	0
DSS	H	ox	30C	L	ox	42C	Fwd	07	11	2310	488.027	4	12.0753	1	1	0	1	2310	32.5138	1948.08	4	1948.08	2.1127	1.085	0.635	0.155	DINM[15.99]NDYKGK	8	mTXNPx(42);	KGILR	1	mTXNPx(143);	150.143	Target	35	44	143	147	intra	Unique	0	0	0	0	1	0	0	0	0
DSS	H	ox	30C	L	ox	42C	Fwd	07	11	4325	1125.08	4	12.0753	2	0	0	1	4325	57.4738	4496.28	4	4496.29	1.1292	0.07	0.01	0.03	AIEMSKDALVPIHMEGLGGK	6	decoy_mTXNPx(90);	NKEFFEGAK[156.08]TTDLTPQGPK	1	decoy_mTXNPx(2);	138.068	Decoy	85	104	2	20	intra	Ambiguous (1)	0	0	0	0	0	0	1	0	0
DSS	H	ox	30C	L	ox	42C	Fwd	07	11	4325	1125.08	4	12.0753	2	0	0	1	4325	57.4738	4496.28	4	4496.29	1.1292	0.07	0.01	0.03	AIEMSKDALVPIHMEGLGGK	6	decoy_mTXNPx(90);	NKEFFEGAK[156.08]TTDLTPQGPK	2	decoy_mTXNPx(3);	138.068	Decoy	85	104	2	20	intra	Ambiguous (2)	0	0	0	0	0	0	1	0	0
DSS	H	ox	30C	L	ox	42C	Fwd	07	11	4544	891.822	3	12.0753	2	0	0	1	4544	60.295	2672.44	3	2672.44	-1.4788	4.455	3.735	0	KKGGLGEMHIPVLADK[155.09]SMEIAR	1	mTXNPx(100);	-	2	-	138.068	Target	100	121	0	0	loop	Unique	1	0	0	0	0	0	0	0	0
DSS	H	ox	30C	L	ox	42C	Fwd	07	11	4643	891.821	3	12.0753	2	0	0	1	4643	61.3798	2672.44	3	2672.44	-0.4984	4.295	3.73	0	KKGGLGEMHIPVLADK[155.09]SMEIAR	1	mTXNPx(100);	-	2	-	138.068	Target	100	121	0	0	loop	Unique	1	0	0	0	0	0	0	0	0
DSS	H	ox	30C	L	ox	42C	Fwd	07	11	4727	891.822	3	12.0753	2	0	0	1	4727	62.4608	2672.44	3	2672.44	-2.0904	4.15	3.405	0	KKGGLGEMHIPVLADK[155.09]SMEIAR	1	mTXNPx(100);	-	2	-	138.068	Target	100	121	0	0	loop	Unique	1	0	0	0	0	0	0	0	0
DSS	H	ox	30C	L	ox	42C	Fwd	07	11	2968	616.342	3	12.0753	1	0	0	1	2968	40.5406	1846	3	1846	-0.606	3.46	3.46	0	KKGGLGEM[15.99]HIPVLADK	1	mTXNPx(100);	-	2	-	138.068	Target	100	115	0	0	loop	Unique	0	0	0	0	1	0	0	0	0
DSS	H	ox	30C	L	ox	42C	Fwd	07	11	3714	611.01	3	12.0753	1	0	0	1	3714	49.691	1830.01	3	1830.01	-0.5259	3.425	3.425	0	KKGGLGEMHIPVLADK	1	mTXNPx(100);	-	2	-	138.068	Target	100	115	0	0	loop	Unique	0	0	0	0	0	0	0	0	0
DSS	H	ox	30C	L	ox	42C	Fwd	07	11	3884	611.01	3	12.0753	1	0	0	1	3884	51.8705	1830.01	3	1830.01	-1.0565	3.27	3.27	0	KKGGLGEMHIPVLADK	1	mTXNPx(100);	-	2	-	138.068	Target	100	115	0	0	loop	Unique	0	0	0	0	0	0	0	0	0
DSS	H	ox	30C	L	ox	42C	Fwd	07	11	3886	916.012	2	12.0753	1	0	0	1	3886	51.8839	1830.01	2	1830.01	-1.0605	3.235	3.235	0	KKGGLGEMHIPVLADK	1	mTXNPx(100);	-	2	-	138.068	Target	100	115	0	0	loop	Unique	0	0	0	0	0	0	0	0	0
DSS	H	ox	30C	L	ox	42C	Fwd	07	11	4921	892.148	3	12.0753	2	0	0	1	4921	65.1757	2673.42	3	2673.42	0.5312	3.155	2.765	0	KKGGLGEMHIPVLADK[156.08]SMEIAR	1	mTXNPx(100);	-	2	-	138.068	Target	100	121	0	0	loop	Unique	0	1	0	0	0	0	0	0	0
DSS	H	ox	30C	L	ox	42C	Fwd	07	11	4945	892.148	3	12.0753	2	0	0	1	4945	65.5123	2673.42	3	2673.42	0.7972	3.09	2.805	0	KKGGLGEMHIPVLADK[156.08]SMEIAR	1	mTXNPx(100);	-	2	-	138.068	Target	100	121	0	0	loop	Unique	0	1	0	0	0	0	0	0	0
DSS	H	ox	30C	L	ox	42C	Fwd	07	11	3717	916.011	2	12.0753	1	0	0	1	3717	49.7166	1830.01	2	1830.01	-0.1011	3.085	3.085	0	KKGGLGEMHIPVLADK	1	mTXNPx(100);	-	2	-	138.068	Target	100	115	0	0	loop	Unique	0	0	0	0	0	0	0	0	0
DSS	H	ox	30C	L	ox	42C	Fwd	07	11	4847	892.148	3	12.0753	2	0	0	1	4847	64.1288	2673.42	3	2673.42	-0.0608	3.02	2.54	0	KKGGLGEMHIPVLADK[156.08]SMEIAR	1	mTXNPx(100);	-	2	-	138.068	Target	100	121	0	0	loop	Unique	0	1	0	0	0	0	0	0	0
DSS	H	ox	30C	L	ox	42C	Fwd	07	11	3400	616.342	3	12.0753	1	0	0	1	3400	45.6636	1846.01	3	1846	-1.7664	3.015	3.015	0	KKGGLGEM[15.99]HIPVLADK	1	mTXNPx(100);	-	2	-	138.068	Target	100	115	0	0	loop	Unique	0	0	0	0	1	0	0	0	0
DSS	H	ox	30C	L	ox	42C	Fwd	07	11	3803	611.01	3	12.0753	1	0	0	1	3803	50.8003	1830.01	3	1830.01	-0.6502	2.935	2.935	0	KKGGLGEMHIPVLADK	1	mTXNPx(100);	-	2	-	138.068	Target	100	115	0	0	loop	Unique	0	0	0	0	0	0	0	0	0
DSS	H	ox	30C	L	ox	42C	Fwd	07	11	3410	620.367	3	12.0753	1	1	0	1	3410	45.7713	1858.08	3	1858.08	-1.4349	2.885	2.885	0	KKGGLGEM[15.99]HIPVLADK	1	mTXNPx(100);	-	2	-	150.143	Target	100	115	0	0	loop	Unique	0	0	0	0	1	0	0	0	0
DSS	H	ox	30C	L	ox	42C	Fwd	07	11	3804	916.011	2	12.0753	1	0	0	1	3804	50.808	1830.01	2	1830.01	0.0927	2.715	2.715	0	KKGGLGEMHIPVLADK	1	mTXNPx(100);	-	2	-	138.068	Target	100	115	0	0	loop	Unique	0	0	0	0	0	0	0	0	0
DSS	H	ox	30C	L	ox	42C	Fwd	07	11	3056	616.341	3	12.0753	1	0	0	1	3056	41.5676	1846	3	1846	0.5594	2.67	2.67	0	KKGGLGEM[15.99]HIPVLADK	1	mTXNPx(100);	-	2	-	138.068	Target	100	115	0	0	loop	Unique	0	0	0	0	1	0	0	0	0
DSS	H	ox	30C	L	ox	42C	Fwd	07	11	3448	930.049	2	12.0753	1	1	0	1	3448	46.2835	1858.08	2	1858.08	-2.9502	2.505	2.505	0	KKGGLGEM[15.99]HIPVLADK	1	mTXNPx(100);	-	2	-	150.143	Target	100	115	0	0	loop	Unique	0	0	0	0	1	0	0	0	0
DSS	H	ox	30C	L	ox	42C	Fwd	07	11	3452	620.368	3	12.0753	1	1	0	1	3452	46.3398	1858.08	3	1858.08	-2.5439	2.48	2.48	0	KKGGLGEM[15.99]HIPVLADK	1	mTXNPx(100);	-	2	-	150.143	Target	100	115	0	0	loop	Unique	0	0	0	0	1	0	0	0	0
DSS	H	ox	30C	L	ox	42C	Fwd	07	11	3903	922.049	2	12.0753	1	1	0	1	3903	52.1153	1842.08	2	1842.08	-0.4254	2.46	2.46	0	KKGGLGEMHIPVLADK	1	mTXNPx(100);	-	2	-	150.143	Target	100	115	0	0	loop	Unique	0	0	0	0	0	0	0	0	0
DSS	H	ox	30C	L	ox	42C	Fwd	07	11	3429	924.01	2	12.0753	1	0	0	1	3429	46.0134	1846.01	2	1846	-2.1679	2.405	2.405	0	KKGGLGEM[15.99]HIPVLADK	1	mTXNPx(100);	-	2	-	138.068	Target	100	115	0	0	loop	Unique	0	0	0	0	1	0	0	0	0
DSS	H	ox	30C	L	ox	42C	Fwd	07	11	2990	924.008	2	12.0753	1	0	0	1	2990	40.7802	1846	2	1846	0.1024	2.385	2.385	0	KKGGLGEM[15.99]HIPVLADK	1	mTXNPx(100);	-	2	-	138.068	Target	100	115	0	0	loop	Unique	0	0	0	0	1	0	0	0	0
DSS	H	ox	30C	L	ox	42C	Fwd	07	11	3038	620.366	3	12.0753	1	1	0	1	3038	41.3358	1858.07	3	1858.08	1.385	2.385	2.385	0	KKGGLGEM[15.99]HIPVLADK	1	mTXNPx(100);	-	2	-	150.143	Target	100	115	0	0	loop	Unique	0	0	0	0	1	0	0	0	0
DSS	H	ox	30C	L	ox	42C	Fwd	07	11	3715	922.047	2	12.0753	1	1	0	1	3715	49.6976	1842.08	2	1842.08	1.2878	2.385	2.385	0	KKGGLGEMHIPVLADK	1	mTXNPx(100);	-	2	-	150.143	Target	100	115	0	0	loop	Unique	0	0	0	0	0	0	0	0	0
DSS	H	ox	30C	L	ox	42C	Fwd	07	11	3794	615.033	3	12.0753	1	1	0	1	3794	50.6833	1842.08	3	1842.08	2.5918	2.38	2.38	0	KKGGLGEMHIPVLADK	1	mTXNPx(100);	-	2	-	150.143	Target	100	115	0	0	loop	Unique	0	0	0	0	0	0	0	0	0
DSS	H	ox	30C	L	ox	42C	Fwd	07	11	3659	620.366	3	12.0753	1	1	0	1	3659	48.977	1858.08	3	1858.08	0.022	2.34	2.34	0	KKGGLGEM[15.99]HIPVLADK	1	mTXNPx(100);	-	2	-	150.143	Target	100	115	0	0	loop	Unique	0	0	0	0	1	0	0	0	0
DSS	H	ox	30C	L	ox	42C	Fwd	07	11	3104	924.009	2	12.0753	1	0	0	1	3104	42.0943	1846	2	1846	-0.37	2.26	2.26	0	KKGGLGEM[15.99]HIPVLADK	1	mTXNPx(100);	-	2	-	138.068	Target	100	115	0	0	loop	Unique	0	0	0	0	1	0	0	0	0
DSS	H	ox	30C	L	ox	42C	Fwd	07	11	3875	615.035	3	12.0753	1	1	0	1	3875	51.7505	1842.08	3	1842.08	-0.0519	2.175	2.175	0	KKGGLGEMHIPVLADK	1	mTXNPx(100);	-	2	-	150.143	Target	100	115	0	0	loop	Unique	0	0	0	0	0	0	0	0	0
DSS	H	ox	30C	L	ox	42C	Fwd	07	11	2955	620.365	3	12.0753	1	1	0	1	2955	40.3873	1858.07	3	1858.08	2.4371	2.12	2.12	0	KKGGLGEM[15.99]HIPVLADK	1	mTXNPx(100);	-	2	-	150.143	Target	100	115	0	0	loop	Unique	0	0	0	0	1	0	0	0	0
DSS	H	ox	30C	L	ox	42C	Fwd	07	11	4691	899.871	3	12.0753	2	1	0	1	4691	62.014	2696.59	3	2696.59	-0.2595	2.11	1.645	0	KKGGLGEMHIPVLADK[167.17]SMEIAR	1	mTXNPx(100);	-	2	-	150.143	Target	100	121	0	0	loop	Unique	0	0	1	0	0	0	0	0	0
DSS	H	ox	30C	L	ox	42C	Fwd	07	11	3364	930.047	2	12.0753	1	1	0	1	3364	45.1796	1858.08	2	1858.08	-0.9051	2.105	2.105	0	KKGGLGEM[15.99]HIPVLADK	1	mTXNPx(100);	-	2	-	150.143	Target	100	115	0	0	loop	Unique	0	0	0	0	1	0	0	0	0
DSS	H	ox	30C	L	ox	42C	Fwd	07	11	3129	620.365	3	12.0753	1	1	0	1	3129	42.4135	1858.07	3	1858.08	1.6638	2.065	2.065	0	KKGGLGEM[15.99]HIPVLADK	1	mTXNPx(100);	-	2	-	150.143	Target	100	115	0	0	loop	Unique	0	0	0	0	1	0	0	0	0
DSS	H	ox	30C	L	ox	42C	Fwd	07	11	4485	905.203	3	12.0753	2	1	0	1	4485	59.6001	2712.59	3	2712.58	-1.4161	1.98	1.585	0	KKGGLGEMHIPVLADK[167.17]SM[15.99]EIAR	1	mTXNPx(100);	-	2	-	150.143	Target	100	121	0	0	loop	Unique	0	0	1	0	1	0	0	0	0
DSS	H	ox	30C	L	ox	42C	Fwd	07	11	3821	922.047	2	12.0753	1	1	0	1	3821	51.023	1842.08	2	1842.08	2.0142	1.95	1.95	0	KKGGLGEMHIPVLADK	1	mTXNPx(100);	-	2	-	150.143	Target	100	115	0	0	loop	Unique	0	0	0	0	0	0	0	0	0
DSS	H	ox	30C	L	ox	42C	Fwd	07	11	4839	900.198	3	12.0753	2	1	0	1	4839	64.0173	2697.57	3	2697.57	0.8912	1.925	1.405	0	KKGGLGEMHIPVLADK[168.15]SMEIAR	1	mTXNPx(100);	-	2	-	150.143	Target	100	121	0	0	loop	Unique	0	0	0	1	0	0	0	0	0
DSS	H	ox	30C	L	ox	42C	Fwd	07	11	3704	615.035	3	12.0753	1	1	0	1	3704	49.5691	1842.08	3	1842.08	-0.066	1.895	1.895	0	KKGGLGEMHIPVLADK	1	mTXNPx(100);	-	2	-	150.143	Target	100	115	0	0	loop	Unique	0	0	0	0	0	0	0	0	0
DSS	H	ox	30C	L	ox	42C	Fwd	07	11	2988	930.045	2	12.0753	1	1	0	1	2988	40.7606	1858.08	2	1858.08	0.9256	1.85	1.85	0	KKGGLGEM[15.99]HIPVLADK	1	mTXNPx(100);	-	2	-	150.143	Target	100	115	0	0	loop	Unique	0	0	0	0	1	0	0	0	0
DSS	H	ox	30C	L	ox	42C	Fwd	07	11	3753	620.365	3	12.0753	1	1	0	1	3753	50.1388	1858.07	3	1858.08	1.7156	1.79	1.79	0	KKGGLGEM[15.99]HIPVLADK	1	mTXNPx(100);	-	2	-	150.143	Target	100	115	0	0	loop	Unique	0	0	0	0	1	0	0	0	0
DSS	H	ox	30C	L	ox	42C	Fwd	07	11	4554	905.531	3	12.0753	2	1	0	1	4554	60.405	2713.57	3	2713.57	-1.3145	1.78	1.54	0	KKGGLGEMHIPVLADK[168.15]SM[15.99]EIAR	1	mTXNPx(100);	-	2	-	150.143	Target	100	121	0	0	loop	Unique	0	0	0	1	1	0	0	0	0
DSS	H	ox	30C	L	ox	42C	Fwd	07	11	4876	1337.72	2	12.0753	2	0	0	1	4876	64.5329	2673.42	2	2673.42	1.1483	1.6	1.6	0	KKGGLGEMHIPVLADK[156.08]SMEIAR	1	mTXNPx(100);	-	2	-	138.068	Target	100	121	0	0	loop	Unique	0	1	0	0	0	0	0	0	0
DSS	H	ox	30C	L	ox	42C	Fwd	07	11	4596	899.871	3	12.0753	2	1	0	1	4596	60.8668	2696.59	3	2696.59	-0.5014	1.315	0.8	0	KKGGLGEMHIPVLADK[167.17]SMEIAR	1	mTXNPx(100);	-	2	-	150.143	Target	100	121	0	0	loop	Unique	0	0	1	0	0	0	0	0	0
DSS	H	ox	30C	L	ox	42C	Fwd	07	11	2971	930.044	2	12.0753	1	1	0	1	2971	40.5743	1858.07	2	1858.08	2.253	0.55	0.55	0	KKGGLGEM[15.99]HIPVLADK	1	mTXNPx(100);	-	2	-	150.143	Target	100	115	0	0	loop	Unique	0	0	0	0	1	0	0	0	0
DSS	H	ox	30C	L	ox	42C	Fwd	07	11	4507	797.426	3	12.0753	1	0	0	1	4507	59.8751	2389.25	3	2389.25	-2.108	1.7	1.7	0	KGGLGEMHIPVLADKSMEIAR	1	mTXNPx(101);	-	15	-	138.068	Target	101	121	0	0	loop	Unique	0	0	0	0	0	0	0	0	0
DSS	H	ox	30C	L	ox	42C	Fwd	07	11	4508	801.451	3	12.0753	1	1	0	1	4508	59.8833	2401.33	3	2401.32	-2.1616	1.175	1.175	0	KGGLGEMHIPVLADKSMEIAR	1	mTXNPx(101);	-	15	-	150.143	Target	101	121	0	0	loop	Unique	0	0	0	0	0	0	0	0	0
DSS	H	ox	30C	L	ox	42C	Fwd	07	11	4988	1134.09	4	12.0753	1	0	0	1	4988	66.1493	4532.32	4	4532.31	-1.5853	0.325	0.325	0.16	AIEM[15.99]SKDALVPIHM[15.99]EGLGGKK	20	decoy_mTXNPx(104);	GGLGEMHIPVLADKSM[15.99]EIAR	14	mTXNPx(115);	138.068	Decoy	85	105	102	121	inter	Unique	0	0	0	0	2	0	0	0	0
DSS	H	ox	30C	L	ox	42C	Fwd	07	11	4322	1066.22	3	12.0753	2	0	0	1	4322	57.4298	3195.64	3	3195.65	0.3634	0.08	0.08	0.035	GLFIIDKK[156.08]GILR	7	mTXNPx(142);	GSHM[15.99]NLDYQMYR	1	mTXNPx(1);	138.068	Target	136	147	1	12	intra	Ambiguous (1)	0	1	0	0	0	0	0	0	0
DSS	H	ox	30C	L	ox	42C	Fwd	07	11	3446	765.761	3	12.0753	2	0	0	1	3446	46.2555	2294.26	3	2294.26	-2.1769	1.35	1.35	0.09	GLFIIDKK	7	mTXNPx(142);	NK[155.09]EFFEGAK	1	decoy_mTXNPx(2);	138.068	Decoy	136	143	2	10	inter	Ambiguous (1)	0	0	0	0	0	1	0	0	0
DSS	H	ox	30C	L	ox	42C	Fwd	07	11	3446	765.761	3	12.0753	2	0	0	1	3446	46.2555	2294.26	3	2294.26	-2.1769	1.35	1.35	0.09	GLFIIDKK	7	mTXNPx(142);	n[155.09]NKEFFEGAK	2	decoy_mTXNPx(3);	138.068	Decoy	136	143	2	11	inter	Ambiguous (2)	0	0	0	0	0	1	0	0	0
DSS	H	ox	30C	L	ox	42C	Fwd	07	11	5207	755.972	2	12.0753	1	0	0	1	5207	69.4155	1509.93	2	1509.93	-0.6686	2.655	2.56	0	GLFIIDKKGILR	7	mTXNPx(142);	-	8	-	138.068	Target	136	147	0	0	loop	Unique	0	0	0	0	0	0	0	0	0
DSS	H	ox	30C	L	ox	42C	Fwd	07	11	5138	755.972	2	12.0753	1	0	0	1	5138	68.3803	1509.93	2	1509.93	-0.4193	2.57	2.34	0	GLFIIDKKGILR	7	mTXNPx(142);	-	8	-	138.068	Target	136	147	0	0	loop	Unique	0	0	0	0	0	0	0	0	0
DSS	H	ox	30C	L	ox	42C	Fwd	07	11	5071	755.972	2	12.0753	1	0	0	1	5071	67.3768	1509.93	2	1509.93	-1.4296	2.545	2.39	0	GLFIIDKKGILR	7	mTXNPx(142);	-	8	-	138.068	Target	136	147	0	0	loop	Unique	0	0	0	0	0	0	0	0	0
DSS	H	ox	30C	L	ox	42C	Fwd	07	11	5128	762.009	2	12.0753	1	1	0	1	5128	68.2379	1522	2	1522	-0.0118	2.115	2.085	0	GLFIIDKKGILR	7	mTXNPx(142);	-	8	-	150.143	Target	136	147	0	0	loop	Unique	0	0	0	0	0	0	0	0	0
DSS	H	ox	30C	L	ox	42C	Fwd	07	11	5062	762.01	2	12.0753	1	1	0	1	5062	67.2488	1522	2	1522	-0.8985	1.845	1.205	0	GLFIIDKKGILR	7	mTXNPx(142);	-	8	-	150.143	Target	136	147	0	0	loop	Unique	0	0	0	0	0	0	0	0	0
DSS	H	ox	30C	L	ox	42C	Fwd	07	11	4322	1066.22	3	12.0753	2	0	0	1	4322	57.4298	3195.64	3	3195.65	0.3634	0.08	0.08	0.035	GLFIIDK[156.08]KGILR	8	mTXNPx(143);	GSHM[15.99]NLDYQMYR	1	mTXNPx(1);	138.068	Target	136	147	1	12	intra	Ambiguous (2)	0	1	0	0	0	0	0	0	0
DSS	H	ox	30C	L	ox	42C	Fwd	07	11	4793	886.877	7	12.0753	2	0	0	1	4793	63.3871	6201.09	7	6201.1	2.6645	0.13	0.025	0	DSFAIIETPCVFTFDMPYFFLVIYKGKYDNM[15.99]NIDK[167.17]IAGNVVAQGSFQPAAER	25	decoy_mTXNPx(161);	-	27	-	138.068	Decoy	137	188	0	0	loop	Ambiguous (1)	0	0	1	0	1	0	0	0	0
DSS	H	ox	30C	L	ox	42C	Fwd	07	11	4793	887.02	7	12.0753	2	0	0	1	4793	63.3871	6202.09	7	6202.09	-0.4567	0.13	0.025	0	DSFAIIETPCVFTFDMPYFFLVIYKGKYDNM[15.99]NIDK[168.15]IAGNVVAQGSFQPAAER	25	decoy_mTXNPx(161);	-	27	-	138.068	Decoy	137	188	0	0	loop	Ambiguous (2)	0	0	0	1	1	0	0	0	0
DSS	H	ox	30C	L	ox	42C	Fwd	07	11	4793	886.877	7	12.0753	2	1	0	1	4793	63.3871	6201.09	7	6201.1	2.6645	0.13	0.025	0	DSFAIIETPCVFTFDMPYFFLVIYKGKYDNM[15.99]NIDK[155.09]IAGNVVAQGSFQPAAER	25	decoy_mTXNPx(161);	-	27	-	150.143	Decoy	137	188	0	0	loop	Ambiguous (3)	1	0	0	0	1	0	0	0	0
DSS	H	ox	30C	L	ox	42C	Fwd	07	11	4793	887.02	7	12.0753	2	1	0	1	4793	63.3871	6202.09	7	6202.09	-0.4567	0.13	0.025	0	DSFAIIETPCVFTFDMPYFFLVIYKGKYDNM[15.99]NIDK[156.08]IAGNVVAQGSFQPAAER	25	decoy_mTXNPx(161);	-	27	-	150.143	Decoy	137	188	0	0	loop	Ambiguous (4)	0	1	0	0	1	0	0	0	0
DSS	H	ox	30C	L	ox	42C	Fwd	07	11	4793	886.877	7	12.0753	2	0	0	1	4793	63.3871	6201.09	7	6201.1	2.6645	0.13	0.025	0	DSFAIIETPCVFTFDMPYFFLVIYKGK[167.17]YDNM[15.99]NIDKIAGNVVAQGSFQPAAER	25	decoy_mTXNPx(161);	-	35	-	138.068	Decoy	137	188	0	0	loop	Ambiguous (5)	0	0	1	0	1	0	0	0	0
DSS	H	ox	30C	L	ox	42C	Fwd	07	11	4793	887.02	7	12.0753	2	0	0	1	4793	63.3871	6202.09	7	6202.09	-0.4567	0.13	0.025	0	DSFAIIETPCVFTFDMPYFFLVIYKGK[168.15]YDNM[15.99]NIDKIAGNVVAQGSFQPAAER	25	decoy_mTXNPx(161);	-	35	-	138.068	Decoy	137	188	0	0	loop	Ambiguous (6)	0	0	0	1	1	0	0	0	0
DSS	H	ox	30C	L	ox	42C	Fwd	07	11	4793	886.877	7	12.0753	2	1	0	1	4793	63.3871	6201.09	7	6201.1	2.6645	0.13	0.025	0	DSFAIIETPCVFTFDMPYFFLVIYKGK[155.09]YDNM[15.99]NIDKIAGNVVAQGSFQPAAER	25	decoy_mTXNPx(161);	-	35	-	150.143	Decoy	137	188	0	0	loop	Ambiguous (7)	1	0	0	0	1	0	0	0	0
DSS	H	ox	30C	L	ox	42C	Fwd	07	11	4793	887.02	7	12.0753	2	1	0	1	4793	63.3871	6202.09	7	6202.09	-0.4567	0.13	0.025	0	DSFAIIETPCVFTFDMPYFFLVIYKGK[156.08]YDNM[15.99]NIDKIAGNVVAQGSFQPAAER	25	decoy_mTXNPx(161);	-	35	-	150.143	Decoy	137	188	0	0	loop	Ambiguous (8)	0	1	0	0	1	0	0	0	0
DSS	H	ox	30C	L	ox	42C	Fwd	07	11	4793	886.877	7	12.0753	2	0	0	1	4793	63.3871	6201.09	7	6201.1	2.6645	0.13	0.025	0	DSFAIIETPCVFTFDMPYFFLVIYK[167.17]GKYDNM[15.99]NIDKIAGNVVAQGSFQPAAER	27	decoy_mTXNPx(163);	-	35	-	138.068	Decoy	137	188	0	0	loop	Ambiguous (9)	0	0	1	0	1	0	0	0	0
DSS	H	ox	30C	L	ox	42C	Fwd	07	11	4793	887.02	7	12.0753	2	0	0	1	4793	63.3871	6202.09	7	6202.09	-0.4567	0.13	0.025	0	DSFAIIETPCVFTFDMPYFFLVIYK[168.15]GKYDNM[15.99]NIDKIAGNVVAQGSFQPAAER	27	decoy_mTXNPx(163);	-	35	-	138.068	Decoy	137	188	0	0	loop	Ambiguous (10)	0	0	0	1	1	0	0	0	0
DSS	H	ox	30C	L	ox	42C	Fwd	07	11	4793	886.877	7	12.0753	2	1	0	1	4793	63.3871	6201.09	7	6201.1	2.6645	0.13	0.025	0	DSFAIIETPCVFTFDMPYFFLVIYK[155.09]GKYDNM[15.99]NIDKIAGNVVAQGSFQPAAER	27	decoy_mTXNPx(163);	-	35	-	150.143	Decoy	137	188	0	0	loop	Ambiguous (11)	1	0	0	0	1	0	0	0	0
DSS	H	ox	30C	L	ox	42C	Fwd	07	11	4793	887.02	7	12.0753	2	1	0	1	4793	63.3871	6202.09	7	6202.09	-0.4567	0.13	0.025	0	DSFAIIETPCVFTFDMPYFFLVIYK[156.08]GKYDNM[15.99]NIDKIAGNVVAQGSFQPAAER	27	decoy_mTXNPx(163);	-	35	-	150.143	Decoy	137	188	0	0	loop	Ambiguous (12)	0	1	0	0	1	0	0	0	0
DSS	H	red	42C	L	red	30C	Rev	02	04	4435	764.754	3	12.0753	1	1	0	1	4435	60.9776	2291.24	3	2291.24	0.0766	4.855	4.855	0	GGLGEMHIPVLADK[168.15]SMEIAR	-1	mTXNPx;	-	-1	-	0	Target	0	0	0	0	single	Unique	0	0	0	1	0	0	0	0	0
DSS	H	red	42C	L	red	30C	Rev	02	04	3696	765.733	3	12.0753	1	0	0	1	3696	51.484	2294.18	3	2294.18	-1.0202	4.15	4.15	0	GGLGEM[15.99]HIPVLADK[155.09]SMEIAR	-1	mTXNPx;	-	-1	-	0	Target	0	0	0	0	single	Unique	1	0	0	0	1	0	0	0	0
DSS	H	red	42C	L	red	30C	Rev	02	04	3697	668.384	3	12.0753	2	0	0	1	3697	51.5007	2002.13	3	2002.13	-0.4619	3.955	3.955	0	K[155.09]K[155.09]GGLGEMHIPVLADK	-1	mTXNPx;	-	-1	-	0	Target	0	0	0	0	single	Unique	2	0	0	0	0	0	0	0	0
DSS	H	red	42C	L	red	30C	Rev	02	04	3803	668.711	3	12.0753	2	0	0	1	3803	52.9683	2003.11	3	2003.11	0.4943	3.87	3.87	0	K[156.08]K[155.09]GGLGEMHIPVLADK	-1	mTXNPx;	-	-1	-	0	Target	0	0	0	0	single	Unique	1	1	0	0	0	0	0	0	0
DSS	H	red	42C	L	red	30C	Rev	02	04	3120	463.012	4	12.0753	1	0	0	1	3120	43.7365	1848.02	4	1848.02	-0.2859	3.76	3.76	0	K[156.08]KGGLGEMHIPVLADK	-1	mTXNPx;	-	-1	-	0	Target	0	0	0	0	single	Unique	0	1	0	0	0	0	0	0	0
DSS	H	red	42C	L	red	30C	Rev	02	04	4196	764.428	3	12.0753	1	1	0	1	4196	57.8133	2290.26	3	2290.26	-2.001	3.74	3.74	0	GGLGEMHIPVLADK[167.17]SMEIAR	-1	mTXNPx;	-	-1	-	0	Target	0	0	0	0	single	Unique	0	0	1	0	0	0	0	0	0
DSS	H	red	42C	L	red	30C	Rev	02	04	4217	760.403	3	12.0753	1	0	0	1	4217	58.0921	2278.19	3	2278.18	-2.7986	3.67	3.67	0	GGLGEMHIPVLADK[155.09]SMEIAR	-1	mTXNPx;	-	-1	-	0	Target	0	0	0	0	single	Unique	1	0	0	0	0	0	0	0	0
DSS	H	red	42C	L	red	30C	Rev	02	04	4461	760.73	3	12.0753	1	0	0	1	4461	61.3315	2279.17	3	2279.17	-0.8474	3.61	3.61	0	GGLGEMHIPVLADK[156.08]SMEIAR	-1	mTXNPx;	-	-1	-	0	Target	0	0	0	0	single	Unique	0	1	0	0	0	0	0	0	0
DSS	H	red	42C	L	red	30C	Rev	02	04	3213	463.013	4	12.0753	1	0	0	1	3213	44.8943	1848.02	4	1848.02	-2.9156	3.585	3.585	0	K[156.08]KGGLGEMHIPVLADK	-1	mTXNPx;	-	-1	-	0	Target	0	0	0	0	single	Unique	0	1	0	0	0	0	0	0	0
DSS	H	red	42C	L	red	30C	Rev	02	04	3109	835.378	2	12.0753	1	0	0	1	3109	43.5998	1668.74	2	1668.74	-2.1584	3.565	3.565	0	n[155.09]GSHMNLDYQMYR	-1	mTXNPx;	-	-1	-	0	Target	0	0	0	0	single	Unique	1	0	0	0	0	0	0	0	0
DSS	H	red	42C	L	red	30C	Rev	02	04	3575	573.987	3	12.0753	1	0	0	1	3575	49.8573	1718.94	3	1718.94	-0.0635	3.52	3.085	0	K[155.09]GGLGEMHIPVLADK	-1	mTXNPx;	-	-1	-	0	Target	0	0	0	0	single	Unique	1	0	0	0	0	0	0	0	0
DSS	H	red	42C	L	red	30C	Rev	02	04	3487	617.013	3	12.0753	1	0	0	1	3487	48.6148	1848.02	3	1848.02	-0.3972	3.46	3.46	0	KK[156.08]GGLGEMHIPVLADK	-1	mTXNPx;	-	-1	-	0	Target	0	0	0	0	single	Unique	0	1	0	0	0	0	0	0	0
DSS	H	red	42C	L	red	30C	Rev	02	04	3508	860.476	2	12.0753	1	0	0	1	3508	48.9048	1718.94	2	1718.94	0.3502	3.33	2.875	0	K[155.09]GGLGEMHIPVLADK	-1	mTXNPx;	-	-1	-	0	Target	0	0	0	0	single	Unique	1	0	0	0	0	0	0	0	0
DSS	H	red	42C	L	red	30C	Rev	02	04	3046	579.647	3	12.0753	1	0	0	1	3046	42.7765	1735.92	3	1735.92	-0.7392	3.315	2.49	0	K[156.08]GGLGEM[15.99]HIPVLADK	-1	mTXNPx;	-	-1	-	0	Target	0	0	0	0	single	Unique	0	1	0	0	1	0	0	0	0
DSS	H	red	42C	L	red	30C	Rev	02	04	3189	835.378	2	12.0753	1	0	0	1	3189	44.5977	1668.74	2	1668.74	-2.0596	3.315	3.315	0	n[155.09]GSHMNLDYQMYR	-1	mTXNPx;	-	-1	-	0	Target	0	0	0	0	single	Unique	1	0	0	0	0	0	0	0	0
DSS	H	red	42C	L	red	30C	Rev	02	04	2523	622.016	3	12.0753	1	0	0	1	2523	36.192	1863.03	3	1863.03	1.006	3.225	3.225	0	KK[155.09]GGLGEM[15.99]HIPVLADK	-1	mTXNPx;	-	-1	-	0	Target	0	0	0	0	single	Unique	1	0	0	0	1	0	0	0	0
DSS	H	red	42C	L	red	30C	Rev	02	04	3243	620.711	3	12.0753	1	1	0	1	3243	45.2845	1859.11	3	1859.11	-1.5649	3.15	3.15	0	KK[167.17]GGLGEMHIPVLADK	-1	mTXNPx;	-	-1	-	0	Target	0	0	0	0	single	Unique	0	0	1	0	0	0	0	0	0
DSS	H	red	42C	L	red	30C	Rev	02	04	3907	668.711	3	12.0753	2	0	0	1	3907	53.9878	2003.11	3	2003.11	1.1374	3.005	3.005	0	K[156.08]K[155.09]GGLGEMHIPVLADK	-1	mTXNPx;	-	-1	-	0	Target	0	0	0	0	single	Unique	1	1	0	0	0	0	0	0	0
DSS	H	red	42C	L	red	30C	Rev	02	04	2687	626.369	3	12.0753	1	1	0	1	2687	38.3718	1876.09	3	1876.09	0.9856	2.915	2.915	0	KK[168.15]GGLGEM[15.99]HIPVLADK	-1	mTXNPx;	-	-1	-	0	Target	0	0	0	0	single	Unique	0	0	0	1	1	0	0	0	0
DSS	H	red	42C	L	red	30C	Rev	02	04	3270	835.378	2	12.0753	1	0	0	1	3270	45.6495	1668.74	2	1668.74	-2.1492	2.845	2.845	0	n[155.09]GSHMNLDYQMYR	-1	mTXNPx;	-	-1	-	0	Target	0	0	0	0	single	Unique	1	0	0	0	0	0	0	0	0
DSS	H	red	42C	L	red	30C	Rev	02	04	3511	866.513	2	12.0753	1	1	0	1	3511	48.951	1731.01	2	1731.01	1.6637	2.83	2.255	0	K[167.17]GGLGEMHIPVLADK	-1	mTXNPx;	-	-1	-	0	Target	0	0	0	0	single	Unique	0	0	1	0	0	0	0	0	0
DSS	H	red	42C	L	red	30C	Rev	02	04	3799	578.34	3	12.0753	1	1	0	1	3799	52.9125	1732	3	1732	0.8119	2.83	2.435	0	K[168.15]GGLGEMHIPVLADK	-1	mTXNPx;	-	-1	-	0	Target	0	0	0	0	single	Unique	0	0	0	1	0	0	0	0	0
DSS	H	red	42C	L	red	30C	Rev	02	04	3461	835.87	2	12.0753	1	0	0	1	3461	48.247	1669.73	2	1669.72	-1.7043	2.8	2.8	0	n[156.08]GSHMNLDYQMYR	-1	mTXNPx;	-	-1	-	0	Target	0	0	0	0	single	Unique	0	1	0	0	0	0	0	0	0
DSS	H	red	42C	L	red	30C	Rev	02	04	3119	617.013	3	12.0753	1	0	0	1	3119	43.7273	1848.02	3	1848.02	-0.2973	2.78	2.78	0	KK[156.08]GGLGEMHIPVLADK	-1	mTXNPx;	-	-1	-	0	Target	0	0	0	0	single	Unique	0	1	0	0	0	0	0	0	0
DSS	H	red	42C	L	red	30C	Rev	02	04	2473	622.344	3	12.0753	1	0	0	1	2473	35.4937	1864.01	3	1864.01	1.2751	2.74	2.74	0	KK[156.08]GGLGEM[15.99]HIPVLADK	-1	mTXNPx;	-	-1	-	0	Target	0	0	0	0	single	Unique	0	1	0	0	1	0	0	0	0
DSS	H	red	42C	L	red	30C	Rev	02	04	3744	860.969	2	12.0753	1	0	0	1	3744	52.1625	1719.92	2	1719.92	-0.5959	2.735	1.9	0	K[156.08]GGLGEMHIPVLADK	-1	mTXNPx;	-	-1	-	0	Target	0	0	0	0	single	Unique	0	1	0	0	0	0	0	0	0
DSS	H	red	42C	L	red	30C	Rev	02	04	2743	622.344	3	12.0753	1	0	0	1	2743	39.0542	1864.01	3	1864.01	0.9341	2.665	2.665	0	KK[156.08]GGLGEM[15.99]HIPVLADK	-1	mTXNPx;	-	-1	-	0	Target	0	0	0	0	single	Unique	0	1	0	0	1	0	0	0	0
DSS	H	red	42C	L	red	30C	Rev	02	04	3499	573.987	3	12.0753	1	0	0	1	3499	48.7795	1718.94	3	1718.94	-0.0303	2.65	2.16	0	K[155.09]GGLGEMHIPVLADK	-1	mTXNPx;	-	-1	-	0	Target	0	0	0	0	single	Unique	1	0	0	0	0	0	0	0	0
DSS	H	red	42C	L	red	30C	Rev	02	04	4084	677.089	3	12.0753	2	1	0	1	4084	56.2972	2028.25	3	2028.25	0.4333	2.65	2.65	0	K[168.15]K[168.15]GGLGEMHIPVLADK	-1	mTXNPx;	-	-1	-	0	Target	0	0	0	0	single	Unique	0	0	0	2	0	0	0	0	0
DSS	H	red	42C	L	red	30C	Rev	02	04	2579	676.83	2	12.0753	1	0	0	1	2579	36.9063	1351.65	2	1351.64	-1.5936	2.615	2.345	0	DINMNDYK[155.09]GK	-1	mTXNPx;	-	-1	-	0	Target	0	0	0	0	single	Unique	1	0	0	0	0	0	0	0	0
DSS	H	red	42C	L	red	30C	Rev	02	04	3453	621.038	3	12.0753	1	1	0	1	3453	48.1392	1860.09	3	1860.09	0.7442	2.61	2.61	0	KK[168.15]GGLGEMHIPVLADK	-1	mTXNPx;	-	-1	-	0	Target	0	0	0	0	single	Unique	0	0	0	1	0	0	0	0	0
DSS	H	red	42C	L	red	30C	Rev	02	04	3736	867.006	2	12.0753	1	1	0	1	3736	52.0507	1732	2	1732	0.4594	2.57	2.2	0	K[168.15]GGLGEMHIPVLADK	-1	mTXNPx;	-	-1	-	0	Target	0	0	0	0	single	Unique	0	0	0	1	0	0	0	0	0
DSS	H	red	42C	L	red	30C	Rev	02	04	3789	574.316	3	12.0753	1	0	0	1	3789	52.7717	1719.93	3	1719.92	-1.482	2.555	2.23	0	K[156.08]GGLGEMHIPVLADK	-1	mTXNPx;	-	-1	-	0	Target	0	0	0	0	single	Unique	0	1	0	0	0	0	0	0	0
DSS	H	red	42C	L	red	30C	Rev	02	04	3068	868.964	2	12.0753	1	0	0	1	3068	43.0563	1735.91	2	1735.92	2.1293	2.54	1.88	0	K[156.08]GGLGEM[15.99]HIPVLADK	-1	mTXNPx;	-	-1	-	0	Target	0	0	0	0	single	Unique	0	1	0	0	1	0	0	0	0
DSS	H	red	42C	L	red	30C	Rev	02	04	3047	677.322	2	12.0753	1	0	0	1	3047	42.7918	1352.63	2	1352.63	-0.665	2.515	2.515	0	DINMNDYK[156.08]GK	-1	mTXNPx;	-	-1	-	0	Target	0	0	0	0	single	Unique	0	1	0	0	0	0	0	0	0
DSS	H	red	42C	L	red	30C	Rev	02	04	3105	841.415	2	12.0753	1	1	0	1	3105	43.5495	1680.81	2	1680.81	-0.427	2.495	2.495	0	n[167.17]GSHMNLDYQMYR	-1	mTXNPx;	-	-1	-	0	Target	0	0	0	0	single	Unique	0	0	1	0	0	0	0	0	0
DSS	H	red	42C	L	red	30C	Rev	02	04	3904	770.084	3	12.0753	1	1	0	1	3904	53.9473	2307.23	3	2307.24	2.0917	2.475	2.475	0	GGLGEM[15.99]HIPVLADK[168.15]SMEIAR	-1	mTXNPx;	-	-1	-	0	Target	0	0	0	0	single	Unique	0	0	0	1	1	0	0	0	0
DSS	H	red	42C	L	red	30C	Rev	02	04	3480	931.054	2	12.0753	1	1	0	1	3480	48.5116	1860.09	2	1860.09	-0.0582	2.465	2.465	0	K[168.15]KGGLGEMHIPVLADK	-1	mTXNPx;	-	-1	-	0	Target	0	0	0	0	single	Ambiguous (1)	0	0	0	1	0	0	0	0	0
DSS	H	red	42C	L	red	30C	Rev	02	04	3480	931.054	2	12.0753	1	1	0	1	3480	48.5116	1860.09	2	1860.09	-0.0582	2.465	2.465	0	KK[168.15]GGLGEMHIPVLADK	-1	mTXNPx;	-	-1	-	0	Target	0	0	0	0	single	Ambiguous (2)	0	0	0	1	0	0	0	0	0
DSS	H	red	42C	L	red	30C	Rev	02	04	3884	676.76	3	12.0753	2	1	0	1	3884	53.7055	2027.26	3	2027.26	2.2499	2.42	2.42	0	K[167.17]K[168.15]GGLGEMHIPVLADK	-1	mTXNPx;	-	-1	-	0	Target	0	0	0	0	single	Unique	0	0	1	1	0	0	0	0	0
DSS	H	red	42C	L	red	30C	Rev	02	04	4061	669.039	3	12.0753	2	0	0	1	4061	55.9863	2004.1	3	2004.1	0.3126	2.41	2.41	0	K[156.08]K[156.08]GGLGEMHIPVLADK	-1	mTXNPx;	-	-1	-	0	Target	0	0	0	0	single	Unique	0	2	0	0	0	0	0	0	0
DSS	H	red	42C	L	red	30C	Rev	02	04	3723	578.34	3	12.0753	1	1	0	1	3723	51.8767	1732	3	1732	0.0823	2.395	2.055	0	K[168.15]GGLGEMHIPVLADK	-1	mTXNPx;	-	-1	-	0	Target	0	0	0	0	single	Unique	0	0	0	1	0	0	0	0	0
DSS	H	red	42C	L	red	30C	Rev	02	04	3044	583.671	3	12.0753	1	1	0	1	3044	42.7477	1747.99	3	1747.99	0.4188	2.37	2.33	0	K[168.15]GGLGEM[15.99]HIPVLADK	-1	mTXNPx;	-	-1	-	0	Target	0	0	0	0	single	Unique	0	0	0	1	1	0	0	0	0
DSS	H	red	42C	L	red	30C	Rev	02	04	2657	676.83	2	12.0753	1	0	0	1	2657	37.9537	1351.64	2	1351.64	-0.6332	2.23	1.96	0	DINMNDYK[155.09]GK	-1	mTXNPx;	-	-1	-	0	Target	0	0	0	0	single	Unique	1	0	0	0	0	0	0	0	0
DSS	H	red	42C	L	red	30C	Rev	02	04	3579	578.012	3	12.0753	1	1	0	1	3579	49.9137	1731.01	3	1731.01	0.5746	2.225	2.14	0	K[167.17]GGLGEMHIPVLADK	-1	mTXNPx;	-	-1	-	0	Target	0	0	0	0	single	Unique	0	0	1	0	0	0	0	0	0
DSS	H	red	42C	L	red	30C	Rev	02	04	4299	945.805	3	12.0753	1	0	0	1	4299	59.2141	2834.39	3	2834.39	-0.5953	2.175	2.175	0	EAAPQFSGQAVVNGAIK[155.09]DINMNDYK	-1	mTXNPx;	-	-1	-	0	Target	0	0	0	0	single	Unique	1	0	0	0	0	0	0	0	0
DSS	H	red	42C	L	red	30C	Rev	02	04	4194	614.782	2	12.0753	1	0	0	1	4194	57.7813	1227.55	2	1227.55	-0.5499	2.14	2.14	0	AGEFFEK[156.08]NM	-1	mTXNPx;	-	-1	-	0	Target	0	0	0	0	single	Unique	0	1	0	0	0	0	0	0	0
DSS	H	red	42C	L	red	30C	Rev	02	04	2963	683.36	2	12.0753	1	1	0	1	2963	41.7027	1364.71	2	1364.7	-2.1433	2.125	2.1	0	DINMNDYK[168.15]GK	-1	mTXNPx;	-	-1	-	0	Target	0	0	0	0	single	Unique	0	0	0	1	0	0	0	0	0
DSS	H	red	42C	L	red	30C	Rev	02	04	3432	835.378	2	12.0753	1	0	0	1	3432	47.8572	1668.74	2	1668.74	-1.4208	2.125	2.125	0	n[155.09]GSHMNLDYQMYR	-1	mTXNPx;	-	-1	-	0	Target	0	0	0	0	single	Unique	1	0	0	0	0	0	0	0	0
DSS	H	red	42C	L	red	30C	Rev	02	04	3497	578.012	3	12.0753	1	1	0	1	3497	48.7512	1731.01	3	1731.01	0.5367	2.12	2.015	0	K[167.17]GGLGEMHIPVLADK	-1	mTXNPx;	-	-1	-	0	Target	0	0	0	0	single	Unique	0	0	1	0	0	0	0	0	0
DSS	H	red	42C	L	red	30C	Rev	02	04	3588	866.514	2	12.0753	1	1	0	1	3588	50.0426	1731.01	2	1731.01	-0.0549	2.11	1.9	0	K[167.17]GGLGEMHIPVLADK	-1	mTXNPx;	-	-1	-	0	Target	0	0	0	0	single	Unique	0	0	1	0	0	0	0	0	0
DSS	H	red	42C	L	red	30C	Rev	02	04	3595	860.476	2	12.0753	1	0	0	1	3595	50.1365	1718.94	2	1718.94	0.7387	2.085	1.59	0	K[155.09]GGLGEMHIPVLADK	-1	mTXNPx;	-	-1	-	0	Target	0	0	0	0	single	Unique	1	0	0	0	0	0	0	0	0
DSS	H	red	42C	L	red	30C	Rev	02	04	3670	628.815	2	12.0753	1	1	0	1	3670	51.1788	1255.62	2	1255.62	2.0624	2.075	2.075	0	AGEFFEK[168.15]NM[15.99]	-1	mTXNPx;	-	-1	-	0	Target	0	0	0	0	single	Unique	0	0	0	1	1	0	0	0	0
DSS	H	red	42C	L	red	30C	Rev	02	04	3060	875.002	2	12.0753	1	1	0	1	3060	42.941	1747.99	2	1747.99	1.8633	2.04	1.72	0	K[168.15]GGLGEM[15.99]HIPVLADK	-1	mTXNPx;	-	-1	-	0	Target	0	0	0	0	single	Unique	0	0	0	1	1	0	0	0	0
DSS	H	red	42C	L	red	30C	Rev	02	04	4724	854.107	2	12.0753	2	1	0	1	4724	65.0826	1706.2	2	1706.2	-0.1264	2.015	2.015	0	GLFIIDK[167.17]K[167.17]GILR	-1	mTXNPx;	-	-1	-	0	Target	0	0	0	0	single	Unique	0	0	2	0	0	0	0	0	0
DSS	H	red	42C	L	red	30C	Rev	02	04	3440	835.378	2	12.0753	1	0	0	1	3440	47.9662	1668.74	2	1668.74	-1.4208	1.99	1.99	0	n[155.09]GSHMNLDYQMYR	-1	mTXNPx;	-	-1	-	0	Target	0	0	0	0	single	Unique	1	0	0	0	0	0	0	0	0
DSS	H	red	42C	L	red	30C	Rev	02	04	3685	622.778	2	12.0753	1	0	0	1	3685	51.3503	1243.54	2	1243.54	1.8671	1.95	1.95	0	AGEFFEK[156.08]NM[15.99]	-1	mTXNPx;	-	-1	-	0	Target	0	0	0	0	single	Unique	0	1	0	0	1	0	0	0	0
DSS	H	red	42C	L	red	30C	Rev	02	04	3452	841.907	2	12.0753	1	1	0	1	3452	48.1308	1681.8	2	1681.8	-0.9204	1.94	1.94	0	n[168.15]GSHMNLDYQMYR	-1	mTXNPx;	-	-1	-	0	Target	0	0	0	0	single	Unique	0	0	0	1	0	0	0	0	0
DSS	H	red	42C	L	red	30C	Rev	02	04	4176	620.819	2	12.0753	1	1	0	1	4176	57.5365	1239.62	2	1239.62	-0.0245	1.91	1.91	0	AGEFFEK[168.15]NM	-1	mTXNPx;	-	-1	-	0	Target	0	0	0	0	single	Unique	0	0	0	1	0	0	0	0	0
DSS	H	red	42C	L	red	30C	Rev	02	04	4213	1140.55	3	12.0753	1	0	0	1	4213	58.0527	3418.64	3	3418.64	0.6883	1.87	1.87	0	VLEAFQYADENGDAIPCGWK[155.09]PGQPTLDTTK	-1	mTXNPx;	-	-1	-	0	Target	0	0	0	0	single	Unique	1	0	0	0	0	0	0	0	0
DSS	H	red	42C	L	red	30C	Rev	02	04	2663	849.41	2	12.0753	1	1	0	1	2663	38.0428	1696.81	2	1696.81	2.2008	1.86	1.86	0	n[167.17]GSHM[15.99]NLDYQMYR	-1	mTXNPx;	-	-1	-	0	Target	0	0	0	0	single	Unique	0	0	1	0	1	0	0	0	0
DSS	H	red	42C	L	red	30C	Rev	02	04	4098	955.16	3	12.0753	1	1	0	1	4098	56.4935	2862.46	3	2862.46	0.6355	1.77	1.77	0	EAAPQFSGQAVVNGAIK[167.17]DINM[15.99]NDYK	-1	mTXNPx;	-	-1	-	0	Target	0	0	0	0	single	Unique	0	0	1	0	1	0	0	0	0
DSS	H	red	42C	L	red	30C	Rev	02	04	3645	544.841	2	12.0753	1	0	0	1	3645	50.8258	1087.67	2	1087.66	-2.493	1.725	1.725	0	GLFIIDK[155.09]K	-1	mTXNPx;	-	-1	-	0	Target	0	0	0	0	single	Unique	1	0	0	0	0	0	0	0	0
DSS	H	red	42C	L	red	30C	Rev	02	04	2210	691.357	2	12.0753	1	1	0	1	2210	32.2407	1380.7	2	1380.7	-1.2063	1.715	1.675	0	DINM[15.99]NDYK[168.15]GK	-1	mTXNPx;	-	-1	-	0	Target	0	0	0	0	single	Unique	0	0	0	1	1	0	0	0	0
DSS	H	red	42C	L	red	30C	Rev	02	04	3483	925.016	2	12.0753	1	0	0	1	3483	48.5545	1848.02	2	1848.02	0.4501	1.71	1.71	0	K[156.08]KGGLGEMHIPVLADK	-1	mTXNPx;	-	-1	-	0	Target	0	0	0	0	single	Ambiguous (1)	0	1	0	0	0	0	0	0	0
DSS	H	red	42C	L	red	30C	Rev	02	04	3483	925.016	2	12.0753	1	0	0	1	3483	48.5545	1848.02	2	1848.02	0.4501	1.71	1.71	0	KK[156.08]GGLGEMHIPVLADK	-1	mTXNPx;	-	-1	-	0	Target	0	0	0	0	single	Ambiguous (2)	0	1	0	0	0	0	0	0	0
DSS	H	red	42C	L	red	30C	Rev	02	04	3413	849.903	2	12.0753	1	1	0	1	3413	47.5962	1697.79	2	1697.79	1.258	1.705	1.705	0	n[168.15]GSHMNLDYQM[15.99]YR	-1	mTXNPx;	-	-1	-	0	Target	0	0	0	0	single	Unique	0	0	0	1	1	0	0	0	0
DSS	H	red	42C	L	red	30C	Rev	02	04	3565	544.84	2	12.0753	1	0	0	1	3565	49.7157	1087.66	2	1087.66	-0.6322	1.645	1.645	0	GLFIIDK[155.09]K	-1	mTXNPx;	-	-1	-	0	Target	0	0	0	0	single	Unique	1	0	0	0	0	0	0	0	0
DSS	H	red	42C	L	red	30C	Rev	02	04	3117	849.902	2	12.0753	1	1	0	1	3117	43.7067	1697.79	2	1697.79	1.6602	1.63	1.63	0	n[168.15]GSHMNLDYQM[15.99]YR	-1	mTXNPx;	-	-1	-	0	Target	0	0	0	0	single	Unique	0	0	0	1	1	0	0	0	0
DSS	H	red	42C	L	red	30C	Rev	02	04	4224	951.465	3	12.0753	1	0	0	1	4224	58.1943	2851.37	3	2851.37	-1.2147	1.63	1.63	0	EAAPQFSGQAVVNGAIK[156.08]DINM[15.99]NDYK	-1	mTXNPx;	-	-1	-	0	Target	0	0	0	0	single	Unique	0	1	0	0	1	0	0	0	0
DSS	H	red	42C	L	red	30C	Rev	02	04	4203	1144.58	3	12.0753	1	1	0	1	4203	57.9128	3430.71	3	3430.71	0.6701	1.625	1.625	0	VLEAFQYADENGDAIPCGWK[167.17]PGQPTLDTTK	-1	mTXNPx;	-	-1	-	0	Target	0	0	0	0	single	Unique	0	0	1	0	0	0	0	0	0
DSS	H	red	42C	L	red	30C	Rev	02	04	4107	951.136	3	12.0753	1	0	0	1	4107	56.6062	2850.39	3	2850.39	-0.4408	1.595	1.595	0	EAAPQFSGQAVVNGAIK[155.09]DINM[15.99]NDYK	-1	mTXNPx;	-	-1	-	0	Target	0	0	0	0	single	Unique	1	0	0	0	1	0	0	0	0
DSS	H	red	42C	L	red	30C	Rev	02	04	4015	545.332	2	12.0753	1	0	0	1	4015	55.3522	1088.65	2	1088.65	-0.9291	1.545	1.545	0	GLFIIDK[156.08]K	-1	mTXNPx;	-	-1	-	0	Target	0	0	0	0	single	Unique	0	1	0	0	0	0	0	0	0
DSS	H	red	42C	L	red	30C	Rev	02	04	2463	622.018	3	12.0753	1	0	0	1	2463	35.367	1863.03	3	1863.03	-1.1361	1.535	1.535	0	K[155.09]KGGLGEM[15.99]HIPVLADK	-1	mTXNPx;	-	-1	-	0	Target	0	0	0	0	single	Unique	1	0	0	0	1	0	0	0	0
DSS	H	red	42C	L	red	30C	Rev	02	04	2865	849.904	2	12.0753	1	1	0	1	2865	40.458	1697.79	2	1697.79	-0.2115	1.49	1.49	0	n[168.15]GSHM[15.99]NLDYQMYR	-1	mTXNPx;	-	-1	-	0	Target	0	0	0	0	single	Unique	0	0	0	1	1	0	0	0	0
DSS	H	red	42C	L	red	30C	Rev	02	04	3763	620.327	2	12.0753	1	1	0	1	3763	52.4018	1238.64	2	1238.64	-0.0185	1.45	1.45	0	AGEFFEK[167.17]NM	-1	mTXNPx;	-	-1	-	0	Target	0	0	0	0	single	Unique	0	0	1	0	0	0	0	0	0
DSS	H	red	42C	L	red	30C	Rev	02	04	3728	544.84	2	12.0753	1	0	0	1	3728	51.9445	1087.66	2	1087.66	-0.7103	1.41	1.41	0	GLFIIDK[155.09]K	-1	mTXNPx;	-	-1	-	0	Target	0	0	0	0	single	Unique	1	0	0	0	0	0	0	0	0
DSS	H	red	42C	L	red	30C	Rev	02	04	3431	566.938	3	12.0753	1	1	0	1	3431	47.8428	1697.79	3	1697.79	0.6651	1.36	1.36	0	n[168.15]GSHM[15.99]NLDYQMYR	-1	mTXNPx;	-	-1	-	0	Target	0	0	0	0	single	Unique	0	0	0	1	1	0	0	0	0
DSS	H	red	42C	L	red	30C	Rev	02	04	3467	925.016	2	12.0753	1	0	0	1	3467	48.3221	1848.02	2	1848.02	0.2994	1.35	1.35	0	K[156.08]KGGLGEMHIPVLADK	-1	mTXNPx;	-	-1	-	0	Target	0	0	0	0	single	Ambiguous (1)	0	1	0	0	0	0	0	0	0
DSS	H	red	42C	L	red	30C	Rev	02	04	3467	925.016	2	12.0753	1	0	0	1	3467	48.3221	1848.02	2	1848.02	0.2994	1.35	1.35	0	KK[156.08]GGLGEMHIPVLADK	-1	mTXNPx;	-	-1	-	0	Target	0	0	0	0	single	Ambiguous (2)	0	1	0	0	0	0	0	0	0
DSS	H	red	42C	L	red	30C	Rev	02	04	3714	574.316	3	12.0753	1	0	0	1	3714	51.7452	1719.93	3	1719.92	-1.4513	1.265	0.7	0	K[156.08]GGLGEMHIPVLADK	-1	mTXNPx;	-	-1	-	0	Target	0	0	0	0	single	Unique	0	1	0	0	0	0	0	0	0
DSS	H	red	42C	L	red	30C	Rev	02	04	3408	617.013	3	12.0753	1	0	0	1	3408	47.5343	1848.02	3	1848.02	0.9746	1.245	1.245	0	K[156.08]KGGLGEMHIPVLADK	-1	mTXNPx;	-	-1	-	0	Target	0	0	0	0	single	Unique	0	1	0	0	0	0	0	0	0
DSS	H	red	42C	L	red	30C	Rev	02	04	3997	551.369	2	12.0753	1	1	0	1	3997	55.1132	1100.72	2	1100.72	0.1499	1.235	1.235	0	GLFIIDK[168.15]K	-1	mTXNPx;	-	-1	-	0	Target	0	0	0	0	single	Unique	0	0	0	1	0	0	0	0	0
DSS	H	red	42C	L	red	30C	Rev	02	04	4288	1144.58	3	12.0753	1	1	0	1	4288	59.0646	3430.72	3	3430.71	-0.5545	1.22	1.22	0	VLEAFQYADENGDAIPCGWK[167.17]PGQPTLDTTK	-1	mTXNPx;	-	-1	-	0	Target	0	0	0	0	single	Unique	0	0	1	0	0	0	0	0	0
DSS	H	red	42C	L	red	30C	Rev	02	04	4611	1140.88	3	12.0753	1	0	0	1	4611	63.4335	3419.63	3	3419.62	-0.8049	1.14	1.14	0	VLEAFQYADENGDAIPCGWK[156.08]PGQPTLDTTK	-1	mTXNPx;	-	-1	-	0	Target	0	0	0	0	single	Unique	0	1	0	0	0	0	0	0	0
DSS	H	red	42C	L	red	30C	Rev	02	04	3720	634.845	4	12.0753	1	0	0	1	3720	51.8337	2535.35	4	2535.36	1.0603	1.085	1.085	0	K[156.08]KGGLGEMHIPVLADKSMEIAR	-1	mTXNPx;	-	-1	-	0	Target	0	0	0	0	single	Unique	0	1	0	0	0	0	0	0	0
DSS	H	red	42C	L	red	30C	Rev	02	04	3571	550.877	2	12.0753	1	1	0	1	3571	49.8035	1099.74	2	1099.74	-0.2746	1.01	1.01	0	GLFIIDK[167.17]K	-1	mTXNPx;	-	-1	-	0	Target	0	0	0	0	single	Unique	0	0	1	0	0	0	0	0	0
DSS	H	red	42C	L	red	30C	Rev	02	04	3724	850.15	3	12.0753	1	1	0	1	3724	51.8912	2547.43	3	2547.43	1.1511	0.97	0.97	0	KKGGLGEMHIPVLADK[168.15]SMEIAR	-1	mTXNPx;	-	-1	-	0	Target	0	0	0	0	single	Unique	0	0	0	1	0	0	0	0	0
DSS	H	red	42C	L	red	30C	Rev	02	04	4297	1140.55	3	12.0753	1	0	0	1	4297	59.1868	3418.64	3	3418.64	-0.226	0.965	0.965	0	VLEAFQYADENGDAIPCGWK[155.09]PGQPTLDTTK	-1	mTXNPx;	-	-1	-	0	Target	0	0	0	0	single	Unique	1	0	0	0	0	0	0	0	0
DSS	H	red	42C	L	red	30C	Rev	02	04	2618	622.017	3	12.0753	1	0	0	1	2618	37.4463	1863.03	3	1863.03	0.354	0.96	0.96	0	K[155.09]KGGLGEM[15.99]HIPVLADK	-1	mTXNPx;	-	-1	-	0	Target	0	0	0	0	single	Unique	1	0	0	0	1	0	0	0	0
DSS	H	red	42C	L	red	30C	Rev	02	04	2664	622.345	3	12.0753	1	0	0	1	2664	38.0572	1864.01	3	1864.01	0.3635	0.955	0.955	0	K[156.08]KGGLGEM[15.99]HIPVLADK	-1	mTXNPx;	-	-1	-	0	Target	0	0	0	0	single	Unique	0	1	0	0	1	0	0	0	0
DSS	H	red	42C	L	red	30C	Rev	02	04	4748	1140.55	3	12.0753	1	0	0	1	4748	65.4398	3418.64	3	3418.64	0.1917	0.93	0.93	0	VLEAFQYADENGDAIPCGWK[155.09]PGQPTLDTTK	-1	mTXNPx;	-	-1	-	0	Target	0	0	0	0	single	Unique	1	0	0	0	0	0	0	0	0
DSS	H	red	42C	L	red	30C	Rev	02	04	3708	637.864	4	12.0753	1	1	0	1	3708	51.6608	2547.43	4	2547.43	1.2781	0.895	0.895	0	K[168.15]KGGLGEMHIPVLADKSMEIAR	-1	mTXNPx;	-	-1	-	0	Target	0	0	0	0	single	Ambiguous (1)	0	0	0	1	0	0	0	0	0
DSS	H	red	42C	L	red	30C	Rev	02	04	3708	637.864	4	12.0753	1	1	0	1	3708	51.6608	2547.43	4	2547.43	1.2781	0.895	0.895	0	KK[168.15]GGLGEMHIPVLADKSMEIAR	-1	mTXNPx;	-	-1	-	0	Target	0	0	0	0	single	Ambiguous (2)	0	0	0	1	0	0	0	0	0
DSS	H	red	42C	L	red	30C	Rev	02	04	3708	637.864	4	12.0753	1	1	0	1	3708	51.6608	2547.43	4	2547.43	1.2781	0.895	0.895	0	KKGGLGEMHIPVLADK[168.15]SMEIAR	-1	mTXNPx;	-	-1	-	0	Target	0	0	0	0	single	Ambiguous (3)	0	0	0	1	0	0	0	0	0
DSS	H	red	42C	L	red	30C	Rev	02	04	3730	634.845	4	12.0753	1	0	0	1	3730	51.9732	2535.35	4	2535.36	1.0763	0.89	0.89	0	K[156.08]KGGLGEMHIPVLADKSMEIAR	-1	mTXNPx;	-	-1	-	0	Target	0	0	0	0	single	Unique	0	1	0	0	0	0	0	0	0
DSS	H	red	42C	L	red	30C	Rev	02	04	3357	841.415	2	12.0753	1	1	0	1	3357	46.8415	1680.82	2	1680.81	-0.6456	0.815	0.815	0	n[167.17]GSHMNLDYQMYR	-1	mTXNPx;	-	-1	-	0	Target	0	0	0	0	single	Unique	0	0	1	0	0	0	0	0	0
DSS	H	red	42C	L	red	30C	Rev	02	04	4290	1424.24	2	12.0753	1	1	0	1	4290	59.0931	2846.47	2	2846.47	-0.696	0.78	0.78	0	EAAPQFSGQAVVNGAIK[167.17]DINMNDYK	-1	mTXNPx;	-	-1	-	0	Target	0	0	0	0	single	Unique	0	0	1	0	0	0	0	0	0
DSS	H	red	42C	L	red	30C	Rev	02	04	3098	616.685	3	12.0753	1	0	0	1	3098	43.4598	1847.03	3	1847.03	0.3103	0.77	0.77	0	K[155.09]KGGLGEMHIPVLADK	-1	mTXNPx;	-	-1	-	0	Target	0	0	0	0	single	Unique	1	0	0	0	0	0	0	0	0
DSS	H	red	42C	L	red	30C	Rev	02	04	3084	620.71	3	12.0753	1	1	0	1	3084	43.2703	1859.11	3	1859.11	1.2546	0.765	0.765	0	K[167.17]KGGLGEMHIPVLADK	-1	mTXNPx;	-	-1	-	0	Target	0	0	0	0	single	Unique	0	0	1	0	0	0	0	0	0
DSS	H	red	42C	L	red	30C	Rev	02	04	4512	1140.55	3	12.0753	1	0	0	1	4512	62.041	3418.63	3	3418.64	2.2611	0.73	0.73	0	VLEAFQYADENGDAIPCGWK[155.09]PGQPTLDTTK	-1	mTXNPx;	-	-1	-	0	Target	0	0	0	0	single	Unique	1	0	0	0	0	0	0	0	0
DSS	H	red	42C	L	red	30C	Rev	02	04	4503	1140.55	3	12.0753	1	0	0	1	4503	61.9243	3418.63	3	3418.64	1.3087	0.615	0.615	0	VLEAFQYADENGDAIPCGWK[155.09]PGQPTLDTTK	-1	mTXNPx;	-	-1	-	0	Target	0	0	0	0	single	Unique	1	0	0	0	0	0	0	0	0
DSS	H	red	42C	L	red	30C	Rev	02	04	4287	949.829	3	12.0753	1	1	0	1	4287	59.0502	2846.47	3	2846.47	0.1585	0.555	0.555	0	EAAPQFSGQAVVNGAIK[167.17]DINMNDYK	-1	mTXNPx;	-	-1	-	0	Target	0	0	0	0	single	Unique	0	0	1	0	0	0	0	0	0
DSS	H	red	42C	L	red	30C	Rev	02	04	4298	1418.2	2	12.0753	1	0	0	1	4298	59.1999	2834.39	2	2834.39	-1.503	0.54	0.54	0	EAAPQFSGQAVVNGAIK[155.09]DINMNDYK	-1	mTXNPx;	-	-1	-	0	Target	0	0	0	0	single	Unique	1	0	0	0	0	0	0	0	0
DSS	H	red	42C	L	red	30C	Rev	02	04	4002	544.84	2	12.0753	1	0	0	1	4002	55.1725	1087.66	2	1087.66	-0.7965	0.46	0.46	0	GLFIIDK[155.09]K	-1	mTXNPx;	-	-1	-	0	Target	0	0	0	0	single	Unique	1	0	0	0	0	0	0	0	0
DSS	H	red	42C	L	red	30C	Rev	02	04	4106	545.332	2	12.0753	1	0	0	1	4106	56.5963	1088.65	2	1088.65	-0.5741	0.46	0.46	0	GLFIIDK[156.08]K	-1	mTXNPx;	-	-1	-	0	Target	0	0	0	0	single	Unique	0	1	0	0	0	0	0	0	0
DSS	H	red	42C	L	red	30C	Rev	02	04	4680	1140.88	3	12.0753	1	0	0	1	4680	64.4542	3419.63	3	3419.62	-1.0256	0.435	0.435	0	VLEAFQYADENGDAIPCGWK[156.08]PGQPTLDTTK	-1	mTXNPx;	-	-1	-	0	Target	0	0	0	0	single	Unique	0	1	0	0	0	0	0	0	0
DSS	H	red	42C	L	red	30C	Rev	02	04	4381	1140.56	3	12.0753	1	0	0	1	4381	60.2661	3418.65	3	3418.64	-2.865	0.42	0.42	0	VLEAFQYADENGDAIPCGWK[155.09]PGQPTLDTTK	-1	mTXNPx;	-	-1	-	0	Target	0	0	0	0	single	Unique	1	0	0	0	0	0	0	0	0
DSS	H	red	42C	L	red	30C	Rev	02	04	4385	1144.58	3	12.0753	1	1	0	1	4385	60.312	3430.72	3	3430.71	-1.8107	0.415	0.415	0	VLEAFQYADENGDAIPCGWK[167.17]PGQPTLDTTK	-1	mTXNPx;	-	-1	-	0	Target	0	0	0	0	single	Unique	0	0	1	0	0	0	0	0	0
DSS	H	red	42C	L	red	30C	Rev	02	04	4630	1144.91	3	12.0753	1	1	0	1	4630	63.7107	3431.7	3	3431.7	-0.9703	0.415	0.415	0	VLEAFQYADENGDAIPCGWK[168.15]PGQPTLDTTK	-1	mTXNPx;	-	-1	-	0	Target	0	0	0	0	single	Unique	0	0	0	1	0	0	0	0	0
DSS	H	red	42C	L	red	30C	Rev	02	04	3358	561.278	3	12.0753	1	1	0	1	3358	46.8558	1680.81	3	1680.81	0.7301	0.39	0.39	0	n[167.17]GSHMNLDYQMYR	-1	mTXNPx;	-	-1	-	0	Target	0	0	0	0	single	Unique	0	0	1	0	0	0	0	0	0
DSS	H	red	42C	L	red	30C	Rev	02	04	3598	874.511	2	12.0753	1	1	0	1	3598	50.1817	1747.01	2	1747.01	0.4293	0.375	0.375	0	DALVPIHM[15.99]EGLGGK[167.17]K	-1	decoy_mTXNPx;	-	-1	-	0	Decoy	0	0	0	0	single	Unique	0	0	1	0	1	0	0	0	0
DSS	H	red	42C	L	red	30C	Rev	02	04	4187	545.331	2	12.0753	1	0	0	1	4187	57.6832	1088.65	2	1088.65	-0.1607	0.37	0.37	0	GLFIIDK[156.08]K	-1	mTXNPx;	-	-1	-	0	Target	0	0	0	0	single	Unique	0	1	0	0	0	0	0	0	0
DSS	H	red	42C	L	red	30C	Rev	02	04	4483	1140.55	3	12.0753	1	0	0	1	4483	61.6329	3418.63	3	3418.64	1.923	0.36	0.36	0	VLEAFQYADENGDAIPCGWK[155.09]PGQPTLDTTK	-1	mTXNPx;	-	-1	-	0	Target	0	0	0	0	single	Unique	1	0	0	0	0	0	0	0	0
DSS	H	red	42C	L	red	30C	Rev	02	04	4465	1144.58	3	12.0753	1	1	0	1	4465	61.3845	3430.72	3	3430.71	-0.8738	0.355	0.355	0	VLEAFQYADENGDAIPCGWK[167.17]PGQPTLDTTK	-1	mTXNPx;	-	-1	-	0	Target	0	0	0	0	single	Unique	0	0	1	0	0	0	0	0	0
DSS	H	red	42C	L	red	30C	Rev	02	04	3379	557.254	3	12.0753	1	0	0	1	3379	47.1163	1668.74	3	1668.74	-0.2683	0.255	0.255	0	n[155.09]GSHMNLDYQMYR	-1	mTXNPx;	-	-1	-	0	Target	0	0	0	0	single	Unique	1	0	0	0	0	0	0	0	0
DSS	H	red	42C	L	red	30C	Rev	02	04	4422	1424.24	2	12.0753	1	1	0	1	4422	60.8129	2846.46	2	2846.47	1.9015	0.25	0.25	0	EAAPQFSGQAVVNGAIK[167.17]DINMNDYK	-1	mTXNPx;	-	-1	-	0	Target	0	0	0	0	single	Unique	0	0	1	0	0	0	0	0	0
DSS	H	red	42C	L	red	30C	Rev	02	04	4432	1418.2	2	12.0753	1	0	0	1	4432	60.9346	2834.39	2	2834.39	1.5598	0.24	0.24	0	EAAPQFSGQAVVNGAIK[155.09]DINMNDYK	-1	mTXNPx;	-	-1	-	0	Target	0	0	0	0	single	Unique	1	0	0	0	0	0	0	0	0
DSS	H	red	42C	L	red	30C	Rev	02	04	4486	1144.58	3	12.0753	1	1	0	1	4486	61.6744	3430.71	3	3430.71	0.5838	0.22	0.22	0	VLEAFQYADENGDAIPCGWK[167.17]PGQPTLDTTK	-1	mTXNPx;	-	-1	-	0	Target	0	0	0	0	single	Unique	0	0	1	0	0	0	0	0	0
DSS	H	red	42C	L	red	30C	Rev	02	04	4675	1144.58	3	12.0753	1	1	0	1	4675	64.3904	3430.71	3	3430.71	0.007	0.22	0.22	0	VLEAFQYADENGDAIPCGWK[167.17]PGQPTLDTTK	-1	mTXNPx;	-	-1	-	0	Target	0	0	0	0	single	Unique	0	0	1	0	0	0	0	0	0
DSS	H	red	42C	L	red	30C	Rev	02	04	4582	1144.91	3	12.0753	1	1	0	1	4582	63.024	3431.7	3	3431.7	-0.5084	0.205	0.205	0	VLEAFQYADENGDAIPCGWK[168.15]PGQPTLDTTK	-1	mTXNPx;	-	-1	-	0	Target	0	0	0	0	single	Unique	0	0	0	1	0	0	0	0	0
DSS	H	red	42C	L	red	30C	Rev	02	04	4719	1140.55	3	12.0753	1	0	0	1	4719	65.0285	3418.64	3	3418.64	0.1415	0.205	0.205	0	VLEAFQYADENGDAIPCGWK[155.09]PGQPTLDTTK	-1	mTXNPx;	-	-1	-	0	Target	0	0	0	0	single	Unique	1	0	0	0	0	0	0	0	0
DSS	H	red	42C	L	red	30C	Rev	02	04	4903	1140.55	3	12.0753	1	0	0	1	4903	67.7426	3418.63	3	3418.64	1.5467	0.175	0.175	0	VLEAFQYADENGDAIPCGWK[155.09]PGQPTLDTTK	-1	mTXNPx;	-	-1	-	0	Target	0	0	0	0	single	Unique	1	0	0	0	0	0	0	0	0
DSS	H	red	42C	L	red	30C	Rev	02	04	4293	545.332	2	12.0753	1	0	0	1	4293	59.1383	1088.65	2	1088.65	-0.7966	0.16	0.16	0	GLFIIDK[156.08]K	-1	mTXNPx;	-	-1	-	0	Target	0	0	0	0	single	Unique	0	1	0	0	0	0	0	0	0
DSS	H	red	42C	L	red	30C	Rev	02	04	4099	1426.2	2	12.0753	1	0	0	1	4099	56.5078	2850.39	2	2850.39	-1.5957	0.125	0.125	0	EAAPQFSGQAVVNGAIK[155.09]DINM[15.99]NDYK	-1	mTXNPx;	-	-1	-	0	Target	0	0	0	0	single	Unique	1	0	0	0	1	0	0	0	0
DSS	H	red	42C	L	red	30C	Rev	02	04	4108	1432.24	2	12.0753	1	1	0	1	4108	56.6182	2862.46	2	2862.46	-0.6957	0.125	0.125	0	EAAPQFSGQAVVNGAIK[167.17]DINM[15.99]NDYK	-1	mTXNPx;	-	-1	-	0	Target	0	0	0	0	single	Unique	0	0	1	0	1	0	0	0	0
DSS	H	red	42C	L	red	30C	Rev	02	04	4233	1432.73	2	12.0753	1	1	0	1	4233	58.3125	2863.45	2	2863.45	-0.658	0.115	0.115	0	EAAPQFSGQAVVNGAIK[168.15]DINM[15.99]NDYK	-1	mTXNPx;	-	-1	-	0	Target	0	0	0	0	single	Unique	0	0	0	1	1	0	0	0	0
DSS	H	red	42C	L	red	30C	Rev	02	04	3808	544.839	2	12.0753	1	0	0	1	3808	53.0323	1087.66	2	1087.66	0.4513	0.11	0.11	0	GLFIIDK[155.09]K	-1	mTXNPx;	-	-1	-	0	Target	0	0	0	0	single	Unique	1	0	0	0	0	0	0	0	0
DSS	H	red	42C	L	red	30C	Rev	02	04	3798	550.876	2	12.0753	1	1	0	1	3798	52.9013	1099.74	2	1099.74	0.9745	0.095	0.095	0	GLFIIDK[167.17]K	-1	mTXNPx;	-	-1	-	0	Target	0	0	0	0	single	Unique	0	0	1	0	0	0	0	0	0
DSS	H	red	42C	L	red	30C	Rev	02	04	4219	1426.69	2	12.0753	1	0	0	1	4219	58.1188	2851.37	2	2851.37	-1.0877	0.095	0.095	0	EAAPQFSGQAVVNGAIK[156.08]DINM[15.99]NDYK	-1	mTXNPx;	-	-1	-	0	Target	0	0	0	0	single	Unique	0	1	0	0	1	0	0	0	0
DSS	H	red	42C	L	red	30C	Rev	02	04	5095	1140.55	3	12.0753	1	0	0	1	5095	70.667	3418.64	3	3418.64	-0.6967	0.085	0.085	0	VLEAFQYADENGDAIPCGWK[155.09]PGQPTLDTTK	-1	mTXNPx;	-	-1	-	0	Target	0	0	0	0	single	Unique	1	0	0	0	0	0	0	0	0
DSS	H	red	42C	L	red	30C	Rev	02	04	4275	551.369	2	12.0753	1	1	0	1	4275	58.8747	1100.72	2	1100.72	0.0968	0.08	0.08	0	GLFIIDK[168.15]K	-1	mTXNPx;	-	-1	-	0	Target	0	0	0	0	single	Unique	0	0	0	1	0	0	0	0	0
DSS	H	red	42C	L	red	30C	Rev	02	04	3918	544.839	2	12.0753	1	0	0	1	3918	54.117	1087.66	2	1087.66	0.8984	0.03	0.03	0	GLFIIDK[155.09]K	-1	mTXNPx;	-	-1	-	0	Target	0	0	0	0	single	Unique	1	0	0	0	0	0	0	0	0
DSS	H	red	42C	L	red	30C	Rev	02	04	1562	1274.9	4	12.0753	4	0	0	1	1562	23.7257	5095.56	4	5095.54	-2.0611	0.44	0.01	0.22	M[15.99]NKEFFEGAK[155.09]TTDLTPQGPK	1	decoy_mTXNPx(1);	n[155.09]MNKEFFEGAK[155.09]TTDLTPQGPK	3	decoy_mTXNPx(3);	138.068	Decoy	1	20	1	21	inter	Ambiguous (1)	1	0	0	0	1	2	0	0	0
DSS	H	red	42C	L	red	30C	Rev	02	04	3283	750.736	3	12.0753	1	1	0	1	3283	45.8328	2249.19	3	2249.18	-1.5251	2.13	2.13	0.16	GSHMNLDYQMYR	1	mTXNPx(1);	KGILR	1	mTXNPx(143);	150.143	Target	1	12	143	147	intra	Unique	0	0	0	0	0	0	0	0	0
DSS	H	red	42C	L	red	30C	Rev	02	04	4140	1306.02	5	12.0753	1	1	0	1	4140	57.0552	6525.08	5	6525.09	1.6823	0.505	0.505	0.155	GSHMNLDYQM[15.99]YRTATVR	1	mTXNPx(1);	VLEAFQYADENGDAIPCGWKPGQPTLDTTKAGEFFEKNM	20	mTXNPx(185);	150.143	Target	1	17	166	204	intra	Unique	0	0	0	0	1	0	0	0	0
DSS	H	red	42C	L	red	30C	Rev	02	04	1677	547.959	9	12.0753	3	1	0	1	1677	25.1393	4922.56	9	4922.56	-1.3894	0.435	0.28	0.185	NK[156.08]EFFEGAK	1	decoy_mTXNPx(2);	TATVREAAPQFSGQAVVNGAIKDINMNDYK[155.09]GK	22	mTXNPx(34);	150.143	Decoy	2	10	13	44	inter	Ambiguous (2)	0	1	0	0	0	1	0	0	0
DSS	H	red	42C	L	red	30C	Rev	02	04	1677	547.959	9	12.0753	3	0	0	1	1677	25.1393	4922.56	9	4922.56	-1.3894	0.435	0.28	0.185	NK[168.15]EFFEGAK	1	decoy_mTXNPx(2);	TATVREAAPQFSGQAVVNGAIKDINMNDYK[155.09]GK	22	mTXNPx(34);	138.068	Decoy	2	10	13	44	inter	Ambiguous (3)	0	0	0	1	0	1	0	0	0
[truncated: 2,468 more rows]
[truncated: 45 more columns]
